# Supplementary material for: Carbon migration and metagenomic characteristics during anaerobic digestion of rice straw
Source: Biotechnol Biofuels. 2020 Jul 20;13:130. doi: 10.1186/s13068-020-01770-4 (PMC7372879; doi:10.1186/s13068-020-01770-4)
Supplement: Supplementary file 1 — Additional file 1. Abundance of functions on level 1, level 2 and level 3. [file 13068_2020_1770_MOESM1_ESM.xlsx]

## Sheet: Table S1. kegg_level3_profile
Table S1. Abundance of functions on level 1, level 2 and level 3
Level1	Level2	Level3	A1	A5	A10	A15	A20	A25	A50	Total
Cellular Processes	Cell growth and death	Apoptosis	4050	7840	9180	7556	11564	11758	13738	65686
Cellular Processes	Cell growth and death	Apoptosis - fly	13232	15200	13870	13982	13400	15856	23464	109004
Cellular Processes	Cell growth and death	Apoptosis - multiple species	14	162	406	54	1696	1878	5586	9796
Cellular Processes	Cell growth and death	Cell cycle	2182	5994	1528	2688	1302	3246	4544	21484
Cellular Processes	Cell growth and death	Cell cycle - Caulobacter	149834	222026	214658	210510	225130	216006	214602	1452766
Cellular Processes	Cell growth and death	Cell cycle - yeast	12	7210	22	20	20	22	54	7360
Cellular Processes	Cell growth and death	Ferroptosis	47644	55596	48032	41078	54082	49268	39894	335594
Cellular Processes	Cell growth and death	Meiosis - yeast	5478	8588	3684	5476	4452	4202	5038	36918
Cellular Processes	Cell growth and death	Oocyte meiosis	16	2554	112	148	48	124	20	3022
Cellular Processes	Cell growth and death	p53 signaling pathway	14	456	404	54	1694	1872	5572	10066
Cellular Processes	Cell motility	Bacterial chemotaxis	43156	77170	63054	62082	95702	85976	143696	570836
Cellular Processes	Cell motility	Flagellar assembly	33486	43766	43172	42470	94694	93556	159560	510704
Cellular Processes	Cell motility	Regulation of actin cytoskeleton	394	1464	122	172	54	146	30	2382
Cellular Processes	Cellular community - eukaryotes	Adherens junction	0	314	0	0	0	0	132	446
Cellular Processes	Cellular community - eukaryotes	Focal adhesion	480	1344	344	390	500	406	156	3620
Cellular Processes	Cellular community - eukaryotes	Gap junction	0	834	6	2	6	2	2	852
Cellular Processes	Cellular community - eukaryotes	Signaling pathways regulating pluripotency of stem cells	0	280	6	2	4	0	2	294
Cellular Processes	Cellular community - eukaryotes	Tight junction	2168	3246	1600	2736	1414	3318	4512	18994
Cellular Processes	Cellular community - prokaryotes	Biofilm formation - Escherichia coli	48886	78368	107524	109710	115064	110986	102234	672772
Cellular Processes	Cellular community - prokaryotes	Biofilm formation - Pseudomonas aeruginosa	18854	29368	71294	104188	106860	105270	120664	556498
Cellular Processes	Cellular community - prokaryotes	Biofilm formation - Vibrio cholerae	72352	79780	122224	143928	157144	154060	215328	944816
Cellular Processes	Cellular community - prokaryotes	Quorum sensing	375812	523612	501042	525680	550540	617722	616022	3710430
Cellular Processes	Transport and catabolism	Autophagy - animal	1864	4280	1274	2066	1126	2720	3806	17136
Cellular Processes	Transport and catabolism	Autophagy - other	0	1798	10	0	0	4	0	1812
Cellular Processes	Transport and catabolism	Autophagy - yeast	7692	14238	7912	9868	5150	10588	7894	63342
Cellular Processes	Transport and catabolism	Endocytosis	78	5240	320	230	308	170	1196	7542
Cellular Processes	Transport and catabolism	Lysosome	26110	46542	39192	29454	32982	25142	39490	238912
Cellular Processes	Transport and catabolism	Mitophagy - animal	20	802	2	6	8	12	132	982
Cellular Processes	Transport and catabolism	Mitophagy - yeast	38	3164	34	8	10	24	146	3424
Cellular Processes	Transport and catabolism	Peroxisome	86022	96194	99096	101642	114078	118442	132790	748264
Cellular Processes	Transport and catabolism	Phagosome	796	3178	780	1072	792	1282	1278	9178
Environmental Information Processing	Membrane transport	ABC transporters	572216	913426	883766	975038	916928	1087720	957282	6306376
Environmental Information Processing	Membrane transport	Bacterial secretion system	151056	203396	247368	274246	301676	289994	357092	1824828
Environmental Information Processing	Membrane transport	Phosphotransferase system (PTS)	21732	35150	38550	50960	35268	38430	29254	249344
Environmental Information Processing	Signal transduction	AMPK signaling pathway	20662	26306	29136	34044	35532	40224	40334	226238
Environmental Information Processing	Signal transduction	Apelin signaling pathway	980	1918	636	1102	664	1188	1664	8152
Environmental Information Processing	Signal transduction	Calcium signaling pathway	164	878	30	22	8	28	24	1154
Environmental Information Processing	Signal transduction	ErbB signaling pathway	0	850	6	2	0	0	2	860
Environmental Information Processing	Signal transduction	FoxO signaling pathway	27026	25942	29088	35244	32066	34652	47698	231716
Environmental Information Processing	Signal transduction	HIF-1 signaling pathway	32202	44472	42052	43544	39738	43668	53742	299418
Environmental Information Processing	Signal transduction	Hedgehog signaling pathway	24	448	4	4	2	0	2	484
Environmental Information Processing	Signal transduction	Hedgehog signaling pathway - fly	60	466	8	0	4	0	2	540
Environmental Information Processing	Signal transduction	Hippo signaling pathway	14	1072	96	148	40	120	18	1508
Environmental Information Processing	Signal transduction	Hippo signaling pathway - fly	10	584	0	0	0	0	0	594
Environmental Information Processing	Signal transduction	Hippo signaling pathway -multiple species	10	562	14	16	10	2	0	614
Environmental Information Processing	Signal transduction	Jak-STAT signaling pathway	0	682	0	0	0	0	0	682
Environmental Information Processing	Signal transduction	MAPK signaling pathway	18	1880	102	48	62	40	30	2180
Environmental Information Processing	Signal transduction	MAPK signaling pathway - fly	10760	10494	8724	9312	8778	10298	13568	71934
Environmental Information Processing	Signal transduction	MAPK signaling pathway - plant	34178	37154	47260	67226	58814	61488	69538	375658
Environmental Information Processing	Signal transduction	MAPK signaling pathway - yeast	11482	17536	13846	17800	14182	15580	28848	119274
Environmental Information Processing	Signal transduction	NF-kappa B signaling pathway	0	288	0	0	0	0	132	420
Environmental Information Processing	Signal transduction	Notch signaling pathway	42	284	0	0	14	6	0	346
Environmental Information Processing	Signal transduction	PI3K-Akt signaling pathway	19654	25942	27742	28430	32316	28940	25842	188866
Environmental Information Processing	Signal transduction	Phosphatidylinositol signaling system	16920	24212	20642	22632	20494	24222	27456	156578
Environmental Information Processing	Signal transduction	Phospholipase D signaling pathway	1524	3878	3194	3484	3454	4252	5398	25184
Environmental Information Processing	Signal transduction	Plant hormone signal transduction	8	4	0	2	2	0	0	16
Environmental Information Processing	Signal transduction	Rap1 signaling pathway	0	490	6	2	0	0	2	500
Environmental Information Processing	Signal transduction	Ras signaling pathway	34	1908	54	18	16	6	796	2832
Environmental Information Processing	Signal transduction	Sphingolipid signaling pathway	544	2558	682	660	558	1596	1896	8494
Environmental Information Processing	Signal transduction	TGF-beta signaling pathway	0	368	8	0	4	0	0	380
Environmental Information Processing	Signal transduction	TNF signaling pathway	52	504	84	76	28	20	14	778
Environmental Information Processing	Signal transduction	Two-component system	249230	411110	500320	537328	662398	638134	856724	3855244
Environmental Information Processing	Signal transduction	VEGF signaling pathway	0	566	10	2	2	0	2	582
Environmental Information Processing	Signal transduction	Wnt signaling pathway	0	1000	8	0	4	0	132	1144
Environmental Information Processing	Signal transduction	cAMP signaling pathway	354	1990	776	846	258	590	960	5774
Environmental Information Processing	Signal transduction	cGMP-PKG signaling pathway	252	1052	406	482	112	372	74	2750
Environmental Information Processing	Signal transduction	mTOR signaling pathway	986	3938	646	1096	660	1176	1658	10160
Environmental Information Processing	Signaling molecules and interaction	ECM-receptor interaction	466	110	242	238	456	264	130	1906
Environmental Information Processing	Signaling molecules and interaction	Neuroactive ligand-receptor interaction	1124	2212	1780	1876	1568	2194	3140	13894
Genetic Information Processing	Folding, sorting and degradation	Proteasome	7640	8724	5588	9400	4768	11526	16142	63788
Genetic Information Processing	Folding, sorting and degradation	Protein export	136452	198692	189110	194218	203434	200676	211456	1334038
Genetic Information Processing	Folding, sorting and degradation	Protein processing in endoplasmic reticulum	46668	54514	45390	57466	45762	65026	89558	404384
Genetic Information Processing	Folding, sorting and degradation	RNA degradation	192672	284262	267146	268820	271118	276706	304292	1865016
Genetic Information Processing	Folding, sorting and degradation	SNARE interactions in vesicular transport	0	578	0	0	0	0	0	578
Genetic Information Processing	Folding, sorting and degradation	Sulfur relay system	55764	75332	71608	88892	82056	99812	101742	575206
Genetic Information Processing	Folding, sorting and degradation	Ubiquitin mediated proteolysis	10	2974	10	4	18	30	6	3052
Genetic Information Processing	Replication and repair	Base excision repair	113750	163802	158482	168934	169900	180196	199384	1154448
Genetic Information Processing	Replication and repair	DNA replication	253522	348958	324586	337580	329902	354050	374588	2323186
Genetic Information Processing	Replication and repair	Fanconi anemia pathway	7576	9190	5894	10038	5224	11818	16562	66302
Genetic Information Processing	Replication and repair	Homologous recombination	278642	418238	405294	404566	436346	413684	407436	2764206
Genetic Information Processing	Replication and repair	Mismatch repair	280324	391520	359422	359404	371628	373152	372012	2507462
Genetic Information Processing	Replication and repair	Non-homologous end-joining	7126	7462	5774	8746	7480	11128	16416	64132
Genetic Information Processing	Replication and repair	Nucleotide excision repair	202050	295478	268858	278280	281896	291004	304476	1922042
Genetic Information Processing	Transcription	Basal transcription factors	10496	11336	7226	11826	6104	13830	18298	79116
Genetic Information Processing	Transcription	RNA polymerase	96504	132430	126822	133050	131478	136590	142222	899096
Genetic Information Processing	Transcription	Spliceosome	80	5362	138	102	102	64	50	5898
Genetic Information Processing	Translation	Aminoacyl-tRNA biosynthesis	457136	619904	582756	613784	604824	642646	658016	4179066
Genetic Information Processing	Translation	RNA transport	31454	42542	32714	43600	31490	49994	55678	287472
Genetic Information Processing	Translation	Ribosome	283020	396652	369710	381428	377434	405364	406026	2619634
Genetic Information Processing	Translation	Ribosome biogenesis in eukaryotes	25578	33410	25886	35184	25684	40652	52694	239088
Genetic Information Processing	Translation	mRNA surveillance pathway	5582	8782	4344	7610	4028	8712	12266	51324
Human Diseases	Cancers: Overview	Central carbon metabolism in cancer	29430	54546	46938	44294	34388	42650	55114	307360
Human Diseases	Cancers: Overview	Chemical carcinogenesis	178	1320	9314	17204	20048	17096	38146	103306
Human Diseases	Cancers: Overview	Choline metabolism in cancer	1506	3884	3170	3414	3328	4170	5054	24526
Human Diseases	Cancers: Overview	MicroRNAs in cancer	11358	28494	26980	22698	27660	24600	18482	160272
Human Diseases	Cancers: Overview	Pathways in cancer	15054	25000	27356	26460	31194	28806	33634	187504
Human Diseases	Cancers: Overview	Proteoglycans in cancer	9138	14248	12050	11532	11888	12814	12066	83736
Human Diseases	Cancers: Overview	Transcriptional misregulation in cancer	52	926	78	74	28	20	12	1190
Human Diseases	Cancers: Overview	Viral carcinogenesis	15106	23128	18130	19624	14738	22214	26810	139750
Human Diseases	Cancers: Specific types	Acute myeloid leukemia	0	490	6	2	0	0	2	500
Human Diseases	Cancers: Specific types	Basal cell carcinoma	0	130	2	2	0	0	2	136
Human Diseases	Cancers: Specific types	Bladder cancer	346	592	394	426	664	280	1236	3938
Human Diseases	Cancers: Specific types	Breast cancer	42	620	8	6	14	6	6	702
Human Diseases	Cancers: Specific types	Chronic myeloid leukemia	0	316	6	2	0	0	2	326
Human Diseases	Cancers: Specific types	Colorectal cancer	14	832	406	54	1692	1866	5574	10438
Human Diseases	Cancers: Specific types	Endometrial cancer	0	670	6	2	0	0	2	680
Human Diseases	Cancers: Specific types	Glioma	0	668	6	2	0	0	2	678
Human Diseases	Cancers: Specific types	Melanoma	0	56	6	2	0	0	2	66
Human Diseases	Cancers: Specific types	Non-small cell lung cancer	8	640	6	2	0	6	2	664
Human Diseases	Cancers: Specific types	Pancreatic cancer	0	354	6	2	0	0	2	364
Human Diseases	Cancers: Specific types	Prostate cancer	13132	18584	20196	18878	22074	18650	18630	130144
Human Diseases	Cancers: Specific types	Renal cell carcinoma	1836	5148	6700	7494	7408	8286	9432	46304
Human Diseases	Cancers: Specific types	Small cell lung cancer	94	116	464	88	1712	1876	5572	9922
Human Diseases	Cancers: Specific types	Thyroid cancer	0	428	6	2	0	0	2	438
Human Diseases	Cardiovascular diseases	Arrhythmogenic right ventricular cardiomyopathy (ARVC)	340	58	0	0	0	0	0	398
Human Diseases	Cardiovascular diseases	Dilated cardiomyopathy	486	316	180	196	110	194	66	1548
Human Diseases	Cardiovascular diseases	Fluid shear stress and atherosclerosis	29332	42392	51800	54192	62454	57976	76152	374298
Human Diseases	Cardiovascular diseases	Hypertrophic cardiomyopathy (HCM)	2592	526	840	722	1536	554	5046	11816
Human Diseases	Cardiovascular diseases	Viral myocarditis	14	274	400	52	1692	1866	5572	9870
Human Diseases	Drug resistance: Antimicrobial	Cationic antimicrobial peptide (CAMP) resistance	54308	74964	87356	90288	116450	99172	157554	680092
Human Diseases	Drug resistance: Antimicrobial	Vancomycin resistance	78146	111344	104610	102798	112476	107170	96590	713134
Human Diseases	Drug resistance: Antimicrobial	beta-Lactam resistance	107474	172228	181226	178682	208034	200764	225670	1274078
Human Diseases	Drug resistance: Antineoplastic	Antifolate resistance	45902	65872	64672	71134	70714	70978	81256	470528
Human Diseases	Drug resistance: Antineoplastic	EGFR tyrosine kinase inhibitor resistance	980	2008	616	1088	646	1162	1652	8152
Human Diseases	Drug resistance: Antineoplastic	Endocrine resistance	42	646	6	2	14	6	2	718
Human Diseases	Drug resistance: Antineoplastic	Platinum drug resistance	19202	24624	35934	53932	56356	54172	68568	312788
Human Diseases	Endocrine and metabolic diseases	AGE-RAGE signaling pathway in diabetic complications	112	476	82	38	20	6	0	734
Human Diseases	Endocrine and metabolic diseases	Insulin resistance	44786	64308	59346	66730	55440	66714	65006	422330
Human Diseases	Endocrine and metabolic diseases	Non-alcoholic fatty liver disease (NAFLD)	1844	4380	2762	2752	6852	8840	19944	47374
Human Diseases	Endocrine and metabolic diseases	Type I diabetes mellitus	16766	23212	22996	22264	23070	23282	21512	153102
Human Diseases	Endocrine and metabolic diseases	Type II diabetes mellitus	10240	17656	14694	13168	11546	14056	15834	97194
Human Diseases	Immune diseases	Primary immunodeficiency	6032	7242	8356	7334	11230	9346	8742	58282
Human Diseases	Immune diseases	Rheumatoid arthritis	284	742	128	74	62	46	946	2282
Human Diseases	Immune diseases	Systemic lupus erythematosus	72	422	330	374	482	582	4426	6688
Human Diseases	Infectious diseases: Bacterial	Bacterial invasion of epithelial cells	2202	4684	2854	2878	3234	2962	1962	20776
Human Diseases	Infectious diseases: Bacterial	Epithelial cell signaling in Helicobacter pylori infection	20390	36796	31624	32994	38448	37402	31720	229374
Human Diseases	Infectious diseases: Bacterial	Legionellosis	57158	76556	72274	77966	81254	92836	115094	573138
Human Diseases	Infectious diseases: Bacterial	Pathogenic Escherichia coli infection	46	886	154	68	122	108	22	1406
Human Diseases	Infectious diseases: Bacterial	Pertussis	12676	12080	24600	23492	39844	34810	55580	203082
Human Diseases	Infectious diseases: Bacterial	Salmonella infection	8594	10182	13422	13142	17844	20758	23110	107052
Human Diseases	Infectious diseases: Bacterial	Shigellosis	0	402	0	0	0	0	0	402
Human Diseases	Infectious diseases: Bacterial	Staphylococcus aureus infection	1694	3992	3246	3064	3446	2618	13000	31060
Human Diseases	Infectious diseases: Bacterial	Tuberculosis	49490	70736	66426	71520	65598	75236	78718	477724
Human Diseases	Infectious diseases: Bacterial	Vibrio cholerae infection	656	1732	600	1618	954	2038	2028	9626
Human Diseases	Infectious diseases: Parasitic	African trypanosomiasis	3468	5968	6634	7612	5432	6010	12516	47640
Human Diseases	Infectious diseases: Parasitic	Amoebiasis	12844	13488	10716	9500	10068	11968	10612	79196
Human Diseases	Infectious diseases: Parasitic	Chagas disease (American trypanosomiasis)	4330	4940	4754	4268	3934	3346	15284	40856
Human Diseases	Infectious diseases: Parasitic	Leishmaniasis	0	62	0	0	0	0	0	62
Human Diseases	Infectious diseases: Parasitic	Malaria	12	80	166	206	434	260	128	1286
Human Diseases	Infectious diseases: Parasitic	Toxoplasmosis	186	816	516	118	1754	1910	5618	10918
Human Diseases	Infectious diseases: Viral	Epstein-Barr virus infection	5888	9494	4122	7108	3708	8592	11474	50386
Human Diseases	Infectious diseases: Viral	HTLV-I infection	5666	9460	4796	7394	4242	8710	12272	52540
Human Diseases	Infectious diseases: Viral	Hepatitis B	2182	2256	1926	2732	2984	5086	10068	27234
Human Diseases	Infectious diseases: Viral	Hepatitis C	1698	2652	1240	2056	1110	2712	3582	15050
Human Diseases	Infectious diseases: Viral	Herpes simplex infection	4238	5368	3314	5234	4296	8104	13978	44532
Human Diseases	Infectious diseases: Viral	Influenza A	1978	3550	1836	2284	3074	4698	9220	26640
Human Diseases	Infectious diseases: Viral	Measles	1714	2438	1330	2102	1170	2748	3742	15244
Human Diseases	Neurodegenerative diseases	Alzheimer's disease	13646	20018	17900	18372	23308	23628	33550	150422
Human Diseases	Neurodegenerative diseases	Amyotrophic lateral sclerosis (ALS)	11748	11628	16424	20614	19542	21002	41256	142214
Human Diseases	Neurodegenerative diseases	Huntington's disease	13872	17180	14034	15796	19636	23414	41476	145408
Human Diseases	Neurodegenerative diseases	Parkinson's disease	312	6420	1594	748	5762	6172	16430	37438
Human Diseases	Neurodegenerative diseases	Prion diseases	318	1152	2208	2768	3692	3566	6838	20542
Human Diseases	Substance dependence	Alcoholism	116	1424	998	458	2028	2564	5392	12980
Human Diseases	Substance dependence	Amphetamine addiction	116	1030	992	456	2024	2564	5390	12572
Human Diseases	Substance dependence	Cocaine addiction	102	474	900	310	1984	2444	5372	11586
Human Diseases	Substance dependence	Morphine addiction	0	628	12	52	42	60	12	806
Human Diseases	Substance dependence	Nicotine addiction	0	220	12	52	42	60	12	398
Metabolism	Amino acid metabolism	Alanine, aspartate and glutamate metabolism	267786	395096	405210	434500	444548	460254	500180	2907574
Metabolism	Amino acid metabolism	Arginine and proline metabolism	110682	145286	147072	158442	161100	172620	219166	1114368
Metabolism	Amino acid metabolism	Arginine biosynthesis	128706	197176	202680	230142	226552	236654	248500	1470410
Metabolism	Amino acid metabolism	Cysteine and methionine metabolism	229542	337680	346926	370354	383162	396496	437156	2501316
Metabolism	Amino acid metabolism	Glycine, serine and threonine metabolism	262668	373224	384744	408804	418776	441970	470252	2760438
Metabolism	Amino acid metabolism	Histidine metabolism	108258	146380	146912	155816	166382	174234	195154	1093136
Metabolism	Amino acid metabolism	Lysine biosynthesis	149438	220492	219648	231848	226648	244876	257390	1550340
Metabolism	Amino acid metabolism	Lysine degradation	81352	83274	113074	122200	140092	154476	156604	851072
Metabolism	Amino acid metabolism	Phenylalanine metabolism	73948	90134	122590	140004	153330	164234	185820	930060
Metabolism	Amino acid metabolism	Phenylalanine, tyrosine and tryptophan biosynthesis	151976	208718	217502	252116	248136	270684	314162	1663294
Metabolism	Amino acid metabolism	Tryptophan metabolism	57914	62638	103166	118434	135246	147480	173982	798860
Metabolism	Amino acid metabolism	Tyrosine metabolism	46904	59234	77632	99016	105000	109492	139308	636586
Metabolism	Amino acid metabolism	Valine, leucine and isoleucine biosynthesis	99898	136916	154740	173970	179958	189464	217362	1152308
Metabolism	Amino acid metabolism	Valine, leucine and isoleucine degradation	125878	128824	170374	190408	223162	245854	288504	1373004
Metabolism	Biosynthesis of other secondary metabolites	Acarbose and validamycin biosynthesis	27140	34306	33252	36034	31220	39476	40268	241696
Metabolism	Biosynthesis of other secondary metabolites	Aflatoxin biosynthesis	0	540	0	0	0	0	0	540
Metabolism	Biosynthesis of other secondary metabolites	Betalain biosynthesis	926	3334	4454	5068	5242	5864	6852	31740
Metabolism	Biosynthesis of other secondary metabolites	Caffeine metabolism	12	228	0	16	8	4	2	270
Metabolism	Biosynthesis of other secondary metabolites	Carbapenem biosynthesis	11398	20010	22026	23398	23062	23124	19690	142708
Metabolism	Biosynthesis of other secondary metabolites	Flavone and flavonol biosynthesis	1408	3282	1632	960	3380	1856	2126	14644
Metabolism	Biosynthesis of other secondary metabolites	Flavonoid biosynthesis	6	4	6	0	2	0	0	18
Metabolism	Biosynthesis of other secondary metabolites	Glucosinolate biosynthesis	10906	14608	17056	19348	18772	20034	27088	127812
Metabolism	Biosynthesis of other secondary metabolites	Isoflavonoid biosynthesis	42	16	6	0	2	4	116	186
Metabolism	Biosynthesis of other secondary metabolites	Isoquinoline alkaloid biosynthesis	23094	26102	27086	30354	28126	31864	38732	205358
Metabolism	Biosynthesis of other secondary metabolites	Monobactam biosynthesis	56342	76330	80526	84866	88560	89288	102498	578410
Metabolism	Biosynthesis of other secondary metabolites	Neomycin, kanamycin and gentamicin biosynthesis	12666	19926	16134	14158	16850	15164	22876	117774
Metabolism	Biosynthesis of other secondary metabolites	Novobiocin biosynthesis	36540	45028	51146	60448	58624	64244	64090	380120
Metabolism	Biosynthesis of other secondary metabolites	Penicillin and cephalosporin biosynthesis	6320	6582	4840	3634	7358	5934	18992	53660
Metabolism	Biosynthesis of other secondary metabolites	Phenazine biosynthesis	9552	15058	14454	18166	15770	19770	31126	123896
Metabolism	Biosynthesis of other secondary metabolites	Phenylpropanoid biosynthesis	44938	98062	75344	65764	79414	72004	66920	502446
Metabolism	Biosynthesis of other secondary metabolites	Puromycin biosynthesis	28	24	16	26	2	24	0	120
Metabolism	Biosynthesis of other secondary metabolites	Staurosporine biosynthesis	0	0	10	6	16	24	426	482
Metabolism	Biosynthesis of other secondary metabolites	Stilbenoid, diarylheptanoid and gingerol biosynthesis	6	4	6	0	2	0	0	18
Metabolism	Biosynthesis of other secondary metabolites	Streptomycin biosynthesis	85526	117370	105922	112150	101110	119470	133088	774636
Metabolism	Biosynthesis of other secondary metabolites	Tropane, piperidine and pyridine alkaloid biosynthesis	34796	41850	44796	51968	49596	55934	61748	340688
Metabolism	Carbohydrate metabolism	Amino sugar and nucleotide sugar metabolism	331694	472592	444184	454810	443298	459412	452420	3058410
Metabolism	Carbohydrate metabolism	Ascorbate and aldarate metabolism	24838	35330	34716	36726	39140	37994	42228	250972
Metabolism	Carbohydrate metabolism	Butanoate metabolism	222596	270048	288310	309126	343428	380522	375664	2189694
Metabolism	Carbohydrate metabolism	C5-Branched dibasic acid metabolism	60538	85018	92484	102116	97550	110666	127094	675466
Metabolism	Carbohydrate metabolism	Citrate cycle (TCA cycle)	233964	315776	337924	363520	343252	380336	400788	2375560
Metabolism	Carbohydrate metabolism	Fructose and mannose metabolism	163014	253204	219862	232598	198420	216340	187640	1471078
Metabolism	Carbohydrate metabolism	Galactose metabolism	172032	295178	248122	231330	230836	226674	206072	1610244
Metabolism	Carbohydrate metabolism	Glycolysis / Gluconeogenesis	366362	522740	501298	534594	499854	552016	570656	3547520
Metabolism	Carbohydrate metabolism	Glyoxylate and dicarboxylate metabolism	246516	302538	338986	362638	392728	428630	458628	2530664
Metabolism	Carbohydrate metabolism	Inositol phosphate metabolism	24478	40722	38346	40432	36880	43180	43684	267722
Metabolism	Carbohydrate metabolism	Pentose and glucuronate interconversions	79534	163960	135992	128914	131658	126206	99666	865930
Metabolism	Carbohydrate metabolism	Pentose phosphate pathway	211944	310774	280370	292754	266762	303976	312640	1979220
Metabolism	Carbohydrate metabolism	Propanoate metabolism	192476	243890	280660	316270	325206	356904	382122	2097528
Metabolism	Carbohydrate metabolism	Pyruvate metabolism	361048	501164	532236	575344	567854	618520	616102	3772268
Metabolism	Carbohydrate metabolism	Starch and sucrose metabolism	244318	424236	348514	327966	321998	325202	276482	2268716
Metabolism	Energy metabolism	Carbon fixation in photosynthetic organisms	157232	213550	205706	210774	212040	220294	220460	1440056
Metabolism	Energy metabolism	Carbon fixation pathways in prokaryotes	353752	440440	450864	484938	468512	528720	522316	3249542
Metabolism	Energy metabolism	Methane metabolism	372982	433168	415838	539064	413790	592216	652924	3419982
Metabolism	Energy metabolism	Nitrogen metabolism	110294	163250	180628	196852	191180	199238	225108	1266550
Metabolism	Energy metabolism	Oxidative phosphorylation	232802	308406	345628	378204	378276	406446	517210	2566972
Metabolism	Energy metabolism	Photosynthesis	45908	65886	70074	72996	74790	76996	78834	485484
Metabolism	Energy metabolism	Sulfur metabolism	61504	79844	152986	178088	201136	200464	185786	1059808
Metabolism	Global and overview maps	2-Oxocarboxylic acid metabolism	220184	301510	323808	369496	360616	394096	433074	2402784
Metabolism	Global and overview maps	Biosynthesis of amino acids	902588	1348338	1368076	1497510	1469208	1589392	1668632	9843744
Metabolism	Global and overview maps	Carbon metabolism	950424	1217808	1237282	1380796	1283374	1500002	1612352	9182038
Metabolism	Global and overview maps	Degradation of aromatic compounds	16556	23978	79200	95324	111698	110714	92490	529960
Metabolism	Global and overview maps	Fatty acid metabolism	156412	186974	220974	224390	288220	275448	303330	1655748
Metabolism	Glycan biosynthesis and metabolism	Glycosaminoglycan biosynthesis - chondroitin sulfate / dermatan sulfate	0	4	4	2	0	0	12	22
Metabolism	Glycan biosynthesis and metabolism	Glycosaminoglycan biosynthesis - heparan sulfate / heparin	0	4	4	2	0	0	0	10
Metabolism	Glycan biosynthesis and metabolism	Glycosaminoglycan degradation	16878	31342	30476	25650	29362	25080	29656	188444
Metabolism	Glycan biosynthesis and metabolism	Glycosphingolipid biosynthesis - ganglio series	10246	16634	15598	10984	13744	8772	16188	92166
Metabolism	Glycan biosynthesis and metabolism	Glycosphingolipid biosynthesis - globo and isoglobo series	27884	46814	40550	33406	37924	32238	31190	250006
Metabolism	Glycan biosynthesis and metabolism	Glycosphingolipid biosynthesis - lacto and neolacto series	0	14	8	2	2	2	0	28
Metabolism	Glycan biosynthesis and metabolism	Glycosylphosphatidylinositol (GPI)-anchor biosynthesis	0	994	2	0	0	0	0	996
Metabolism	Glycan biosynthesis and metabolism	Lipopolysaccharide biosynthesis	78224	71312	89372	88120	116828	100666	139880	684402
Metabolism	Glycan biosynthesis and metabolism	Mannose type O-glycan biosynthesis	0	366	0	0	0	0	0	366
Metabolism	Glycan biosynthesis and metabolism	N-Glycan biosynthesis	15450	16740	12124	16854	11376	19296	29676	121516
Metabolism	Glycan biosynthesis and metabolism	Other glycan degradation	92974	185664	153956	124906	120958	107982	90402	876842
Metabolism	Glycan biosynthesis and metabolism	Other types of O-glycan biosynthesis	38	500	24	24	4	8	8	606
Metabolism	Glycan biosynthesis and metabolism	Peptidoglycan biosynthesis	215208	327942	314896	307930	348182	327140	308690	2149988
Metabolism	Glycan biosynthesis and metabolism	Various types of N-glycan biosynthesis	17800	25356	21420	20634	18806	20396	32406	156818
Metabolism	Lipid metabolism	Arachidonic acid metabolism	2764	6714	10768	10980	13060	10766	14920	69972
Metabolism	Lipid metabolism	Biosynthesis of unsaturated fatty acids	14910	25780	47164	54780	62430	54256	59974	319294
Metabolism	Lipid metabolism	Cutin, suberine and wax biosynthesis	0	0	8	2	4	0	0	14
Metabolism	Lipid metabolism	Ether lipid metabolism	3560	5030	7124	8472	7898	9514	8764	50362
Metabolism	Lipid metabolism	Fatty acid biosynthesis	130340	168178	165108	154860	195520	175880	205052	1194938
Metabolism	Lipid metabolism	Fatty acid degradation	88382	93356	136846	151790	192720	188756	186780	1038630
Metabolism	Lipid metabolism	Fatty acid elongation	2	272	0	2	4	0	8	288
Metabolism	Lipid metabolism	Glycerolipid metabolism	69838	110608	114200	114770	118660	123992	99078	751146
Metabolism	Lipid metabolism	Glycerophospholipid metabolism	102364	143898	157420	171158	165446	179802	194732	1114820
Metabolism	Lipid metabolism	Linoleic acid metabolism	500	864	4930	6190	6764	6000	8208	33456
Metabolism	Lipid metabolism	Primary bile acid biosynthesis	1820	4322	3298	2920	6308	5480	10700	34848
Metabolism	Lipid metabolism	Secondary bile acid biosynthesis	1906	4230	3432	4070	6958	5618	12554	38768
Metabolism	Lipid metabolism	Sphingolipid metabolism	54826	117052	93520	81118	80622	74158	49430	550726
Metabolism	Lipid metabolism	Steroid biosynthesis	1062	2892	790	430	560	394	678	6806
Metabolism	Lipid metabolism	Steroid hormone biosynthesis	4170	4532	4256	6432	6504	8306	9200	43400
Metabolism	Lipid metabolism	Synthesis and degradation of ketone bodies	30214	24252	38514	50100	57450	73170	79808	353508
Metabolism	Lipid metabolism	alpha-Linolenic acid metabolism	3842	1838	6540	9812	11098	9894	12516	55540
Metabolism	Metabolism of cofactors and vitamins	Biotin metabolism	58620	81244	95500	99278	118460	104504	127458	685064
Metabolism	Metabolism of cofactors and vitamins	Folate biosynthesis	95832	117398	133162	149800	149670	170828	189288	1005978
Metabolism	Metabolism of cofactors and vitamins	Lipoic acid metabolism	11758	19038	20468	22728	20602	22126	19498	136218
Metabolism	Metabolism of cofactors and vitamins	Nicotinate and nicotinamide metabolism	119272	155864	173528	184990	187028	204726	199078	1224486
Metabolism	Metabolism of cofactors and vitamins	One carbon pool by folate	128436	185628	188774	195262	206454	203964	201088	1309606
Metabolism	Metabolism of cofactors and vitamins	Pantothenate and CoA biosynthesis	115096	143688	157772	178692	175192	188768	207624	1166832
Metabolism	Metabolism of cofactors and vitamins	Porphyrin and chlorophyll metabolism	151976	178802	192194	236800	215484	278914	345558	1599728
Metabolism	Metabolism of cofactors and vitamins	Retinol metabolism	1624	2006	9286	15142	14318	11976	16208	70560
Metabolism	Metabolism of cofactors and vitamins	Riboflavin metabolism	32996	40062	53864	63008	60976	63376	81130	395412
Metabolism	Metabolism of cofactors and vitamins	Thiamine metabolism	103746	146066	148104	162284	159964	168956	174634	1063754
Metabolism	Metabolism of cofactors and vitamins	Ubiquinone and other terpenoid-quinone biosynthesis	38820	41180	52540	56502	57344	55372	82346	384104
Metabolism	Metabolism of cofactors and vitamins	Vitamin B6 metabolism	44346	67178	67338	70926	70278	76728	76416	473210
Metabolism	Metabolism of other amino acids	Cyanoamino acid metabolism	71938	140920	115816	103658	125156	113532	117242	788262
Metabolism	Metabolism of other amino acids	D-Alanine metabolism	37786	45252	42960	43152	45546	44982	41134	300812
Metabolism	Metabolism of other amino acids	D-Arginine and D-ornithine metabolism	3288	4538	3724	3036	3062	4140	2666	24454
Metabolism	Metabolism of other amino acids	D-Glutamine and D-glutamate metabolism	42540	56594	59742	62674	62614	64474	57100	405738
Metabolism	Metabolism of other amino acids	Glutathione metabolism	49184	75332	95466	96410	114716	109102	157170	697380
Metabolism	Metabolism of other amino acids	Phosphonate and phosphinate metabolism	7926	14770	13920	13618	16582	14646	14634	96096
Metabolism	Metabolism of other amino acids	Selenocompound metabolism	102914	140674	140626	148058	150594	164144	164428	1011438
Metabolism	Metabolism of other amino acids	Taurine and hypotaurine metabolism	28416	42826	47000	45794	55328	51570	61640	332574
Metabolism	Metabolism of other amino acids	beta-Alanine metabolism	31038	35458	55328	59054	71658	76868	80024	409428
Metabolism	Metabolism of terpenoids and polyketides	Biosynthesis of 12-, 14- and 16-membered macrolides	6	4	6	2	2	2	4	26
Metabolism	Metabolism of terpenoids and polyketides	Biosynthesis of ansamycins	26104	41088	37422	35166	37900	37996	31656	247332
Metabolism	Metabolism of terpenoids and polyketides	Biosynthesis of enediyne antibiotics	2	76	58	50	54	30	28	298
Metabolism	Metabolism of terpenoids and polyketides	Biosynthesis of siderophore group nonribosomal peptides	2488	3760	4598	4162	3868	3910	10694	33480
Metabolism	Metabolism of terpenoids and polyketides	Biosynthesis of type II polyketide backbone	0	4	0	6	6	8	2	26
Metabolism	Metabolism of terpenoids and polyketides	Biosynthesis of type II polyketide products	0	4	4	0	2	0	0	10
Metabolism	Metabolism of terpenoids and polyketides	Biosynthesis of vancomycin group antibiotics	15348	17058	19496	20956	19156	22858	20356	135228
Metabolism	Metabolism of terpenoids and polyketides	Carotenoid biosynthesis	7818	13954	10188	8818	11014	10970	10502	73264
Metabolism	Metabolism of terpenoids and polyketides	Geraniol degradation	7062	3856	23732	30858	38372	35486	39246	178612
Metabolism	Metabolism of terpenoids and polyketides	Insect hormone biosynthesis	4492	7852	9068	8340	11268	10556	16486	68062
Metabolism	Metabolism of terpenoids and polyketides	Limonene and pinene degradation	6320	11992	25358	27360	34326	31698	33318	170372
Metabolism	Metabolism of terpenoids and polyketides	Monoterpenoid biosynthesis	0	0	0	0	0	0	6	6
Metabolism	Metabolism of terpenoids and polyketides	Nonribosomal peptide structures	1844	2544	2258	2670	4572	5330	4648	23866
Metabolism	Metabolism of terpenoids and polyketides	Polyketide sugar unit biosynthesis	45202	57586	53622	57462	51394	65312	66382	396960
Metabolism	Metabolism of terpenoids and polyketides	Sesquiterpenoid and triterpenoid biosynthesis	1416	974	870	806	714	932	776	6488
Metabolism	Metabolism of terpenoids and polyketides	Terpenoid backbone biosynthesis	135634	161794	168368	181692	190774	213500	201016	1252778
Metabolism	Metabolism of terpenoids and polyketides	Tetracycline biosynthesis	466	1596	2814	1442	2048	2176	4910	15452
Metabolism	Metabolism of terpenoids and polyketides	Type I polyketide structures	86	76	98	414	238	564	130	1606
Metabolism	Metabolism of terpenoids and polyketides	Zeatin biosynthesis	11842	16638	15514	14200	15388	14802	13306	101690
Metabolism	Nucleotide metabolism	Purine metabolism	678708	952280	922538	970898	988032	1019810	1062196	6594462
Metabolism	Nucleotide metabolism	Pyrimidine metabolism	576024	828822	789502	813974	815834	856064	842718	5522938
Metabolism	Xenobiotics biodegradation and metabolism	Aminobenzoate degradation	23146	32048	35998	37244	52140	59286	72450	312312
Metabolism	Xenobiotics biodegradation and metabolism	Atrazine degradation	824	1548	5802	14890	9960	5724	1908	40656
Metabolism	Xenobiotics biodegradation and metabolism	Benzoate degradation	41604	35838	94908	122582	142442	156474	141254	735102
Metabolism	Xenobiotics biodegradation and metabolism	Bisphenol degradation	22	80	66	14	424	274	144	1024
Metabolism	Xenobiotics biodegradation and metabolism	Caprolactam degradation	5234	7430	25986	26960	30764	29838	20516	146728
Metabolism	Xenobiotics biodegradation and metabolism	Chloroalkane and chloroalkene degradation	20074	29100	36930	45614	48268	48610	60662	289258
Metabolism	Xenobiotics biodegradation and metabolism	Chlorocyclohexane and chlorobenzene degradation	2246	6306	14926	16760	20170	21968	17684	100060
Metabolism	Xenobiotics biodegradation and metabolism	Dioxin degradation	738	3016	10200	8998	14156	14724	20000	71832
Metabolism	Xenobiotics biodegradation and metabolism	Drug metabolism - cytochrome P450	1612	3022	17180	26002	31066	26696	50246	155824
Metabolism	Xenobiotics biodegradation and metabolism	Drug metabolism - other enzymes	76202	111620	96230	98226	96502	98750	92584	670114
Metabolism	Xenobiotics biodegradation and metabolism	Ethylbenzene degradation	3404	680	3176	6292	6644	5814	8606	34616
Metabolism	Xenobiotics biodegradation and metabolism	Fluorobenzoate degradation	866	1092	12618	18878	18588	18480	10684	81206
Metabolism	Xenobiotics biodegradation and metabolism	Furfural degradation	2	26	22	32	34	38	48	202
Metabolism	Xenobiotics biodegradation and metabolism	Metabolism of xenobiotics by cytochrome P450	1512	2728	16296	25796	29182	24298	44890	144702
Metabolism	Xenobiotics biodegradation and metabolism	Naphthalene degradation	7058	9618	18352	24634	28922	24358	23890	136832
Metabolism	Xenobiotics biodegradation and metabolism	Nitrotoluene degradation	22694	21256	21906	31906	24328	37362	38682	198134
Metabolism	Xenobiotics biodegradation and metabolism	Polycyclic aromatic hydrocarbon degradation	32	386	1740	1992	6800	6146	4274	21370
Metabolism	Xenobiotics biodegradation and metabolism	Steroid degradation	698	1714	3746	4584	11476	14886	7716	44820
Metabolism	Xenobiotics biodegradation and metabolism	Styrene degradation	10088	9348	12810	23446	22562	24008	31002	133264
Metabolism	Xenobiotics biodegradation and metabolism	Toluene degradation	1308	1882	8948	10366	16776	22412	23314	85006
Metabolism	Xenobiotics biodegradation and metabolism	Xylene degradation	1180	4666	20226	22490	27658	28622	34106	138948
Organismal Systems	Aging	Longevity regulating pathway	22204	20856	22552	27114	22968	25878	42420	183992
Organismal Systems	Aging	Longevity regulating pathway - multiple species	44608	53808	55994	61426	59080	61074	81284	417274
Organismal Systems	Aging	Longevity regulating pathway - worm	72550	97408	98768	105558	101774	106802	114020	696880
Organismal Systems	Circulatory system	Adrenergic signaling in cardiomyocytes	96	1366	374	458	106	344	48	2792
Organismal Systems	Circulatory system	Cardiac muscle contraction	208	1778	1386	922	4088	4464	10810	23656
Organismal Systems	Circulatory system	Vascular smooth muscle contraction	14	688	102	152	44	142	26	1168
Organismal Systems	Development	Axon guidance	12	650	4	20	10	4	4	704
Organismal Systems	Development	Dorso-ventral axis formation	42	220	6	2	14	6	2	292
Organismal Systems	Development	Osteoclast differentiation	66	206	52	2	30	26	906	1288
Organismal Systems	Digestive system	Bile secretion	538	1584	660	838	398	906	248	5172
Organismal Systems	Digestive system	Carbohydrate digestion and absorption	7800	12846	10238	8858	8664	8958	4776	62140
Organismal Systems	Digestive system	Fat digestion and absorption	14	214	6	0	2	2	0	238
Organismal Systems	Digestive system	Gastric acid secretion	82	608	286	316	70	246	36	1644
Organismal Systems	Digestive system	Mineral absorption	326	782	688	994	786	1034	1468	6078
Organismal Systems	Digestive system	Pancreatic secretion	110	954	450	426	172	248	48	2408
Organismal Systems	Digestive system	Protein digestion and absorption	7938	15462	12960	9794	12426	8838	19304	86722
Organismal Systems	Digestive system	Salivary secretion	82	560	282	312	66	224	30	1556
Organismal Systems	Digestive system	Vitamin digestion and absorption	128	84	38	10	20	4	4	288
Organismal Systems	Endocrine system	Adipocytokine signaling pathway	50202	56574	51068	46512	60540	55164	42864	362924
Organismal Systems	Endocrine system	Aldosterone synthesis and secretion	0	398	0	0	0	0	4	402
Organismal Systems	Endocrine system	Estrogen signaling pathway	13148	18572	20286	18924	22134	18686	18658	130408
Organismal Systems	Endocrine system	Glucagon signaling pathway	45414	74140	64124	66122	52114	66658	70932	439504
Organismal Systems	Endocrine system	GnRH signaling pathway	0	992	20	2	4	2	794	1814
Organismal Systems	Endocrine system	Insulin secretion	82	590	282	312	66	224	30	1586
Organismal Systems	Endocrine system	Insulin signaling pathway	33474	46544	40834	46750	37798	46038	44808	296246
Organismal Systems	Endocrine system	Melanogenesis	0	536	8	90	60	24	610	1328
Organismal Systems	Endocrine system	Ovarian steroidogenesis	0	122	0	0	0	0	0	122
Organismal Systems	Endocrine system	Oxytocin signaling pathway	3620	4558	2866	4812	2510	5992	7808	32166
Organismal Systems	Endocrine system	PPAR signaling pathway	61234	73376	75388	71638	89308	85642	65986	522572
Organismal Systems	Endocrine system	Progesterone-mediated oocyte maturation	13134	18926	20202	18878	22076	18654	18630	130500
Organismal Systems	Endocrine system	Prolactin signaling pathway	3574	5518	4030	4420	2906	4430	4962	29840
Organismal Systems	Endocrine system	Regulation of lipolysis in adipocytes	34	200	38	26	14	6	2	320
Organismal Systems	Endocrine system	Renin secretion	2120	570	652	518	1414	356	4974	10604
Organismal Systems	Endocrine system	Renin-angiotensin system	6256	3090	3594	4208	4448	2316	17514	41426
Organismal Systems	Endocrine system	Thyroid hormone signaling pathway	392	2150	620	564	548	736	1982	6992
Organismal Systems	Endocrine system	Thyroid hormone synthesis	2704	7698	9104	12862	12152	10180	16806	71506
Organismal Systems	Environmental adaptation	Circadian entrainment	0	436	0	0	0	0	0	436
Organismal Systems	Environmental adaptation	Circadian rhythm	0	158	16	8	16	4	6	208
Organismal Systems	Environmental adaptation	Circadian rhythm - fly	0	130	0	0	0	0	0	130
Organismal Systems	Environmental adaptation	Circadian rhythm - plant	0	156	0	0	0	0	132	288
Organismal Systems	Environmental adaptation	Plant-pathogen interaction	37430	50794	53200	52282	64802	58150	66204	382862
Organismal Systems	Excretory system	Aldosterone-regulated sodium reabsorption	82	700	282	312	66	224	30	1696
Organismal Systems	Excretory system	Collecting duct acid secretion	0	574	0	0	0	0	0	574
Organismal Systems	Excretory system	Endocrine and other factor-regulated calcium reabsorption	82	978	290	314	70	224	30	1988
Organismal Systems	Excretory system	Proximal tubule bicarbonate reclamation	11264	11762	16658	20030	18444	21480	16428	116066
Organismal Systems	Excretory system	Vasopressin-regulated water reabsorption	260	1264	14	254	376	340	402	2910
Organismal Systems	Immune system	Antigen processing and presentation	13314	18308	20284	18922	22138	18686	18686	130338
Organismal Systems	Immune system	B cell receptor signaling pathway	0	490	6	2	0	0	2	500
Organismal Systems	Immune system	Chemokine signaling pathway	0	740	6	2	0	0	2	750
Organismal Systems	Immune system	Complement and coagulation cascades	10	162	156	100	88	18	6	540
Organismal Systems	Immune system	Cytosolic DNA-sensing pathway	14	704	2	2	0	0	2	724
Organismal Systems	Immune system	Fc epsilon RI signaling pathway	0	666	6	2	0	0	2	676
Organismal Systems	Immune system	Fc gamma R-mediated phagocytosis	40	1260	44	22	16	6	798	2186
Organismal Systems	Immune system	IL-17 signaling pathway	13184	18422	20268	18950	22102	18670	18640	130236
Organismal Systems	Immune system	Leukocyte transendothelial migration	0	420	0	0	0	0	0	420
Organismal Systems	Immune system	NOD-like receptor signaling pathway	22740	30980	33392	31098	38158	37192	41328	234888
Organismal Systems	Immune system	Natural killer cell mediated cytotoxicity	0	590	6	2	0	0	2	600
Organismal Systems	Immune system	Platelet activation	54	656	110	150	44	144	24	1182
Organismal Systems	Immune system	RIG-I-like receptor signaling pathway	54	290	330	1856	476	96	96	3198
Organismal Systems	Immune system	T cell receptor signaling pathway	0	798	6	2	0	0	2	808
Organismal Systems	Immune system	Th1 and Th2 cell differentiation	42	174	0	0	14	6	0	236
Organismal Systems	Immune system	Th17 cell differentiation	13132	18202	20190	18876	22074	18650	18628	129752
Organismal Systems	Immune system	Toll and Imd signaling pathway	18	110	20	22	18	8	66	262
Organismal Systems	Immune system	Toll-like receptor signaling pathway	0	90	6	2	0	0	14	112
Organismal Systems	Nervous system	Cholinergic synapse	2	478	6	2	0	2	32	522
Organismal Systems	Nervous system	Dopaminergic synapse	116	1838	992	456	2024	2564	5390	13380
Organismal Systems	Nervous system	GABAergic synapse	23698	39710	38332	41424	41108	41238	45128	270638
Organismal Systems	Nervous system	Glutamatergic synapse	22878	39096	38152	40904	40510	40586	45114	267240
Organismal Systems	Nervous system	Long-term depression	0	484	6	2	0	0	2	494
Organismal Systems	Nervous system	Long-term potentiation	16	820	104	148	42	124	20	1274
Organismal Systems	Nervous system	Neurotrophin signaling pathway	2	956	14	16	14	20	18	1040
Organismal Systems	Nervous system	Retrograde endocannabinoid signaling	6	3898	36	90	66	82	42	4220
Organismal Systems	Nervous system	Serotonergic synapse	102	770	906	312	1984	2444	5374	11892
Organismal Systems	Nervous system	Synaptic vesicle cycle	260	1482	14	254	376	340	402	3128
Organismal Systems	Sensory system	Inflammatory mediator regulation of TRP channels	14	672	92	146	40	120	18	1102
Organismal Systems	Sensory system	Olfactory transduction	0	184	0	0	0	0	0	184
Organismal Systems	Sensory system	Phototransduction	0	62	0	0	0	0	0	62
Organismal Systems	Sensory system	Phototransduction - fly	0	234	0	0	0	0	0	234
Organismal Systems	Sensory system	Taste transduction	0	122	0	0	0	0	0	122
