# Supplementary material for: Carbon migration and metagenomic characteristics during anaerobic digestion of rice straw
Source: Biotechnol Biofuels. 2020 Jul 20;13:130. doi: 10.1186/s13068-020-01770-4 (PMC7372879; doi:10.1186/s13068-020-01770-4)
Supplement: Supplementary file 2 — Additional file 2. Abundance of functions on KO level. [file 13068_2020_1770_MOESM2_ESM.xlsx]

## Sheet: Table S2. kegg_KO_profile
Table S2. Abundance of functions on KO level
KO	A1	A5	A10	A15	A20	A25	A50	Total	Description	Hyperlink
K01365	166	0	4	0	4	0	30	204	cathepsin L [EC:3.4.22.15]	http://www.genome.jp/dbget-bin/www_bget?ko:K01365
K01364	90	100	52	0	42	32	68	384	streptopain [EC:3.4.22.10]	http://www.genome.jp/dbget-bin/www_bget?ko:K01364
K01361	1012	1886	1714	1268	752	948	222	7802	lactocepin [EC:3.4.21.96]	http://www.genome.jp/dbget-bin/www_bget?ko:K01361
K17815	0	68	0	0	0	0	0	68	exonuclease V [EC:3.1.-.-]	http://www.genome.jp/dbget-bin/www_bget?ko:K17815
K17816	0	0	4	0	0	0	0	4	8-oxo-dGTP diphosphatase / 2-hydroxy-dATP diphosphatase [EC:3.6.1.55 3.6.1.56]	http://www.genome.jp/dbget-bin/www_bget?ko:K17816
K17817	0	4	0	2	2	0	0	8	8-oxo-dGDP phosphatase [EC:3.6.1.58]	http://www.genome.jp/dbget-bin/www_bget?ko:K17817
K17810	384	1072	532	548	390	272	152	3350	D-aspartate ligase [EC:6.3.1.12]	http://www.genome.jp/dbget-bin/www_bget?ko:K17810
K17818	8	30	20	22	30	20	16	146	D-arabinitol dehydrogenase (NADP+) [EC:1.1.1.287]	http://www.genome.jp/dbget-bin/www_bget?ko:K17818
K09175	0	82	0	0	0	0	0	82	regulatory factor X, other	http://www.genome.jp/dbget-bin/www_bget?ko:K09175
K05841	10	334	50	68	68	28	44	602	sterol 3beta-glucosyltransferase [EC:2.4.1.173]	http://www.genome.jp/dbget-bin/www_bget?ko:K05841
K05844	616	2078	1522	1446	1458	1220	5232	13572	ribosomal protein S6--L-glutamate ligase [EC:6.3.2.-]	http://www.genome.jp/dbget-bin/www_bget?ko:K05844
K05845	930	2336	1786	1572	1076	1040	654	9394	osmoprotectant transport system substrate-binding protein	http://www.genome.jp/dbget-bin/www_bget?ko:K05845
K05846	592	1208	1260	960	858	862	632	6372	osmoprotectant transport system permease protein	http://www.genome.jp/dbget-bin/www_bget?ko:K05846
K05847	966	1718	1476	1206	1018	820	632	7836	osmoprotectant transport system ATP-binding protein	http://www.genome.jp/dbget-bin/www_bget?ko:K05847
K00508	290	550	1940	3060	2336	2160	3876	14212	linoleoyl-CoA desaturase [EC:1.14.19.3]	http://www.genome.jp/dbget-bin/www_bget?ko:K00508
K00500	10	64	382	152	1570	1362	6266	9806	phenylalanine-4-hydroxylase [EC:1.14.16.1]	http://www.genome.jp/dbget-bin/www_bget?ko:K00500
K00507	10	170	5164	5970	8604	7310	8392	35620	stearoyl-CoA desaturase (Delta-9 desaturase) [EC:1.14.19.1]	http://www.genome.jp/dbget-bin/www_bget?ko:K00507
K00505	0	4	2	88	60	24	608	786	tyrosinase [EC:1.14.18.1]	http://www.genome.jp/dbget-bin/www_bget?ko:K00505
K11968	0	76	0	0	0	0	0	76	ariadne-1 [EC:2.3.2.27]	http://www.genome.jp/dbget-bin/www_bget?ko:K11968
K01101	976	1926	1514	1834	1020	1866	550	9686	4-nitrophenyl phosphatase [EC:3.1.3.41]	http://www.genome.jp/dbget-bin/www_bget?ko:K01101
K04460	0	74	0	0	0	0	0	74	serine/threonine-protein phosphatase 5 [EC:3.1.3.16]	http://www.genome.jp/dbget-bin/www_bget?ko:K04460
K01102	0	122	0	0	0	0	0	122	pyruvate dehydrogenase phosphatase [EC:3.1.3.43]	http://www.genome.jp/dbget-bin/www_bget?ko:K01102
K01104	6950	9714	10676	11928	11806	11978	8122	71174	protein-tyrosine phosphatase [EC:3.1.3.48]	http://www.genome.jp/dbget-bin/www_bget?ko:K01104
K05592	8998	16634	14454	13334	11862	12794	14334	92410	ATP-dependent RNA helicase DeaD [EC:3.6.4.13]	http://www.genome.jp/dbget-bin/www_bget?ko:K05592
K05593	3506	7096	6574	5334	4154	4616	4432	35712	aminoglycoside 6-adenylyltransferase [EC:2.7.7.-]	http://www.genome.jp/dbget-bin/www_bget?ko:K05593
K05590	0	72	86	36	50	42	0	286	ATP-dependent RNA helicase SrmB [EC:3.6.4.13]	http://www.genome.jp/dbget-bin/www_bget?ko:K05590
K05591	14	284	554	172	2288	2402	4068	9782	ATP-independent RNA helicase DbpA [EC:3.6.4.13]	http://www.genome.jp/dbget-bin/www_bget?ko:K05591
K05596	18	114	2310	1662	4206	4302	4714	17326	LysR family transcriptional regulator, chromosome initiation inhibitor	http://www.genome.jp/dbget-bin/www_bget?ko:K05596
K05597	0	4	422	844	1446	1496	758	4970	glutamin-(asparagin-)ase [EC:3.5.1.38]	http://www.genome.jp/dbget-bin/www_bget?ko:K05597
K05594	0	0	16	0	14	0	0	30	ElaB protein	http://www.genome.jp/dbget-bin/www_bget?ko:K05594
K05595	3536	4562	4052	3834	3946	4844	5642	30416	multiple antibiotic resistance protein	http://www.genome.jp/dbget-bin/www_bget?ko:K05595
K05599	0	0	0	34	40	216	60	350	anthranilate 1,2-dioxygenase (deaminating, decarboxylating) large subunit [EC:1.14.12.1]	http://www.genome.jp/dbget-bin/www_bget?ko:K05599
K06012	1360	3470	2702	2580	3136	2866	1442	17556	spore protease [EC:3.4.24.78]	http://www.genome.jp/dbget-bin/www_bget?ko:K06012
K14549	0	88	0	0	0	0	0	88	U3 small nucleolar RNA-associated protein 15	http://www.genome.jp/dbget-bin/www_bget?ko:K14549
K16645	92	248	118	134	26	112	8	738	heparin binding hemagglutinin HbhA	http://www.genome.jp/dbget-bin/www_bget?ko:K16645
K19319	0	0	96	1422	356	30	98	2002	beta-lactamase class D OXA-134 [EC:3.5.2.6]	http://www.genome.jp/dbget-bin/www_bget?ko:K19319
K16936	0	110	256	110	168	124	1108	1876	thiosulfate dehydrogenase [quinone] small subunit [EC:1.8.5.2]	http://www.genome.jp/dbget-bin/www_bget?ko:K16936
K19315	8	6	2	0	12	8	24	60	aminoglycoside 3'-phosphotransferase XV [EC:2.7.1.95]	http://www.genome.jp/dbget-bin/www_bget?ko:K19315
K11962	0	86	244	2438	976	418	194	4356	urea transport system ATP-binding protein	http://www.genome.jp/dbget-bin/www_bget?ko:K11962
K14541	0	258	0	0	0	0	0	258	urea carboxylase / allophanate hydrolase [EC:6.3.4.6 3.5.1.54]	http://www.genome.jp/dbget-bin/www_bget?ko:K14541
K14540	2204	6058	4824	4262	5756	4996	2906	31006	ribosome biogenesis GTPase A	http://www.genome.jp/dbget-bin/www_bget?ko:K14540
K19310	56	66	46	48	76	216	34	542	bacitracin transport system permease protein	http://www.genome.jp/dbget-bin/www_bget?ko:K19310
K19313	32	30	16	28	10	20	10	146	aminocyclitol acetyltransferase [EC:2.3.-.-]	http://www.genome.jp/dbget-bin/www_bget?ko:K19313
K11611	16	14	16	8	6	6	6	72	enoyl ACP reductase [EC:1.3.1.9]	http://www.genome.jp/dbget-bin/www_bget?ko:K11611
K09781	184	548	1604	2736	2846	2720	6292	16930	uncharacterized protein	http://www.genome.jp/dbget-bin/www_bget?ko:K09781
K12528	2810	3196	3222	4134	1346	5112	666	20486	putative selenate reductase molybdopterin-binding subunit	http://www.genome.jp/dbget-bin/www_bget?ko:K12528
K20846	6	8	0	0	0	2	0	16	kappa-carrageenase [EC:3.2.1.83]	http://www.genome.jp/dbget-bin/www_bget?ko:K20846
K04025	0	18	24	2	14	8	0	66	ethanolamine utilization protein EutK	http://www.genome.jp/dbget-bin/www_bget?ko:K04025
K02456	982	870	4066	5080	5766	4862	6928	28554	general secretion pathway protein G	http://www.genome.jp/dbget-bin/www_bget?ko:K02456
K05337	1124	1238	1182	1500	730	1676	802	8252	ferredoxin	http://www.genome.jp/dbget-bin/www_bget?ko:K05337
K02454	2554	1676	8854	11364	14846	12620	23944	75858	general secretion pathway protein E	http://www.genome.jp/dbget-bin/www_bget?ko:K02454
K02107	796	732	692	1116	640	1220	1692	6888	V/A-type H+/Na+-transporting ATPase subunit G/H	http://www.genome.jp/dbget-bin/www_bget?ko:K02107
K02452	556	346	2146	3284	3148	2794	3934	16208	general secretion pathway protein C	http://www.genome.jp/dbget-bin/www_bget?ko:K02452
K02453	3574	1284	6112	8350	10246	9108	18808	57482	general secretion pathway protein D	http://www.genome.jp/dbget-bin/www_bget?ko:K02453
K02450	906	436	512	386	946	558	1362	5106	general secretion pathway protein A	http://www.genome.jp/dbget-bin/www_bget?ko:K02450
K02103	508	2574	1784	2106	2364	2136	918	12390	GntR family transcriptional regulator, arabinose operon transcriptional repressor	http://www.genome.jp/dbget-bin/www_bget?ko:K02103
K14171	0	18	0	0	0	0	0	18	alkyl hydroperoxide reductase 1 [EC:1.11.1.15]	http://www.genome.jp/dbget-bin/www_bget?ko:K14171
K02108	6244	9364	10176	10184	10558	10588	10490	67604	F-type H+-transporting ATPase subunit a	http://www.genome.jp/dbget-bin/www_bget?ko:K02108
K02109	4426	6550	6910	7290	6826	7434	7366	46802	F-type H+-transporting ATPase subunit b	http://www.genome.jp/dbget-bin/www_bget?ko:K02109
K02458	84	70	1062	1690	2092	1650	3756	10404	general secretion pathway protein I	http://www.genome.jp/dbget-bin/www_bget?ko:K02458
K05339	6	2	4	2	0	0	0	14	holin-like protein LrgB	http://www.genome.jp/dbget-bin/www_bget?ko:K05339
K08137	0	30	128	32	58	30	2	280	MFS transporter, SP family, galactose:H+ symporter	http://www.genome.jp/dbget-bin/www_bget?ko:K08137
K03851	0	16	10	18	38	14	56	152	taurine-pyruvate aminotransferase [EC:2.6.1.77]	http://www.genome.jp/dbget-bin/www_bget?ko:K03851
K03850	0	90	0	0	0	0	0	90	alpha-1,2-glucosyltransferase [EC:2.4.1.256]	http://www.genome.jp/dbget-bin/www_bget?ko:K03850
K03852	250	18	32	432	490	544	760	2526	sulfoacetaldehyde acetyltransferase [EC:2.3.3.15]	http://www.genome.jp/dbget-bin/www_bget?ko:K03852
K03855	34	10	26	46	92	108	220	536	ferredoxin like protein	http://www.genome.jp/dbget-bin/www_bget?ko:K03855
K03854	0	196	0	0	0	0	0	196	mannosyltransferase [EC:2.4.1.-]	http://www.genome.jp/dbget-bin/www_bget?ko:K03854
K03857	0	64	2	0	0	0	0	66	phosphatidylinositol glycan, class A [EC:2.4.1.198]	http://www.genome.jp/dbget-bin/www_bget?ko:K03857
K03856	4286	4904	4300	4716	5578	4972	4204	32960	3-deoxy-7-phosphoheptulonate synthase [EC:2.5.1.54]	http://www.genome.jp/dbget-bin/www_bget?ko:K03856
K03859	0	36	0	0	0	0	0	36	phosphatidylinositol glycan, class C	http://www.genome.jp/dbget-bin/www_bget?ko:K03859
K04646	0	188	0	0	0	0	0	188	clathrin heavy chain	http://www.genome.jp/dbget-bin/www_bget?ko:K04646
K18182	0	10	0	0	0	0	0	10	cytochrome c oxidase assembly protein subunit 16	http://www.genome.jp/dbget-bin/www_bget?ko:K18182
K13018	2496	1088	1162	1042	1172	906	586	8452	UDP-2-acetamido-3-amino-2,3-dideoxy-glucuronate N-acetyltransferase [EC:2.3.1.201]	http://www.genome.jp/dbget-bin/www_bget?ko:K13018
K13019	3022	754	688	448	478	696	234	6320	UDP-GlcNAc3NAcA epimerase [EC:5.1.3.23]	http://www.genome.jp/dbget-bin/www_bget?ko:K13019
K18326	0	60	72	28	54	24	4	242	MFS transporter, DHA2 family, multidrug resistance protein	http://www.genome.jp/dbget-bin/www_bget?ko:K18326
K13010	2134	1990	1706	4368	2560	3790	5372	21920	perosamine synthetase [EC:2.6.1.102]	http://www.genome.jp/dbget-bin/www_bget?ko:K13010
K13012	510	1236	1060	940	924	1008	498	6176	O-antigen biosynthesis protein WbqP	http://www.genome.jp/dbget-bin/www_bget?ko:K13012
K13013	4	2	24	0	2	10	106	148	O-antigen biosynthesis protein WbqV	http://www.genome.jp/dbget-bin/www_bget?ko:K13013
K13014	0	32	130	56	104	32	28	382	undecaprenyl phosphate-alpha-L-ara4FN deformylase [EC:3.5.1.-]	http://www.genome.jp/dbget-bin/www_bget?ko:K13014
K13015	2624	3636	3724	4276	2926	4760	1564	23510	UDP-N-acetyl-D-glucosamine dehydrogenase [EC:1.1.1.136]	http://www.genome.jp/dbget-bin/www_bget?ko:K13015
K13016	2926	464	502	534	510	542	310	5788	UDP-N-acetyl-2-amino-2-deoxyglucuronate dehydrogenase [EC:1.1.1.335]	http://www.genome.jp/dbget-bin/www_bget?ko:K13016
K13017	48	50	126	222	192	256	130	1024	UDP-2-acetamido-2-deoxy-ribo-hexuluronate aminotransferase [EC:2.6.1.98]	http://www.genome.jp/dbget-bin/www_bget?ko:K13017
K08566	10	0	0	0	0	0	14	24	plasminogen activator [EC:3.4.23.48]	http://www.genome.jp/dbget-bin/www_bget?ko:K08566
K13274	28	212	222	176	98	126	88	950	cell wall-associated protease [EC:3.4.21.-]	http://www.genome.jp/dbget-bin/www_bget?ko:K13274
K13275	796	304	384	654	572	554	486	3750	major intracellular serine protease [EC:3.4.21.-]	http://www.genome.jp/dbget-bin/www_bget?ko:K13275
K13276	454	300	244	398	164	346	666	2572	bacillopeptidase F [EC:3.4.21.-]	http://www.genome.jp/dbget-bin/www_bget?ko:K13276
K13277	38	246	246	116	228	102	130	1106	minor extracellular protease Epr [EC:3.4.21.-]	http://www.genome.jp/dbget-bin/www_bget?ko:K13277
K19801	0	112	0	0	0	0	0	112	phosphatidylinositol 4-kinase B [EC:2.7.1.67]	http://www.genome.jp/dbget-bin/www_bget?ko:K19801
K13278	0	2	0	10	8	10	4	34	60kDa lysophospholipase [EC:3.1.1.5 3.1.1.47 3.5.1.1]	http://www.genome.jp/dbget-bin/www_bget?ko:K13278
K13279	6	0	0	0	0	0	0	6	peroxiredoxin 1 [EC:1.11.1.15]	http://www.genome.jp/dbget-bin/www_bget?ko:K13279
K13199	0	64	0	0	0	0	0	64	plasminogen activator inhibitor 1 RNA-binding protein	http://www.genome.jp/dbget-bin/www_bget?ko:K13199
K03275	0	2	26	0	0	0	34	62	UDP-glucose:(glucosyl)LPS alpha-1,3-glucosyltransferase [EC:2.4.1.-]	http://www.genome.jp/dbget-bin/www_bget?ko:K03275
K03274	2036	774	608	384	514	278	776	5370	ADP-L-glycero-D-manno-heptose 6-epimerase [EC:5.1.3.20]	http://www.genome.jp/dbget-bin/www_bget?ko:K03274
K03276	0	0	8	30	64	0	4	106	UDP-glucose/galactose:(glucosyl)LPS alpha-1,2-glucosyl/galactosyltransferase [EC:2.4.1.-]	http://www.genome.jp/dbget-bin/www_bget?ko:K03276
K03271	2196	2274	2320	2082	3078	2886	1798	16634	D-sedoheptulose 7-phosphate isomerase [EC:5.3.1.28]	http://www.genome.jp/dbget-bin/www_bget?ko:K03271
K03270	2170	2608	3488	3020	4740	4482	5368	25876	3-deoxy-D-manno-octulosonate 8-phosphate phosphatase (KDO 8-P phosphatase) [EC:3.1.3.45]	http://www.genome.jp/dbget-bin/www_bget?ko:K03270
K03273	1180	746	728	552	1312	1744	1716	7978	D-glycero-D-manno-heptose 1,7-bisphosphate phosphatase [EC:3.1.3.82 3.1.3.83]	http://www.genome.jp/dbget-bin/www_bget?ko:K03273
K03272	948	1118	954	1018	1046	924	1924	7932	D-beta-D-heptose 7-phosphate kinase / D-beta-D-heptose 1-phosphate adenosyltransferase [EC:2.7.1.167 2.7.7.70]	http://www.genome.jp/dbget-bin/www_bget?ko:K03272
K03279	0	0	28	2	0	10	4	44	UDP-glucose:(galactosyl)LPS alpha-1,2-glucosyltransferase [EC:2.4.1.58]	http://www.genome.jp/dbget-bin/www_bget?ko:K03279
K03278	0	0	0	0	0	36	2	38	UDP-D-galactose:(glucosyl)LPS alpha-1,3-D-galactosyltransferase [EC:2.4.1.44]	http://www.genome.jp/dbget-bin/www_bget?ko:K03278
K12276	8	82	36	26	28	12	10	202	MSHA biogenesis protein MshE	http://www.genome.jp/dbget-bin/www_bget?ko:K12276
K12275	0	42	0	0	0	0	0	42	translocation protein SEC62	http://www.genome.jp/dbget-bin/www_bget?ko:K12275
K12272	0	20	0	0	0	0	0	20	signal recognition particle receptor subunit beta	http://www.genome.jp/dbget-bin/www_bget?ko:K12272
K12270	0	0	0	0	0	6	0	6	accessory secretory protein Asp3	http://www.genome.jp/dbget-bin/www_bget?ko:K12270
K07556	0	60	0	0	0	0	0	60	ATP synthase mitochondrial F1 complex assembly factor 2	http://www.genome.jp/dbget-bin/www_bget?ko:K07556
K12279	0	12	10	8	16	18	0	64	MSHA biogenesis protein MshI	http://www.genome.jp/dbget-bin/www_bget?ko:K12279
K12278	34	102	96	98	70	24	20	444	MSHA biogenesis protein MshG	http://www.genome.jp/dbget-bin/www_bget?ko:K12278
K16196	0	204	0	0	0	0	0	204	eukaryotic translation initiation factor 2-alpha kinase 4 [EC:2.7.11.1]	http://www.genome.jp/dbget-bin/www_bget?ko:K16196
K07225	24	28	326	46	1066	1474	1696	4660	putative hemin transport protein	http://www.genome.jp/dbget-bin/www_bget?ko:K07225
K16190	590	306	204	214	270	304	362	2250	glucuronokinase [EC:2.7.1.43]	http://www.genome.jp/dbget-bin/www_bget?ko:K16190
K16199	10	18	14	22	32	28	180	304	dipeptide transport system substrate-binding protein	http://www.genome.jp/dbget-bin/www_bget?ko:K16199
K07552	838	1692	4936	5790	9182	10800	12844	46082	MFS transporter, DHA1 family, multidrug resistance protein	http://www.genome.jp/dbget-bin/www_bget?ko:K07552
K09909	4	42	1386	1868	1690	1606	418	7014	uncharacterized protein	http://www.genome.jp/dbget-bin/www_bget?ko:K09909
K09908	6	32	24	18	14	16	4	114	uncharacterized protein	http://www.genome.jp/dbget-bin/www_bget?ko:K09908
K12057	36	70	84	86	100	116	44	536	conjugal transfer pilus assembly protein TraF	http://www.genome.jp/dbget-bin/www_bget?ko:K12057
K12056	102	228	312	248	756	762	208	2616	conjugal transfer mating pair stabilization protein TraG	http://www.genome.jp/dbget-bin/www_bget?ko:K12056
K12055	32	18	86	82	326	204	386	1134	chromosome partitioning related protein ParA	http://www.genome.jp/dbget-bin/www_bget?ko:K12055
K06221	140	692	442	904	512	272	172	3134	2,5-diketo-D-gluconate reductase A [EC:1.1.1.346]	http://www.genome.jp/dbget-bin/www_bget?ko:K06221
K09900	0	0	12	14	4	4	2	36	uncharacterized protein	http://www.genome.jp/dbget-bin/www_bget?ko:K09900
K09903	10314	12384	11328	12478	11744	13450	13508	85206	uridylate kinase [EC:2.7.4.22]	http://www.genome.jp/dbget-bin/www_bget?ko:K09903
K09902	0	26	754	936	1116	936	1172	4940	uncharacterized protein	http://www.genome.jp/dbget-bin/www_bget?ko:K09902
K09904	0	2	10	2	2	2	0	18	uncharacterized protein	http://www.genome.jp/dbget-bin/www_bget?ko:K09904
K09907	0	6	10	20	14	22	0	72	uncharacterized protein	http://www.genome.jp/dbget-bin/www_bget?ko:K09907
K09906	2	46	1952	2548	2542	2056	606	9752	elongation factor P hydroxylase [EC:1.14.-.-]	http://www.genome.jp/dbget-bin/www_bget?ko:K09906
K04464	0	98	0	0	0	0	0	98	mitogen-activated protein kinase 7 [EC:2.7.11.24]	http://www.genome.jp/dbget-bin/www_bget?ko:K04464
K00771	0	4	4	2	0	0	0	10	protein xylosyltransferase [EC:2.4.2.26]	http://www.genome.jp/dbget-bin/www_bget?ko:K00771
K00773	12662	18086	17606	17452	17012	17874	14844	115536	queuine tRNA-ribosyltransferase [EC:2.4.2.29]	http://www.genome.jp/dbget-bin/www_bget?ko:K00773
K00772	4224	2916	2462	3376	1778	3822	2294	20872	5'-methylthioadenosine phosphorylase [EC:2.4.2.28]	http://www.genome.jp/dbget-bin/www_bget?ko:K00772
K19088	2490	474	458	506	248	452	250	4878	CRISPR-associated protein Cst1	http://www.genome.jp/dbget-bin/www_bget?ko:K19088
K19085	1046	896	662	1160	614	1428	2224	8030	CRISPR-associated protein Csa1	http://www.genome.jp/dbget-bin/www_bget?ko:K19085
K19084	2	10	0	2	0	2	0	16	bacitracin transport system permease protein	http://www.genome.jp/dbget-bin/www_bget?ko:K19084
K19081	0	36	22	12	10	4	0	84	two-component system, OmpR family, sensor histidine kinase BraS/BceS [EC:2.7.13.3]	http://www.genome.jp/dbget-bin/www_bget?ko:K19081
K19083	0	2	0	2	0	0	0	4	bacitracin transport system ATP-binding protein	http://www.genome.jp/dbget-bin/www_bget?ko:K19083
K19082	6	34	42	16	36	16	0	150	two-component system, OmpR family, response regulator protein BraR/BceR	http://www.genome.jp/dbget-bin/www_bget?ko:K19082
K17674	0	54	0	0	0	0	0	54	protein SOV1, mitochondrial	http://www.genome.jp/dbget-bin/www_bget?ko:K17674
K12827	0	86	0	0	0	0	0	86	splicing factor 3A subunit 3	http://www.genome.jp/dbget-bin/www_bget?ko:K12827
K16397	4	6	10	8	4	6	2	40	epothilone polyketide synthase D	http://www.genome.jp/dbget-bin/www_bget?ko:K16397
K17676	0	60	0	0	0	0	0	60	cruciform cutting endonuclease 1	http://www.genome.jp/dbget-bin/www_bget?ko:K17676
K12825	0	76	0	0	0	0	0	76	splicing factor 3A subunit 1	http://www.genome.jp/dbget-bin/www_bget?ko:K12825
K18682	13520	20906	16712	14562	14892	14468	11368	106428	ribonucrease Y [EC:3.1.-.-]	http://www.genome.jp/dbget-bin/www_bget?ko:K18682
K18687	24	54	402	30	1128	1624	934	4196	HIP---CoA ligase [EC:6.2.1.41]	http://www.genome.jp/dbget-bin/www_bget?ko:K18687
K18688	30	40	372	72	1398	2178	1168	5258	3-oxocholest-4-en-26-oate---CoA ligase [EC:6.2.1.42]	http://www.genome.jp/dbget-bin/www_bget?ko:K18688
K07176	30	6	0	0	4	2	10	52	putative serine/threonine protein kinase	http://www.genome.jp/dbget-bin/www_bget?ko:K07176
K07177	254	1436	644	494	706	286	164	3984	Lon-like protease	http://www.genome.jp/dbget-bin/www_bget?ko:K07177
K07175	3942	6998	5452	4286	6586	6204	8086	41554	PhoH-like ATPase	http://www.genome.jp/dbget-bin/www_bget?ko:K07175
K07172	288	258	142	96	114	80	106	1084	antitoxin MazE	http://www.genome.jp/dbget-bin/www_bget?ko:K07172
K07173	316	878	698	600	590	406	276	3764	S-ribosylhomocysteine lyase [EC:4.4.1.21]	http://www.genome.jp/dbget-bin/www_bget?ko:K07173
K07171	2890	4390	3358	3902	3424	3592	3280	24836	mRNA interferase MazF [EC:3.1.-.-]	http://www.genome.jp/dbget-bin/www_bget?ko:K07171
K07178	1548	1372	1024	1726	964	2246	5632	14512	RIO kinase 1 [EC:2.7.11.1]	http://www.genome.jp/dbget-bin/www_bget?ko:K07178
K07179	1830	1968	1472	2506	1186	2802	4408	16172	RIO kinase 2 [EC:2.7.11.1]	http://www.genome.jp/dbget-bin/www_bget?ko:K07179
K00195	1048	1022	840	1332	650	1692	2546	9130	acetyl-CoA decarbonylase/synthase complex subunit epsilon	http://www.genome.jp/dbget-bin/www_bget?ko:K00195
K00194	2542	2784	2302	3738	2044	4654	6016	24080	acetyl-CoA decarbonylase/synthase complex subunit delta [EC:2.1.1.245]	http://www.genome.jp/dbget-bin/www_bget?ko:K00194
K00197	2554	2682	2360	3772	2078	4248	5682	23376	acetyl-CoA decarbonylase/synthase complex subunit gamma [EC:2.1.1.245]	http://www.genome.jp/dbget-bin/www_bget?ko:K00197
K00196	908	860	720	1252	704	1454	2018	7916	carbon-monoxide dehydrogenase iron sulfur subunit	http://www.genome.jp/dbget-bin/www_bget?ko:K00196
K00193	2164	2294	1884	3428	1826	4148	5412	21156	acetyl-CoA decarbonylase/synthase complex subunit beta [EC:2.3.1.-]	http://www.genome.jp/dbget-bin/www_bget?ko:K00193
K00192	3182	3264	2894	4824	2494	5718	8080	30456	acetyl-CoA decarbonylase/synthase complex subunit alpha [EC:1.2.7.4]	http://www.genome.jp/dbget-bin/www_bget?ko:K00192
K00198	3666	3646	2906	4706	2530	4966	7500	29920	carbon-monoxide dehydrogenase catalytic subunit [EC:1.2.7.4]	http://www.genome.jp/dbget-bin/www_bget?ko:K00198
K14548	0	72	0	0	0	0	0	72	U3 small nucleolar RNA-associated protein 4	http://www.genome.jp/dbget-bin/www_bget?ko:K14548
K10109	98	260	218	92	198	102	80	1048	maltose/maltodextrin transport system permease protein	http://www.genome.jp/dbget-bin/www_bget?ko:K10109
K10108	70	100	178	76	80	102	42	648	maltose/maltodextrin transport system substrate-binding protein	http://www.genome.jp/dbget-bin/www_bget?ko:K10108
K10107	0	0	116	6	280	70	766	1238	capsular polysaccharide transport system permease protein	http://www.genome.jp/dbget-bin/www_bget?ko:K10107
K10105	0	66	0	0	0	0	0	66	lipoyltransferase 1	http://www.genome.jp/dbget-bin/www_bget?ko:K10105
K15555	82	424	4694	4930	6222	4314	1372	22038	sulfonate transport system ATP-binding protein [EC:3.6.3.-]	http://www.genome.jp/dbget-bin/www_bget?ko:K15555
K15554	46	308	9108	8072	10642	7358	1538	37072	sulfonate transport system permease protein	http://www.genome.jp/dbget-bin/www_bget?ko:K15554
K15553	126	600	9210	11684	11802	7542	2572	43536	sulfonate transport system substrate-binding protein	http://www.genome.jp/dbget-bin/www_bget?ko:K15553
K15552	52	272	342	250	436	250	258	1860	taurine transport system permease protein	http://www.genome.jp/dbget-bin/www_bget?ko:K15552
K15551	8	210	342	168	312	244	262	1546	taurine transport system substrate-binding protein	http://www.genome.jp/dbget-bin/www_bget?ko:K15551
K01829	88	62	32	16	24	2	0	224	protein disulfide-isomerase [EC:5.3.4.1]	http://www.genome.jp/dbget-bin/www_bget?ko:K01829
K01826	0	10	954	1178	1580	1376	1608	6706	5-carboxymethyl-2-hydroxymuconate isomerase [EC:5.3.3.10]	http://www.genome.jp/dbget-bin/www_bget?ko:K01826
K18353	0	0	10	0	6	0	0	16	vancomycin resistance protein VanJ	http://www.genome.jp/dbget-bin/www_bget?ko:K18353
K18350	346	476	400	738	446	966	350	3722	two-component system, OmpR family, sensor histidine kinase VanS [EC:2.7.13.3]	http://www.genome.jp/dbget-bin/www_bget?ko:K18350
K01825	30	136	5248	7932	6656	4978	1764	26744	3-hydroxyacyl-CoA dehydrogenase / enoyl-CoA hydratase / 3-hydroxybutyryl-CoA epimerase / enoyl-CoA isomerase [EC:1.1.1.35 4.2.1.17 5.1.2.3 5.3.3.8]	http://www.genome.jp/dbget-bin/www_bget?ko:K01825
K01822	24	54	92	12	254	348	242	1026	steroid Delta-isomerase [EC:5.3.3.1]	http://www.genome.jp/dbget-bin/www_bget?ko:K01822
K01823	5420	4434	3602	5208	2624	6314	6960	34562	isopentenyl-diphosphate Delta-isomerase [EC:5.3.3.2]	http://www.genome.jp/dbget-bin/www_bget?ko:K01823
K01820	72	66	54	88	80	104	214	678	L-rhamnose isomerase / sugar isomerase [EC:5.3.1.14 5.3.1.-]	http://www.genome.jp/dbget-bin/www_bget?ko:K01820
K01821	86	218	338	248	396	578	670	2534	4-oxalocrotonate tautomerase [EC:5.3.2.6]	http://www.genome.jp/dbget-bin/www_bget?ko:K01821
K15081	0	44	0	0	0	0	0	44	antagonist of mitotic exit network protein 1	http://www.genome.jp/dbget-bin/www_bget?ko:K15081
K03145	0	60	0	0	0	0	0	60	transcription elongation factor S-II	http://www.genome.jp/dbget-bin/www_bget?ko:K03145
K15082	0	98	0	0	0	0	0	98	DNA repair protein RAD7	http://www.genome.jp/dbget-bin/www_bget?ko:K15082
K15084	0	70	0	0	0	0	0	70	solute carrier family 25 (mitochondrial carrier protein), member 16	http://www.genome.jp/dbget-bin/www_bget?ko:K15084
K19860	0	70	0	0	0	0	0	70	guanine nucleotide-binding protein alpha-1 subunit	http://www.genome.jp/dbget-bin/www_bget?ko:K19860
K00999	0	46	0	0	0	0	0	46	CDP-diacylglycerol--inositol 3-phosphatidyltransferase [EC:2.7.8.11]	http://www.genome.jp/dbget-bin/www_bget?ko:K00999
K00998	0	58	110	20	42	10	2	242	CDP-diacylglycerol---serine O-phosphatidyltransferase [EC:2.7.8.8]	http://www.genome.jp/dbget-bin/www_bget?ko:K00998
K00995	4132	7540	7288	7890	7582	7598	6500	48530	CDP-diacylglycerol--glycerol-3-phosphate 3-phosphatidyltransferase [EC:2.7.8.5]	http://www.genome.jp/dbget-bin/www_bget?ko:K00995
K16557	0	0	0	4	0	6	48	58	succinoglycan biosynthesis protein ExoA [EC:2.4.-.-]	http://www.genome.jp/dbget-bin/www_bget?ko:K16557
K00997	3024	2484	2220	2328	2228	2916	1980	17180	holo-[acyl-carrier protein] synthase [EC:2.7.8.7]	http://www.genome.jp/dbget-bin/www_bget?ko:K00997
K00996	550	456	338	652	520	606	508	3630	undecaprenyl-phosphate galactose phosphotransferase [EC:2.7.8.6]	http://www.genome.jp/dbget-bin/www_bget?ko:K00996
K00991	5814	8396	8108	7952	11584	9820	7446	59120	2-C-methyl-D-erythritol 4-phosphate cytidylyltransferase [EC:2.7.7.60]	http://www.genome.jp/dbget-bin/www_bget?ko:K00991
K00990	978	1058	5148	6948	8902	8172	12344	43550	[protein-PII] uridylyltransferase [EC:2.7.7.59]	http://www.genome.jp/dbget-bin/www_bget?ko:K00990
K00993	0	72	0	0	0	0	0	72	ethanolaminephosphotransferase [EC:2.7.8.1]	http://www.genome.jp/dbget-bin/www_bget?ko:K00993
K00992	36	160	1524	2290	3350	3262	4226	14848	MurNAc alpha-1-phosphate uridylyltransferase [EC:2.7.7.-]	http://www.genome.jp/dbget-bin/www_bget?ko:K00992
K18231	2870	3192	12768	11476	15328	13638	4548	63820	macrolide transport system ATP-binding/permease protein	http://www.genome.jp/dbget-bin/www_bget?ko:K18231
K18230	418	856	668	640	234	408	256	3480	macrolide transport system ATP-binding/permease protein	http://www.genome.jp/dbget-bin/www_bget?ko:K18230
K18235	64	38	12	28	18	26	2	188	virginiamycin B lyase [EC:4.2.99.-]	http://www.genome.jp/dbget-bin/www_bget?ko:K18235
K18234	1212	2882	2476	2358	2402	1980	1226	14536	virginiamycin A acetyltransferase [EC:2.3.1.-]	http://www.genome.jp/dbget-bin/www_bget?ko:K18234
K18237	1218	1396	1020	1556	862	1732	2532	10316	ribose 1,5-bisphosphate isomerase [EC:5.3.1.29]	http://www.genome.jp/dbget-bin/www_bget?ko:K18237
K18236	1524	3348	2788	2138	2426	1916	3652	17792	lincosamide nucleotidyltransferase B/F	http://www.genome.jp/dbget-bin/www_bget?ko:K18236
K19312	8	40	8	10	0	10	0	76	acetyl-CoA/propionyl-CoA carboxylase carboxyl transferase subunit [EC:6.4.1.2 6.4.1.3]	http://www.genome.jp/dbget-bin/www_bget?ko:K19312
K15333	0	118	0	0	0	0	0	118	tRNA guanosine-2'-O-methyltransferase [EC:2.1.1.34]	http://www.genome.jp/dbget-bin/www_bget?ko:K15333
K15332	16	0	2	0	2	2	0	22	tRNA (uracil-5-)-methyltransferase [EC:2.1.1.-]	http://www.genome.jp/dbget-bin/www_bget?ko:K15332
K15331	0	92	6	6	52	20	2	178	tRNA (uracil-5-)-methyltransferase [EC:2.1.1.35]	http://www.genome.jp/dbget-bin/www_bget?ko:K15331
K15334	0	148	0	0	0	0	0	148	multisite-specific tRNA:(cytosine-C5)-methyltransferase [EC:2.1.1.202]	http://www.genome.jp/dbget-bin/www_bget?ko:K15334
K15888	1314	1080	982	1564	778	1878	2672	10268	tritrans,polycis-undecaprenyl-diphosphate synthase [geranylgeranyl-diphosphate specific] [EC:2.5.1.89]	http://www.genome.jp/dbget-bin/www_bget?ko:K15888
K15339	0	172	0	0	0	0	0	172	holliday junction resolvase YEN1 [EC:3.1.-.-]	http://www.genome.jp/dbget-bin/www_bget?ko:K15339
K16555	0	0	2	0	10	4	56	72	succinoglycan biosynthesis protein ExoO [EC:2.4.-.-]	http://www.genome.jp/dbget-bin/www_bget?ko:K16555
K13489	108	16	6	2	2	10	32	176	chemotaxis-related protein WspD	http://www.genome.jp/dbget-bin/www_bget?ko:K13489
K13488	50	0	0	0	0	0	2	52	chemotaxis-related protein WspB	http://www.genome.jp/dbget-bin/www_bget?ko:K13488
K13483	14	2	18	4	0	12	46	96	xanthine dehydrogenase YagT iron-sulfur-binding subunit	http://www.genome.jp/dbget-bin/www_bget?ko:K13483
K13482	3288	3840	2128	892	6290	5502	4556	26496	xanthine dehydrogenase large subunit [EC:1.17.1.4]	http://www.genome.jp/dbget-bin/www_bget?ko:K13482
K13481	3032	2196	1584	944	4776	4274	4126	20932	xanthine dehydrogenase small subunit [EC:1.17.1.4]	http://www.genome.jp/dbget-bin/www_bget?ko:K13481
K13480	0	0	6	0	0	14	0	20	xanthine dehydrogenase iron-sulfur-binding subunit	http://www.genome.jp/dbget-bin/www_bget?ko:K13480
K13487	328	26	4	10	2	8	76	454	methyl-accepting chemotaxis protein WspA	http://www.genome.jp/dbget-bin/www_bget?ko:K13487
K13486	170	26	2	16	0	8	42	264	chemotaxis protein methyltransferase WspC	http://www.genome.jp/dbget-bin/www_bget?ko:K13486
K13485	0	0	44	2	164	42	32	284	2-oxo-4-hydroxy-4-carboxy-5-ureidoimidazoline decarboxylase [EC:4.1.1.97]	http://www.genome.jp/dbget-bin/www_bget?ko:K13485
K10189	108	612	494	320	472	194	190	2390	lactose/L-arabinose transport system permease protein	http://www.genome.jp/dbget-bin/www_bget?ko:K10189
K14684	0	214	0	0	0	0	0	214	solute carrier family 25 (mitochondrial phosphate transporter), member 23/24/25/41	http://www.genome.jp/dbget-bin/www_bget?ko:K14684
K14685	0	38	0	0	0	0	0	38	solute carrier family 40 (iron-regulated transporter), member 1	http://www.genome.jp/dbget-bin/www_bget?ko:K14685
K14686	0	132	0	0	0	0	0	132	solute carrier family 31 (copper transporter), member 1	http://www.genome.jp/dbget-bin/www_bget?ko:K14686
K02738	0	18	0	0	0	0	0	18	20S proteasome subunit beta 1 [EC:3.4.25.1]	http://www.genome.jp/dbget-bin/www_bget?ko:K02738
K14682	258	492	3718	4860	5236	4472	2058	21094	amino-acid N-acetyltransferase [EC:2.3.1.1]	http://www.genome.jp/dbget-bin/www_bget?ko:K14682
K14683	196	490	338	384	112	216	48	1784	solute carrier family 34 (sodium-dependent phosphate cotransporter)	http://www.genome.jp/dbget-bin/www_bget?ko:K14683
K08357	2	86	414	102	1924	2936	1370	6834	tetrathionate reductase subunit A	http://www.genome.jp/dbget-bin/www_bget?ko:K08357
K02732	0	44	0	0	0	0	0	44	20S proteasome subunit beta 6 [EC:3.4.25.1]	http://www.genome.jp/dbget-bin/www_bget?ko:K02732
K02731	0	32	0	0	0	0	0	32	20S proteasome subunit alpha 4 [EC:3.4.25.1]	http://www.genome.jp/dbget-bin/www_bget?ko:K02731
K08354	1496	240	152	124	48	194	30	2284	thiosulfate reductase cytochrome b subunit	http://www.genome.jp/dbget-bin/www_bget?ko:K08354
K02737	0	46	0	0	0	0	0	46	20S proteasome subunit beta 5 [EC:3.4.25.1]	http://www.genome.jp/dbget-bin/www_bget?ko:K02737
K08352	798	388	330	320	254	522	184	2796	thiosulfate reductase / polysulfide reductase chain A [EC:1.8.5.5]	http://www.genome.jp/dbget-bin/www_bget?ko:K08352
K08351	14	66	196	64	80	112	88	620	biotin/methionine sulfoxide reductase [EC:1.-.-.-]	http://www.genome.jp/dbget-bin/www_bget?ko:K08351
K08350	0	2	28	14	30	32	2	108	formate dehydrogenase-N, gamma subunit	http://www.genome.jp/dbget-bin/www_bget?ko:K08350
K03468	0	48	104	22	62	46	8	290	p-hydroxybenzoic acid efflux pump subunit AaeB	http://www.genome.jp/dbget-bin/www_bget?ko:K03468
K03469	5816	7802	6808	5848	7018	7484	8260	49036	ribonuclease HI [EC:3.1.26.4]	http://www.genome.jp/dbget-bin/www_bget?ko:K03469
K03462	6	62	122	50	180	480	222	1122	nicotinamide phosphoribosyltransferase [EC:2.4.2.12]	http://www.genome.jp/dbget-bin/www_bget?ko:K03462
K03464	4	14	502	1148	848	728	254	3498	muconolactone D-isomerase [EC:5.3.3.4]	http://www.genome.jp/dbget-bin/www_bget?ko:K03464
K03465	1978	4248	4092	4250	3624	3916	2526	24634	thymidylate synthase (FAD) [EC:2.1.1.148]	http://www.genome.jp/dbget-bin/www_bget?ko:K03465
K03466	21856	37724	35874	35876	36826	35044	28332	231532	DNA segregation ATPase FtsK/SpoIIIE, S-DNA-T family	http://www.genome.jp/dbget-bin/www_bget?ko:K03466
K03421	1616	1480	1212	2122	1182	2326	3230	13168	methyl-coenzyme M reductase subunit C	http://www.genome.jp/dbget-bin/www_bget?ko:K03421
K01648	10	284	0	0	0	0	0	294	ATP citrate (pro-S)-lyase [EC:2.3.3.8]	http://www.genome.jp/dbget-bin/www_bget?ko:K01648
K01649	13382	20334	21140	21980	24346	26058	23984	151224	2-isopropylmalate synthase [EC:2.3.3.13]	http://www.genome.jp/dbget-bin/www_bget?ko:K01649
K01643	2060	3992	3910	3428	2876	2912	3048	22226	citrate lyase subunit alpha / citrate CoA-transferase [EC:2.8.3.10]	http://www.genome.jp/dbget-bin/www_bget?ko:K01643
K01640	2112	736	1510	1582	4768	5960	10874	27542	hydroxymethylglutaryl-CoA lyase [EC:4.1.3.4]	http://www.genome.jp/dbget-bin/www_bget?ko:K01640
K01641	5320	5508	4328	7028	3376	9010	9608	44178	hydroxymethylglutaryl-CoA synthase [EC:2.3.3.10]	http://www.genome.jp/dbget-bin/www_bget?ko:K01641
K01646	280	658	640	584	476	414	440	3492	citrate lyase subunit gamma (acyl carrier protein)	http://www.genome.jp/dbget-bin/www_bget?ko:K01646
K01647	8006	8992	9170	11184	10978	11192	15042	74564	citrate synthase [EC:2.3.3.1]	http://www.genome.jp/dbget-bin/www_bget?ko:K01647
K01644	2010	3590	3896	2934	3782	4602	7200	28014	citrate lyase subunit beta / citryl-CoA lyase [EC:4.1.3.34]	http://www.genome.jp/dbget-bin/www_bget?ko:K01644
K02597	8	6	6	0	2	0	2	24	nitrogen fixation protein NifZ	http://www.genome.jp/dbget-bin/www_bget?ko:K02597
K02596	2	20	10	16	8	4	6	66	nitrogen fixation protein NifX	http://www.genome.jp/dbget-bin/www_bget?ko:K02596
K02595	0	0	2	0	0	0	0	2	nitrogenase-stabilizing/protective protein	http://www.genome.jp/dbget-bin/www_bget?ko:K02595
K02594	1572	1264	1238	1392	1232	1294	912	8904	homocitrate synthase NifV [EC:2.3.3.14]	http://www.genome.jp/dbget-bin/www_bget?ko:K02594
K02593	6	0	0	0	0	0	0	6	nitrogen fixation protein NifT	http://www.genome.jp/dbget-bin/www_bget?ko:K02593
K02592	1748	1968	1348	2196	1186	2708	4250	15404	nitrogenase molybdenum-iron protein NifN	http://www.genome.jp/dbget-bin/www_bget?ko:K02592
K02591	2626	2796	2294	3516	2256	4182	6306	23976	nitrogenase molybdenum-iron protein beta chain [EC:1.18.6.1]	http://www.genome.jp/dbget-bin/www_bget?ko:K02591
K02590	580	606	556	722	458	810	1348	5080	nitrogen regulatory protein PII 2	http://www.genome.jp/dbget-bin/www_bget?ko:K02590
K02599	42	0	0	0	14	6	0	62	Notch 1	http://www.genome.jp/dbget-bin/www_bget?ko:K02599
K02598	560	700	792	660	514	438	318	3982	nitrite transporter NirC	http://www.genome.jp/dbget-bin/www_bget?ko:K02598
K02849	374	44	88	66	56	40	50	718	heptosyltransferase III [EC:2.4.-.-]	http://www.genome.jp/dbget-bin/www_bget?ko:K02849
K02848	32	10	24	68	42	152	12	340	heptose I phosphotransferase [EC:2.7.1.-]	http://www.genome.jp/dbget-bin/www_bget?ko:K02848
K14062	0	10	66	14	28	20	2	140	outer membrane protein N	http://www.genome.jp/dbget-bin/www_bget?ko:K14062
K14063	0	12	12	10	4	0	0	38	AraC family transcriptional regulator, positive regulator of tynA and feaB	http://www.genome.jp/dbget-bin/www_bget?ko:K14063
K14064	0	0	4	10	6	0	0	20	universal stress protein C	http://www.genome.jp/dbget-bin/www_bget?ko:K14064
K14067	6	0	0	0	2	0	42	50	malate-CoA ligase subunit beta [EC:6.2.1.9]	http://www.genome.jp/dbget-bin/www_bget?ko:K14067
K02841	730	236	246	276	188	270	310	2256	heptosyltransferase I [EC:2.4.-.-]	http://www.genome.jp/dbget-bin/www_bget?ko:K02841
K02840	376	286	212	254	130	182	68	1508	UDP-D-galactose:(glucosyl)LPS alpha-1,6-D-galactosyltransferase [EC:2.4.1.-]	http://www.genome.jp/dbget-bin/www_bget?ko:K02840
K02843	3648	1356	934	896	908	746	2396	10884	heptosyltransferase II [EC:2.4.-.-]	http://www.genome.jp/dbget-bin/www_bget?ko:K02843
K02844	488	58	80	108	106	154	236	1230	UDP-glucose:(heptosyl)LPS alpha-1,3-glucosyltransferase [EC:2.4.1.-]	http://www.genome.jp/dbget-bin/www_bget?ko:K02844
K02847	292	356	546	274	1690	1566	4666	9390	O-antigen ligase [EC:2.4.1.-]	http://www.genome.jp/dbget-bin/www_bget?ko:K02847
K02846	0	30	32	20	32	36	2	152	N-methyl-L-tryptophan oxidase [EC:1.5.3.-]	http://www.genome.jp/dbget-bin/www_bget?ko:K02846
K18909	18	2	6	6	4	0	0	36	MarR family transcriptional regulator, repressor for mepA	http://www.genome.jp/dbget-bin/www_bget?ko:K18909
K18908	0	0	2	0	2	0	0	4	multidrug efflux pump	http://www.genome.jp/dbget-bin/www_bget?ko:K18908
K18907	0	24	42	22	26	32	26	172	GntR family transcriptional regulator, regulator for abcA and norABC	http://www.genome.jp/dbget-bin/www_bget?ko:K18907
K18903	4	0	80	12	158	66	22	342	outer membrane protein, multidrug efflux system	http://www.genome.jp/dbget-bin/www_bget?ko:K18903
K18902	6	4	40	4	394	104	46	598	multidrug efflux pump	http://www.genome.jp/dbget-bin/www_bget?ko:K18902
K18901	32	26	130	122	358	156	42	866	membrane fusion protein, multidrug efflux system	http://www.genome.jp/dbget-bin/www_bget?ko:K18901
K18900	0	8	4	0	0	12	0	24	LysR family transcriptional regulator, regulator for bpeEF and oprC	http://www.genome.jp/dbget-bin/www_bget?ko:K18900
K09758	546	484	722	580	366	430	218	3346	aspartate 4-decarboxylase [EC:4.1.1.12]	http://www.genome.jp/dbget-bin/www_bget?ko:K09758
K09759	388	766	556	348	352	296	438	3144	nondiscriminating aspartyl-tRNA synthetase [EC:6.1.1.23]	http://www.genome.jp/dbget-bin/www_bget?ko:K09759
K06034	726	730	580	954	564	1282	1850	6686	sulfopyruvate decarboxylase subunit alpha [EC:4.1.1.79]	http://www.genome.jp/dbget-bin/www_bget?ko:K06034
K06030	0	120	0	0	0	0	0	120	mitofusin 2 [EC:3.6.5.-]	http://www.genome.jp/dbget-bin/www_bget?ko:K06030
K13498	56	94	136	54	84	60	4	488	indole-3-glycerol phosphate synthase / phosphoribosylanthranilate isomerase [EC:4.1.1.48 5.3.1.24]	http://www.genome.jp/dbget-bin/www_bget?ko:K13498
K20063	0	102	0	0	0	0	0	102	arrestin-related trafficking adapter 9	http://www.genome.jp/dbget-bin/www_bget?ko:K20063
K20061	0	162	0	0	0	0	0	162	arrestin-related trafficking adapter 3/6	http://www.genome.jp/dbget-bin/www_bget?ko:K20061
K13490	280	34	22	16	6	32	102	492	two-component system, chemotaxis family, sensor histidine kinase and response regulator WspE	http://www.genome.jp/dbget-bin/www_bget?ko:K13490
K13491	128	10	0	6	6	4	50	204	two-component system, chemotaxis family, response regulator WspF [EC:3.1.1.61]	http://www.genome.jp/dbget-bin/www_bget?ko:K13491
K03644	2750	3874	5942	8468	7302	7354	8102	43792	lipoyl synthase [EC:2.8.1.8]	http://www.genome.jp/dbget-bin/www_bget?ko:K03644
K03645	16	44	40	16	38	14	6	174	negative modulator of initiation of replication	http://www.genome.jp/dbget-bin/www_bget?ko:K03645
K03646	84	416	4428	5188	6696	5808	5586	28206	colicin import membrane protein	http://www.genome.jp/dbget-bin/www_bget?ko:K03646
K03647	92	276	154	158	84	220	136	1120	protein involved in ribonucleotide reduction	http://www.genome.jp/dbget-bin/www_bget?ko:K03647
K03640	804	768	2232	2518	2904	2872	3624	15722	peptidoglycan-associated lipoprotein	http://www.genome.jp/dbget-bin/www_bget?ko:K03640
K03641	2672	1442	3694	4938	6030	6604	7964	33344	TolB protein	http://www.genome.jp/dbget-bin/www_bget?ko:K03641
K03642	754	1358	2492	2538	3330	3288	7458	21218	rare lipoprotein A	http://www.genome.jp/dbget-bin/www_bget?ko:K03642
K03643	8	76	1698	2112	3036	2848	3534	13312	LPS-assembly lipoprotein	http://www.genome.jp/dbget-bin/www_bget?ko:K03643
K03648	4910	5906	6028	5636	7570	6104	7540	43694	uracil-DNA glycosylase [EC:3.2.2.27]	http://www.genome.jp/dbget-bin/www_bget?ko:K03648
K03649	134	394	326	348	228	234	88	1752	double-stranded uracil-DNA glycosylase [EC:3.2.2.28]	http://www.genome.jp/dbget-bin/www_bget?ko:K03649
K06691	0	78	0	0	0	0	0	78	26S proteasome regulatory subunit N13	http://www.genome.jp/dbget-bin/www_bget?ko:K06691
K06694	0	68	2	6	4	6	0	86	26S proteasome non-ATPase regulatory subunit 10	http://www.genome.jp/dbget-bin/www_bget?ko:K06694
K06699	0	214	0	0	0	0	0	214	proteasome activator subunit 4	http://www.genome.jp/dbget-bin/www_bget?ko:K06699
K12428	210	480	330	358	120	200	26	1724	fatty acid CoA ligase FadD32	http://www.genome.jp/dbget-bin/www_bget?ko:K12428
K12420	0	4	0	6	4	2	2	18	ketoreductase [EC:1.1.1.-]	http://www.genome.jp/dbget-bin/www_bget?ko:K12420
K07349	0	24	34	12	6	2	0	78	minor fimbrial subunit	http://www.genome.jp/dbget-bin/www_bget?ko:K07349
K07348	0	16	12	14	14	6	0	62	minor fimbrial subunit	http://www.genome.jp/dbget-bin/www_bget?ko:K07348
K07345	0	84	1080	748	2008	1718	3410	9048	major type 1 subunit fimbrin (pilin)	http://www.genome.jp/dbget-bin/www_bget?ko:K07345
K07344	106	150	450	130	588	276	2694	4394	type IV secretion system protein TrbL	http://www.genome.jp/dbget-bin/www_bget?ko:K07344
K07347	50	546	9502	9346	14732	13566	23898	71640	outer membrane usher protein	http://www.genome.jp/dbget-bin/www_bget?ko:K07347
K07346	16	126	3054	3402	6192	5002	6906	24698	fimbrial chaperone protein	http://www.genome.jp/dbget-bin/www_bget?ko:K07346
K07341	934	1004	834	966	1116	1214	1052	7120	death on curing protein	http://www.genome.jp/dbget-bin/www_bget?ko:K07341
K07340	50	18	1192	1926	1814	1392	2288	8680	inner membrane protein	http://www.genome.jp/dbget-bin/www_bget?ko:K07340
K07343	40	188	136	224	208	162	106	1064	DNA transformation protein and related proteins	http://www.genome.jp/dbget-bin/www_bget?ko:K07343
K07342	562	490	430	678	278	864	1104	4406	protein transport protein SEC61 subunit gamma and related proteins	http://www.genome.jp/dbget-bin/www_bget?ko:K07342
K16509	172	506	56	98	112	86	134	1164	regulatory protein spx	http://www.genome.jp/dbget-bin/www_bget?ko:K16509
K06968	126	376	276	286	600	226	3478	5368	23S rRNA (cytidine2498-2'-O)-methyltransferase [EC:2.1.1.186]	http://www.genome.jp/dbget-bin/www_bget?ko:K06968
K06969	8334	18546	14792	13928	14466	13838	13124	97028	23S rRNA (cytosine1962-C5)-methyltransferase [EC:2.1.1.191]	http://www.genome.jp/dbget-bin/www_bget?ko:K06969
K06962	1750	2016	1724	2018	1044	2212	770	11534	uncharacterized protein	http://www.genome.jp/dbget-bin/www_bget?ko:K06962
K06963	136	24	28	66	50	138	64	506	tRNA acetyltransferase TAN1	http://www.genome.jp/dbget-bin/www_bget?ko:K06963
K06960	1000	1452	1194	1084	1076	1224	820	7850	uncharacterized protein	http://www.genome.jp/dbget-bin/www_bget?ko:K06960
K06961	1314	1106	850	1476	682	1800	2442	9670	ribosomal RNA assembly protein	http://www.genome.jp/dbget-bin/www_bget?ko:K06961
K06966	6576	8538	10326	10976	11092	12490	14422	74420	uncharacterized protein	http://www.genome.jp/dbget-bin/www_bget?ko:K06966
K06967	1560	3890	2884	3078	3046	2794	1266	18518	tRNA (adenine22-N1)-methyltransferase [EC:2.1.1.217]	http://www.genome.jp/dbget-bin/www_bget?ko:K06967
K06964	0	0	0	0	0	6	0	6	uncharacterized protein	http://www.genome.jp/dbget-bin/www_bget?ko:K06964
K06965	2162	1976	1592	2872	1544	3248	4662	18056	protein pelota	http://www.genome.jp/dbget-bin/www_bget?ko:K06965
K08995	0	4	54	746	200	22	496	1522	putative membrane protein	http://www.genome.jp/dbget-bin/www_bget?ko:K08995
K08994	14	190	4028	6060	6746	5912	6790	29740	putative membrane protein	http://www.genome.jp/dbget-bin/www_bget?ko:K08994
K08997	0	86	3298	3744	3460	2900	1176	14664	uncharacterized protein	http://www.genome.jp/dbget-bin/www_bget?ko:K08997
K08996	8	96	0	0	2	0	0	106	putative membrane protein	http://www.genome.jp/dbget-bin/www_bget?ko:K08996
K08991	0	96	0	0	0	0	0	96	crossover junction endonuclease MUS81 [EC:3.1.22.-]	http://www.genome.jp/dbget-bin/www_bget?ko:K08991
K08990	0	56	62	24	48	20	98	308	putative membrane protein	http://www.genome.jp/dbget-bin/www_bget?ko:K08990
K08993	0	12	18	8	12	0	0	50	putative membrane protein	http://www.genome.jp/dbget-bin/www_bget?ko:K08993
K08992	0	42	86	38	424	406	924	1920	lipopolysaccharide assembly protein A	http://www.genome.jp/dbget-bin/www_bget?ko:K08992
K08999	3606	4052	3750	3984	2014	4152	4198	25756	uncharacterized protein	http://www.genome.jp/dbget-bin/www_bget?ko:K08999
K08998	946	1440	1452	1752	1736	1840	1976	11142	uncharacterized protein	http://www.genome.jp/dbget-bin/www_bget?ko:K08998
K18434	0	0	4	0	0	8	66	78	type IV secretion system T-DNA border endonuclease VirD2	http://www.genome.jp/dbget-bin/www_bget?ko:K18434
K02728	0	18	0	0	0	0	0	18	20S proteasome subunit alpha 3 [EC:3.4.25.1]	http://www.genome.jp/dbget-bin/www_bget?ko:K02728
K18550	0	38	0	0	0	0	0	38	IMP and pyridine-specific 5'-nucleotidase [EC:3.1.3.99 3.1.3.-]	http://www.genome.jp/dbget-bin/www_bget?ko:K18550
K18551	6	32	2	10	0	2	0	52	pyrimidine and pyridine-specific 5'-nucleotidase [EC:3.1.3.-]	http://www.genome.jp/dbget-bin/www_bget?ko:K18551
K18552	512	2506	9312	7580	14390	13758	9762	57820	MFS transporter, DHA1 family, florfenicol/chloramphenicol resistance protein	http://www.genome.jp/dbget-bin/www_bget?ko:K18552
K18553	948	1162	702	746	322	486	218	4584	MFS transporter, DHA1 family, chloramphenicol resistance protein	http://www.genome.jp/dbget-bin/www_bget?ko:K18553
K21252	16	48	32	40	12	32	16	196	fosfomycin resistance protein FosX	http://www.genome.jp/dbget-bin/www_bget?ko:K21252
K02725	0	42	0	0	0	0	0	42	20S proteasome subunit alpha 6 [EC:3.4.25.1]	http://www.genome.jp/dbget-bin/www_bget?ko:K02725
K04037	0	0	0	6	2	0	0	8	light-independent protochlorophyllide reductase subunit L [EC:1.3.7.7]	http://www.genome.jp/dbget-bin/www_bget?ko:K04037
K19746	2	28	414	48	1326	1954	1086	4858	D-arginine dehydrogenase [EC:1.4.99.6]	http://www.genome.jp/dbget-bin/www_bget?ko:K19746
K19745	0	94	144	2166	472	146	720	3742	acrylyl-CoA reductase (NADPH) [EC:1.3.1.-]	http://www.genome.jp/dbget-bin/www_bget?ko:K19745
K18556	0	4	2	4	4	4	4	22	NADH-dependent fumarate reductase subunit A [EC:1.3.1.6]	http://www.genome.jp/dbget-bin/www_bget?ko:K18556
K05927	0	2	16	2	8	2	8	38	quinone-reactive Ni/Fe-hydrogenase small subunit [EC:1.12.5.1]	http://www.genome.jp/dbget-bin/www_bget?ko:K05927
K05926	4	0	0	0	0	0	0	4	23S rRNA (adenosine1067-2'-O)-methyltransferase [EC:2.1.1.230]	http://www.genome.jp/dbget-bin/www_bget?ko:K05926
K05922	0	6	10	8	12	12	6	54	quinone-reactive Ni/Fe-hydrogenase large subunit [EC:1.12.5.1]	http://www.genome.jp/dbget-bin/www_bget?ko:K05922
K05921	6	32	42	40	24	48	162	354	5-oxopent-3-ene-1,2,5-tricarboxylate decarboxylase / 2-hydroxyhepta-2,4-diene-1,7-dioate isomerase [EC:4.1.1.68 5.3.3.-]	http://www.genome.jp/dbget-bin/www_bget?ko:K05921
K00348	5238	5022	3874	2930	3680	3034	2168	25946	Na+-transporting NADH:ubiquinone oxidoreductase subunit C [EC:1.6.5.8]	http://www.genome.jp/dbget-bin/www_bget?ko:K00348
K00349	2760	4328	3300	2426	2932	2308	1816	19870	Na+-transporting NADH:ubiquinone oxidoreductase subunit D [EC:1.6.5.8]	http://www.genome.jp/dbget-bin/www_bget?ko:K00349
K00698	0	1456	0	0	0	0	0	1456	chitin synthase [EC:2.4.1.16]	http://www.genome.jp/dbget-bin/www_bget?ko:K00698
K00699	0	2	0	0	0	0	0	2	glucuronosyltransferase [EC:2.4.1.17]	http://www.genome.jp/dbget-bin/www_bget?ko:K00699
K10356	0	204	0	0	0	0	0	204	myosin I	http://www.genome.jp/dbget-bin/www_bget?ko:K10356
K10357	0	396	0	0	0	0	0	396	myosin V	http://www.genome.jp/dbget-bin/www_bget?ko:K10357
K10355	0	0	0	0	2	0	0	2	actin, other eukaryote	http://www.genome.jp/dbget-bin/www_bget?ko:K10355
K00340	752	1118	1742	2000	1976	2492	3198	13278	NADH-quinone oxidoreductase subunit K [EC:1.6.5.3]	http://www.genome.jp/dbget-bin/www_bget?ko:K00340
K00341	4438	6732	8990	12408	10498	12664	20922	76652	NADH-quinone oxidoreductase subunit L [EC:1.6.5.3]	http://www.genome.jp/dbget-bin/www_bget?ko:K00341
K00342	3454	5012	7230	9592	9018	10690	14888	59884	NADH-quinone oxidoreductase subunit M [EC:1.6.5.3]	http://www.genome.jp/dbget-bin/www_bget?ko:K00342
K00343	3358	4874	7206	9254	8674	9964	14374	57704	NADH-quinone oxidoreductase subunit N [EC:1.6.5.3]	http://www.genome.jp/dbget-bin/www_bget?ko:K00343
K00344	518	686	1226	414	3832	4150	6284	17110	NADPH2:quinone reductase [EC:1.6.5.5]	http://www.genome.jp/dbget-bin/www_bget?ko:K00344
K00697	776	738	3142	4744	3966	3296	5920	22582	trehalose 6-phosphate synthase [EC:2.4.1.15]	http://www.genome.jp/dbget-bin/www_bget?ko:K00697
K00346	5518	6872	5414	4106	5314	3982	2670	33876	Na+-transporting NADH:ubiquinone oxidoreductase subunit A [EC:1.6.5.8]	http://www.genome.jp/dbget-bin/www_bget?ko:K00346
K00347	6490	6908	5434	3894	4640	4012	2656	34034	Na+-transporting NADH:ubiquinone oxidoreductase subunit B [EC:1.6.5.8]	http://www.genome.jp/dbget-bin/www_bget?ko:K00347
K21113	0	0	0	0	0	0	16	16	cytochrome P450 family 106	http://www.genome.jp/dbget-bin/www_bget?ko:K21113
K09116	4234	3968	3468	4416	3200	4798	5424	29508	uncharacterized protein	http://www.genome.jp/dbget-bin/www_bget?ko:K09116
K09117	2778	3974	4764	4562	5170	5280	5778	32306	uncharacterized protein	http://www.genome.jp/dbget-bin/www_bget?ko:K09117
K09114	2	4	6	0	6	2	4	24	MAX dimerization protein	http://www.genome.jp/dbget-bin/www_bget?ko:K09114
K02457	84	126	226	134	732	862	4786	6950	general secretion pathway protein H	http://www.genome.jp/dbget-bin/www_bget?ko:K02457
K09118	3880	2902	2694	2950	2696	3096	3182	21400	uncharacterized protein	http://www.genome.jp/dbget-bin/www_bget?ko:K09118
K09119	1056	916	838	1392	656	1552	2136	8546	KEOPS complex subunit Cgi121	http://www.genome.jp/dbget-bin/www_bget?ko:K09119
K02106	934	2320	2272	2516	4162	2940	6322	21466	short-chain fatty acids transporter	http://www.genome.jp/dbget-bin/www_bget?ko:K02106
K05822	50	134	120	136	84	102	40	666	tetrahydrodipicolinate N-acetyltransferase [EC:2.3.1.89]	http://www.genome.jp/dbget-bin/www_bget?ko:K05822
K05823	716	248	114	86	70	36	40	1310	N-acetyldiaminopimelate deacetylase [EC:3.5.1.47]	http://www.genome.jp/dbget-bin/www_bget?ko:K05823
K05820	1614	3336	4860	6138	5012	5374	4248	30582	MFS transporter, PPP family, 3-phenylpropionic acid transporter	http://www.genome.jp/dbget-bin/www_bget?ko:K05820
K02455	1456	578	3690	4512	6098	5336	10434	32104	general secretion pathway protein F	http://www.genome.jp/dbget-bin/www_bget?ko:K02455
K05826	24	28	26	28	24	30	60	220	alpha-aminoadipate/glutamate carrier protein LysW	http://www.genome.jp/dbget-bin/www_bget?ko:K05826
K05827	140	102	252	294	360	340	612	2100	[lysine-biosynthesis-protein LysW]---L-2-aminoadipate ligase [EC:6.3.2.43]	http://www.genome.jp/dbget-bin/www_bget?ko:K05827
K05824	10	76	8	10	0	12	32	148	homoisocitrate dehydrogenase [EC:1.1.1.87]	http://www.genome.jp/dbget-bin/www_bget?ko:K05824
K05825	7618	10994	9578	9418	9238	12340	9722	68908	2-aminoadipate transaminase [EC:2.6.1.-]	http://www.genome.jp/dbget-bin/www_bget?ko:K05825
K02100	238	116	132	136	66	164	90	942	MFS transporter, SP family, arabinose:H+ symporter	http://www.genome.jp/dbget-bin/www_bget?ko:K02100
K05828	98	160	242	252	338	332	788	2210	LysW-gamma-L-alpha-aminoadipate/LysW-L-glutamate kinase [EC:2.7.2.-]	http://www.genome.jp/dbget-bin/www_bget?ko:K05828
K05829	186	160	316	338	442	362	906	2710	LysW-gamma-L-alpha-aminoadipyl-6-phosphate/LysW-L-glutamyl-5-phosphate reductase [EC:1.2.1.-]	http://www.genome.jp/dbget-bin/www_bget?ko:K05829
K00524	6	4	6	0	4	6	0	26	ribonucleotide reductase, class II [EC:1.17.4.1]	http://www.genome.jp/dbget-bin/www_bget?ko:K00524
K00525	21554	27844	32790	29478	30784	33368	43746	219564	ribonucleoside-diphosphate reductase alpha chain [EC:1.17.4.1]	http://www.genome.jp/dbget-bin/www_bget?ko:K00525
K00526	1318	2508	6042	5238	5666	5184	7558	33514	ribonucleoside-diphosphate reductase beta chain [EC:1.17.4.1]	http://www.genome.jp/dbget-bin/www_bget?ko:K00526
K00527	18342	31220	25788	25278	26032	23564	21680	171904	ribonucleoside-triphosphate reductase [EC:1.17.4.2]	http://www.genome.jp/dbget-bin/www_bget?ko:K00527
K00520	140	282	780	4192	4070	1962	2794	14220	mercuric reductase [EC:1.16.1.1]	http://www.genome.jp/dbget-bin/www_bget?ko:K00520
K00523	24	168	302	60	1202	1752	940	4448	CDP-4-dehydro-6-deoxyglucose reductase, E3 [EC:1.17.1.1]	http://www.genome.jp/dbget-bin/www_bget?ko:K00523
K02451	34	52	50	24	4	8	126	298	general secretion pathway protein B	http://www.genome.jp/dbget-bin/www_bget?ko:K02451
K00528	8662	12650	13850	16160	15402	16868	16260	99852	ferredoxin/flavodoxin---NADP+ reductase [EC:1.18.1.2 1.19.1.1]	http://www.genome.jp/dbget-bin/www_bget?ko:K00528
K00529	132	196	3024	3154	3964	2896	3570	16936	3-phenylpropionate/trans-cinnamate dioxygenase ferredoxin reductase component [EC:1.18.1.3]	http://www.genome.jp/dbget-bin/www_bget?ko:K00529
K03983	0	4	0	0	4	0	0	8	alpha-2-antiplasmin	http://www.genome.jp/dbget-bin/www_bget?ko:K03983
K19337	14	226	320	92	972	1438	578	3640	RpiR family transcriptional regulator, carbohydrate utilization regulator	http://www.genome.jp/dbget-bin/www_bget?ko:K19337
K19336	0	20	6	6	4	2	0	38	cyclic-di-GMP-binding biofilm dispersal mediator protein	http://www.genome.jp/dbget-bin/www_bget?ko:K19336
K14215	6	0	0	0	0	0	0	6	trans,polycis-decaprenyl diphosphate synthase [EC:2.5.1.86]	http://www.genome.jp/dbget-bin/www_bget?ko:K14215
K19334	2	140	182	122	146	72	64	728	biofilm protein TabA	http://www.genome.jp/dbget-bin/www_bget?ko:K19334
K19333	6	20	70	40	36	36	120	328	IclR family transcriptional regulator, KDG regulon repressor	http://www.genome.jp/dbget-bin/www_bget?ko:K19333
K03981	222	184	5194	6916	7364	5994	5356	31230	thiol:disulfide interchange protein DsbC [EC:5.3.4.1]	http://www.genome.jp/dbget-bin/www_bget?ko:K03981
K00024	3422	4252	7346	7442	7768	7124	7852	45206	malate dehydrogenase [EC:1.1.1.37]	http://www.genome.jp/dbget-bin/www_bget?ko:K00024
K02459	284	196	1802	2252	2960	2498	5846	15838	general secretion pathway protein J	http://www.genome.jp/dbget-bin/www_bget?ko:K02459
K00027	7034	9024	8206	12284	8350	9748	10328	64974	malate dehydrogenase (oxaloacetate-decarboxylating) [EC:1.1.1.38]	http://www.genome.jp/dbget-bin/www_bget?ko:K00027
K19339	98	106	34	46	24	32	246	586	NosR/NirI family transcriptional regulator, nitrous oxide reductase regulator	http://www.genome.jp/dbget-bin/www_bget?ko:K19339
K19338	2	94	168	60	680	968	520	2492	LysR family transcriptional regulator, nitrogen assimilation regulatory protein	http://www.genome.jp/dbget-bin/www_bget?ko:K19338
K00026	0	136	0	0	0	0	0	136	malate dehydrogenase [EC:1.1.1.37]	http://www.genome.jp/dbget-bin/www_bget?ko:K00026
K00793	3932	4786	6426	8978	7210	8250	10170	49752	riboflavin synthase [EC:2.5.1.9]	http://www.genome.jp/dbget-bin/www_bget?ko:K00793
K00791	11842	16638	15514	14200	15388	14802	13306	101690	tRNA dimethylallyltransferase [EC:2.5.1.75]	http://www.genome.jp/dbget-bin/www_bget?ko:K00791
K01341	14	72	4	0	2	0	0	92	kexin [EC:3.4.21.61]	http://www.genome.jp/dbget-bin/www_bget?ko:K01341
K01349	2	0	2	4	6	0	0	14	furin [EC:3.4.21.75]	http://www.genome.jp/dbget-bin/www_bget?ko:K01349
K01268	0	172	0	0	0	0	0	172	aminopeptidase I [EC:3.4.11.22]	http://www.genome.jp/dbget-bin/www_bget?ko:K01268
K00836	2014	2644	5006	7508	6168	6908	6046	36294	diaminobutyrate-2-oxoglutarate transaminase [EC:2.6.1.76]	http://www.genome.jp/dbget-bin/www_bget?ko:K00836
K00835	94	230	324	226	252	128	28	1282	valine--pyruvate aminotransferase [EC:2.6.1.66]	http://www.genome.jp/dbget-bin/www_bget?ko:K00835
K00832	736	1028	3588	5578	5450	4716	5726	26822	aromatic-amino-acid transaminase [EC:2.6.1.57]	http://www.genome.jp/dbget-bin/www_bget?ko:K00832
K00833	1024	1266	3650	5500	5056	3698	6186	26380	adenosylmethionine---8-amino-7-oxononanoate aminotransferase [EC:2.6.1.62]	http://www.genome.jp/dbget-bin/www_bget?ko:K00833
K00830	224	272	154	134	74	222	176	1256	alanine-glyoxylate transaminase / serine-glyoxylate transaminase / serine-pyruvate transaminase [EC:2.6.1.44 2.6.1.45 2.6.1.51]	http://www.genome.jp/dbget-bin/www_bget?ko:K00830
K00831	7284	11494	10356	10852	11306	10960	10840	73092	phosphoserine aminotransferase [EC:2.6.1.52]	http://www.genome.jp/dbget-bin/www_bget?ko:K00831
K00838	0	128	0	0	0	0	0	128	aromatic amino acid aminotransferase I [EC:2.6.1.57 2.6.1.27 2.6.1.5]	http://www.genome.jp/dbget-bin/www_bget?ko:K00838
K00839	0	46	28	12	34	0	4	124	(S)-ureidoglycine---glyoxylate transaminase [EC:2.6.1.112]	http://www.genome.jp/dbget-bin/www_bget?ko:K00839
K17324	14	4	12	2	20	50	116	218	glycerol transport system ATP-binding protein	http://www.genome.jp/dbget-bin/www_bget?ko:K17324
K04335	0	10	10	10	0	0	0	30	minor curlin subunit	http://www.genome.jp/dbget-bin/www_bget?ko:K04335
K04334	0	0	26	0	18	0	0	44	major curlin subunit	http://www.genome.jp/dbget-bin/www_bget?ko:K04334
K04337	0	46	140	56	48	36	10	336	curli production assembly/transport component CsgE	http://www.genome.jp/dbget-bin/www_bget?ko:K04337
K12137	2884	4532	3334	3378	4050	3332	1738	23248	hydrogenase-4 component B [EC:1.-.-.-]	http://www.genome.jp/dbget-bin/www_bget?ko:K12137
K01127	0	44	0	0	0	0	0	44	glycosylphosphatidylinositol phospholipase D [EC:3.1.4.50]	http://www.genome.jp/dbget-bin/www_bget?ko:K01127
K01126	10108	18784	19274	20096	14022	18176	20610	121070	glycerophosphoryl diester phosphodiesterase [EC:3.1.4.46]	http://www.genome.jp/dbget-bin/www_bget?ko:K01126
K04333	0	16	42	8	22	10	2	100	LuxR family transcriptional regulator, csgAB operon transcriptional regulatory protein	http://www.genome.jp/dbget-bin/www_bget?ko:K04333
K17450	0	150	0	0	0	0	0	150	homoaconitase [EC:4.2.1.-]	http://www.genome.jp/dbget-bin/www_bget?ko:K17450
K01129	7386	13676	14316	13826	14592	15198	11258	90252	dGTPase [EC:3.1.5.1]	http://www.genome.jp/dbget-bin/www_bget?ko:K01129
K01128	322	198	138	120	26	62	12	878	sphingomyelin phosphodiesterase acid-like 3 [EC:3.1.4.-]	http://www.genome.jp/dbget-bin/www_bget?ko:K01128
K04338	0	34	86	48	78	30	516	792	curli production assembly/transport component CsgF	http://www.genome.jp/dbget-bin/www_bget?ko:K04338
K02470	23368	37926	36038	36032	37148	37484	35874	243870	DNA gyrase subunit B [EC:5.99.1.3]	http://www.genome.jp/dbget-bin/www_bget?ko:K02470
K05311	1162	1988	1528	1456	1210	1090	490	8924	central glycolytic genes regulator	http://www.genome.jp/dbget-bin/www_bget?ko:K05311
K02472	2146	2414	4406	3878	3430	4438	2040	22752	UDP-N-acetyl-D-mannosaminuronic acid dehydrogenase [EC:1.1.1.336]	http://www.genome.jp/dbget-bin/www_bget?ko:K02472
K02473	3350	1970	4160	2896	4114	3674	1774	21938	UDP-N-acetylglucosamine 4-epimerase [EC:5.1.3.7]	http://www.genome.jp/dbget-bin/www_bget?ko:K02473
K02474	4512	5794	7974	8556	9138	7788	9702	53464	UDP-N-acetyl-D-galactosamine dehydrogenase [EC:1.1.1.-]	http://www.genome.jp/dbget-bin/www_bget?ko:K02474
K02475	66	30	28	30	20	8	12	194	two-component system, CitB family, response regulator	http://www.genome.jp/dbget-bin/www_bget?ko:K02475
K02476	82	60	152	156	162	84	298	994	two-component system, CitB family, sensor kinase [EC:2.7.13.3]	http://www.genome.jp/dbget-bin/www_bget?ko:K02476
K02477	6222	4958	3610	2562	2872	3256	4858	28338	two-component system, LytT family, response regulator	http://www.genome.jp/dbget-bin/www_bget?ko:K02477
K02478	194	842	836	686	864	978	316	4716	two-component system, LytT family, sensor kinase [EC:2.7.13.3]	http://www.genome.jp/dbget-bin/www_bget?ko:K02478
K02479	8	4	8	12	14	2	4	52	two-component system, NarL family, response regulator	http://www.genome.jp/dbget-bin/www_bget?ko:K02479
K01266	1520	2638	1728	1068	2498	1286	5096	15834	D-aminopeptidase [EC:3.4.11.19]	http://www.genome.jp/dbget-bin/www_bget?ko:K01266
K09018	0	12	1528	3258	2512	1138	244	8692	pyrimidine oxygenase [EC:1.14.99.46]	http://www.genome.jp/dbget-bin/www_bget?ko:K09018
K03879	0	128	2	0	0	0	10	140	NADH-ubiquinone oxidoreductase chain 2 [EC:1.6.5.3]	http://www.genome.jp/dbget-bin/www_bget?ko:K03879
K03878	0	256	0	0	0	0	10	266	NADH-ubiquinone oxidoreductase chain 1 [EC:1.6.5.3]	http://www.genome.jp/dbget-bin/www_bget?ko:K03878
K13076	0	68	0	0	0	0	0	68	Delta8-fatty-acid desaturase [EC:1.14.19.4]	http://www.genome.jp/dbget-bin/www_bget?ko:K13076
K13075	124	170	212	248	254	390	172	1570	N-acyl homoserine lactone hydrolase [EC:3.1.1.81]	http://www.genome.jp/dbget-bin/www_bget?ko:K13075
K17930	0	82	0	0	0	0	0	82	sorting nexin-19	http://www.genome.jp/dbget-bin/www_bget?ko:K17930
K06617	12	2	0	24	24	24	6	92	raffinose synthase [EC:2.4.1.82]	http://www.genome.jp/dbget-bin/www_bget?ko:K06617
K16324	0	2	40	30	30	28	0	130	putative pseudouridine transporter	http://www.genome.jp/dbget-bin/www_bget?ko:K16324
K12625	12	0	0	0	0	0	0	12	U6 snRNA-associated Sm-like protein LSm6	http://www.genome.jp/dbget-bin/www_bget?ko:K12625
K18615	32	10	10	8	12	12	4	88	CapZ-interacting protein	http://www.genome.jp/dbget-bin/www_bget?ko:K18615
K11446	0	164	0	0	0	0	0	164	histone demethylase JARID1 [EC:1.14.11.-]	http://www.genome.jp/dbget-bin/www_bget?ko:K11446
K02588	1908	2140	1844	2814	1594	2844	4166	17310	nitrogenase iron protein NifH [EC:1.18.6.1]	http://www.genome.jp/dbget-bin/www_bget?ko:K02588
K16323	12	8	0	4	2	0	0	26	purine nucleoside transport protein	http://www.genome.jp/dbget-bin/www_bget?ko:K16323
K14054	116	20	16	22	16	14	2	206	protein MpaA	http://www.genome.jp/dbget-bin/www_bget?ko:K14054
K11442	0	8	14	14	12	12	6	66	putative uridylyltransferase [EC:2.7.7.-]	http://www.genome.jp/dbget-bin/www_bget?ko:K11442
K13292	7304	10154	9924	11036	10744	10490	8224	67876	phosphatidylglycerol:prolipoprotein diacylglycerol transferase [EC:2.-.-.-]	http://www.genome.jp/dbget-bin/www_bget?ko:K13292
K14057	0	12	12	8	2	0	0	34	LysR family transcriptional regulator, regulator of abg operon	http://www.genome.jp/dbget-bin/www_bget?ko:K14057
K10460	0	0	0	0	2	0	0	2	kelch-like protein 23	http://www.genome.jp/dbget-bin/www_bget?ko:K10460
K14056	0	20	24	18	12	2	0	76	HTH-type transcriptional regulator, repressor for puuD	http://www.genome.jp/dbget-bin/www_bget?ko:K14056
K10461	2	2	0	0	0	0	2	6	kelch-like protein 24/35	http://www.genome.jp/dbget-bin/www_bget?ko:K10461
K03259	0	98	0	0	0	0	0	98	translation initiation factor 4E	http://www.genome.jp/dbget-bin/www_bget?ko:K03259
K03258	4	78	6	0	0	2	0	90	translation initiation factor 4B	http://www.genome.jp/dbget-bin/www_bget?ko:K03258
K03257	0	26	0	0	0	0	0	26	translation initiation factor 4A	http://www.genome.jp/dbget-bin/www_bget?ko:K03257
K03256	0	100	0	0	0	0	0	100	tRNA (adenine-N(1)-)-methyltransferase non-catalytic subunit	http://www.genome.jp/dbget-bin/www_bget?ko:K03256
K03255	0	398	0	0	0	0	0	398	protein TIF31	http://www.genome.jp/dbget-bin/www_bget?ko:K03255
K03254	0	110	0	0	0	0	0	110	translation initiation factor 3 subunit A	http://www.genome.jp/dbget-bin/www_bget?ko:K03254
K03253	0	104	0	0	0	0	0	104	translation initiation factor 3 subunit B	http://www.genome.jp/dbget-bin/www_bget?ko:K03253
K03252	0	106	0	0	0	0	0	106	translation initiation factor 3 subunit C	http://www.genome.jp/dbget-bin/www_bget?ko:K03252
K03251	0	16	0	0	0	0	0	16	translation initiation factor 3 subunit D	http://www.genome.jp/dbget-bin/www_bget?ko:K03251
K03250	0	64	0	0	0	0	0	64	translation initiation factor 3 subunit E	http://www.genome.jp/dbget-bin/www_bget?ko:K03250
K02856	1308	3364	3246	2552	1440	1734	742	14386	L-rhamnose-H+ transport protein	http://www.genome.jp/dbget-bin/www_bget?ko:K02856
K02585	1850	1894	1382	2576	1264	2914	3774	15654	nitrogen fixation protein NifB	http://www.genome.jp/dbget-bin/www_bget?ko:K02585
K12213	0	2	12	1444	244	64	146	1912	intracellular multiplication protein IcmK	http://www.genome.jp/dbget-bin/www_bget?ko:K12213
K12212	0	0	2	2	6	6	16	32	intracellular multiplication protein IcmJ	http://www.genome.jp/dbget-bin/www_bget?ko:K12212
K02854	78	236	254	288	256	362	300	1774	AraC family transcriptional regulator, L-rhamnose operon transcriptional activator RhaR	http://www.genome.jp/dbget-bin/www_bget?ko:K02854
K12217	6	28	38	3378	684	114	186	4434	intracellular multiplication protein IcmO	http://www.genome.jp/dbget-bin/www_bget?ko:K12217
K12218	0	6	28	1844	318	76	84	2356	intracellular multiplication protein IcmP	http://www.genome.jp/dbget-bin/www_bget?ko:K12218
K02855	108	222	186	132	228	174	78	1128	AraC family transcriptional regulator, L-rhamnose operon regulatory protein RhaS	http://www.genome.jp/dbget-bin/www_bget?ko:K02855
K08692	12	0	4	0	0	4	50	70	malate-CoA ligase subunit alpha [EC:6.2.1.9]	http://www.genome.jp/dbget-bin/www_bget?ko:K08692
K03679	1282	1282	968	1754	882	2154	2798	11120	exosome complex component RRP4	http://www.genome.jp/dbget-bin/www_bget?ko:K03679
K08690	4	4	0	0	12	10	42	72	cis-2,3-dihydrobiphenyl-2,3-diol dehydrogenase [EC:1.3.1.56]	http://www.genome.jp/dbget-bin/www_bget?ko:K08690
K08691	10	0	0	0	0	10	42	62	malyl-CoA/(S)-citramalyl-CoA lyase [EC:4.1.3.24 4.1.3.25]	http://www.genome.jp/dbget-bin/www_bget?ko:K08691
K08697	38	16	20	4	0	0	0	78	carbon dioxide concentrating mechanism protein CcmL	http://www.genome.jp/dbget-bin/www_bget?ko:K08697
K11748	10	104	124	90	86	74	68	556	glutathione-regulated potassium-efflux system ancillary protein KefG	http://www.genome.jp/dbget-bin/www_bget?ko:K11748
K11749	10414	16458	15118	14542	16692	16316	14850	104390	regulator of sigma E protease [EC:3.4.24.-]	http://www.genome.jp/dbget-bin/www_bget?ko:K11749
K11746	0	14	50	30	16	8	8	126	glutathione-regulated potassium-efflux system ancillary protein KefF	http://www.genome.jp/dbget-bin/www_bget?ko:K11746
K11747	2	174	3830	9566	6950	4062	13140	37724	glutathione-regulated potassium-efflux system protein KefB	http://www.genome.jp/dbget-bin/www_bget?ko:K11747
K11744	0	32	66	40	50	18	12	218	AI-2 transport protein TqsA	http://www.genome.jp/dbget-bin/www_bget?ko:K11744
K11745	0	116	160	50	372	124	14	836	glutathione-regulated potassium-efflux system ancillary protein KefC	http://www.genome.jp/dbget-bin/www_bget?ko:K11745
K11742	0	12	8	24	22	2	142	210	spermidine export protein MdtI	http://www.genome.jp/dbget-bin/www_bget?ko:K11742
K11743	0	2	12	34	22	0	150	220	spermidine export protein MdtJ	http://www.genome.jp/dbget-bin/www_bget?ko:K11743
K11740	90	66	242	184	552	400	5016	6550	bacteriophage N4 adsorption protein B	http://www.genome.jp/dbget-bin/www_bget?ko:K11740
K11741	392	964	2306	2696	3190	2208	4080	15836	quaternary ammonium compound-resistance protein SugE	http://www.genome.jp/dbget-bin/www_bget?ko:K11741
K13920	18	70	78	60	34	58	54	372	propanediol dehydratase small subunit [EC:4.2.1.28]	http://www.genome.jp/dbget-bin/www_bget?ko:K13920
K13921	0	10	68	38	34	16	6	172	1-propanol dehydrogenase	http://www.genome.jp/dbget-bin/www_bget?ko:K13921
K13922	256	1318	766	518	500	334	182	3874	propionaldehyde dehydrogenase [EC:1.2.1.87]	http://www.genome.jp/dbget-bin/www_bget?ko:K13922
K13923	0	78	106	30	62	34	168	478	phosphate propanoyltransferase [EC:2.3.1.222]	http://www.genome.jp/dbget-bin/www_bget?ko:K13923
K13924	1872	9662	7956	7156	8216	5974	3540	44376	two-component system, chemotaxis family, CheB/CheR fusion protein [EC:2.1.1.80 3.1.1.61]	http://www.genome.jp/dbget-bin/www_bget?ko:K13924
K13926	644	720	6500	4270	9762	11974	2148	36018	ribosome-dependent ATPase	http://www.genome.jp/dbget-bin/www_bget?ko:K13926
K13927	852	1344	1024	688	416	436	136	4896	holo-ACP synthase / triphosphoribosyl-dephospho-CoA synthase [EC:2.7.7.61 2.4.2.52]	http://www.genome.jp/dbget-bin/www_bget?ko:K13927
K13928	0	18	8	18	16	0	28	88	LysR family transcriptional regulator, malonate utilization transcriptional regulator	http://www.genome.jp/dbget-bin/www_bget?ko:K13928
K13929	440	214	224	286	130	138	1052	2484	malonate decarboxylase alpha subunit [EC:2.3.1.187]	http://www.genome.jp/dbget-bin/www_bget?ko:K13929
K09923	0	26	30	14	22	12	0	104	uncharacterized protein	http://www.genome.jp/dbget-bin/www_bget?ko:K09923
K06202	10	46	70	16	232	314	170	858	CyaY protein	http://www.genome.jp/dbget-bin/www_bget?ko:K06202
K09921	18	196	330	134	1270	1308	3736	6992	uncharacterized protein	http://www.genome.jp/dbget-bin/www_bget?ko:K09921
K06200	1984	2658	5796	7174	7232	5972	9586	40402	carbon starvation protein	http://www.genome.jp/dbget-bin/www_bget?ko:K06200
K09927	1364	3034	2830	2864	2260	3504	4514	20370	uncharacterized protein	http://www.genome.jp/dbget-bin/www_bget?ko:K09927
K09926	0	30	60	8	378	416	334	1226	uncharacterized protein	http://www.genome.jp/dbget-bin/www_bget?ko:K09926
K09925	2	6	8	50	28	20	300	414	uncharacterized protein	http://www.genome.jp/dbget-bin/www_bget?ko:K09925
K06204	334	290	2490	2840	3384	3404	5470	18212	DnaK suppressor protein	http://www.genome.jp/dbget-bin/www_bget?ko:K06204
K06209	540	1070	912	992	862	780	406	5562	chorismate mutase [EC:5.4.99.5]	http://www.genome.jp/dbget-bin/www_bget?ko:K06209
K06208	196	88	76	106	166	246	84	962	chorismate mutase [EC:5.4.99.5]	http://www.genome.jp/dbget-bin/www_bget?ko:K06208
K18918	6	20	500	1330	878	1176	300	4210	RHH-type transcriptional regulator, rel operon repressor / antitoxin RelB	http://www.genome.jp/dbget-bin/www_bget?ko:K18918
K17592	0	18	8	10	4	12	18	70	sacsin	http://www.genome.jp/dbget-bin/www_bget?ko:K17592
K16248	72	330	388	352	194	216	150	1702	probable glucitol transport protein GutA	http://www.genome.jp/dbget-bin/www_bget?ko:K16248
K16249	2	30	310	202	428	316	194	1482	phenol hydroxylase P0 protein	http://www.genome.jp/dbget-bin/www_bget?ko:K16249
K16242	10	178	120	70	356	1014	900	2648	phenol hydroxylase P3 protein [EC:1.14.13.-]	http://www.genome.jp/dbget-bin/www_bget?ko:K16242
K16243	2	138	1016	650	1438	1286	864	5394	Phenol hydroxylase P1 protein	http://www.genome.jp/dbget-bin/www_bget?ko:K16243
K11292	0	132	0	0	0	0	0	132	transcription elongation factor SPT6	http://www.genome.jp/dbget-bin/www_bget?ko:K11292
K11293	0	162	0	0	0	0	0	162	protein HIRA/HIR1	http://www.genome.jp/dbget-bin/www_bget?ko:K11293
K16246	0	128	118	88	320	798	714	2166	phenol hydroxylase P5 protein	http://www.genome.jp/dbget-bin/www_bget?ko:K16246
K16247	8	2	2	2	0	4	0	18	LuxR family transcriptional regulator, glucitol operon activator	http://www.genome.jp/dbget-bin/www_bget?ko:K16247
K16244	0	24	8	22	72	124	124	374	phenol hydroxylase P2 protein	http://www.genome.jp/dbget-bin/www_bget?ko:K16244
K16245	0	12	36	20	80	292	266	706	phenol hydroxylase P4 protein	http://www.genome.jp/dbget-bin/www_bget?ko:K16245
K00759	3440	5896	6022	7270	5480	7532	6578	42218	adenine phosphoribosyltransferase [EC:2.4.2.7]	http://www.genome.jp/dbget-bin/www_bget?ko:K00759
K00758	346	536	388	424	664	280	1234	3872	thymidine phosphorylase [EC:2.4.2.4]	http://www.genome.jp/dbget-bin/www_bget?ko:K00758
K00752	264	1176	986	842	928	694	1856	6746	hyaluronan synthase [EC:2.4.1.212]	http://www.genome.jp/dbget-bin/www_bget?ko:K00752
K00750	12	60	20	4	4	0	0	100	glycogenin [EC:2.4.1.186]	http://www.genome.jp/dbget-bin/www_bget?ko:K00750
K00757	4230	6422	5620	4776	5170	4868	4134	35220	uridine phosphorylase [EC:2.4.2.3]	http://www.genome.jp/dbget-bin/www_bget?ko:K00757
K00756	4774	8558	6602	6336	6036	6706	3446	42458	pyrimidine-nucleoside phosphorylase [EC:2.4.2.2]	http://www.genome.jp/dbget-bin/www_bget?ko:K00756
K09761	6822	10766	9206	9386	10128	10462	9750	66520	16S rRNA (uracil1498-N3)-methyltransferase [EC:2.1.1.193]	http://www.genome.jp/dbget-bin/www_bget?ko:K09761
K06006	64	18	44	10	18	24	2	180	periplasmic protein CpxP	http://www.genome.jp/dbget-bin/www_bget?ko:K06006
K11599	0	8	0	0	0	0	0	8	proteasome maturation protein	http://www.genome.jp/dbget-bin/www_bget?ko:K11599
K07474	174	510	1122	882	1126	624	306	4744	phage terminase small subunit	http://www.genome.jp/dbget-bin/www_bget?ko:K07474
K20862	16	94	314	150	1162	1340	3202	6278	FMN hydrolase / 5-amino-6-(5-phospho-D-ribitylamino)uracil phosphatase [EC:3.1.3.102 3.1.3.104]	http://www.genome.jp/dbget-bin/www_bget?ko:K20862
K20861	0	16	26	12	30	14	4	102	FMN hydrolase / 5-amino-6-(5-phospho-D-ribitylamino)uracil phosphatase [EC:3.1.3.102 3.1.3.104]	http://www.genome.jp/dbget-bin/www_bget?ko:K20861
K20860	10	8	2	2	2	0	2	26	FMN hydrolase / 5-amino-6-(5-phospho-D-ribitylamino)uracil phosphatase [EC:3.1.3.102 3.1.3.104]	http://www.genome.jp/dbget-bin/www_bget?ko:K20860
K20866	288	722	672	400	1034	336	3072	6524	glucose-1-phosphatase [EC:3.1.3.10]	http://www.genome.jp/dbget-bin/www_bget?ko:K20866
K07150	2478	5236	4834	4628	3094	4546	1876	26692	uncharacterized protein	http://www.genome.jp/dbget-bin/www_bget?ko:K07150
K07151	7470	6940	5678	9524	4830	11472	16086	62000	dolichyl-diphosphooligosaccharide--protein glycosyltransferase [EC:2.4.99.18]	http://www.genome.jp/dbget-bin/www_bget?ko:K07151
K07152	344	354	518	286	1672	1522	9188	13884	protein SCO1/2	http://www.genome.jp/dbget-bin/www_bget?ko:K07152
K07153	0	72	1176	2012	1970	1340	2524	9094	high frequency lysogenization protein	http://www.genome.jp/dbget-bin/www_bget?ko:K07153
K07154	4184	10584	12924	12106	17778	13208	19524	90308	serine/threonine-protein kinase HipA [EC:2.7.11.1]	http://www.genome.jp/dbget-bin/www_bget?ko:K07154
K07156	72	156	650	1478	1752	856	1326	6290	copper resistance protein C	http://www.genome.jp/dbget-bin/www_bget?ko:K07156
K07157	244	174	246	196	812	898	3184	5754	uncharacterized protein	http://www.genome.jp/dbget-bin/www_bget?ko:K07157
K07406	4422	7308	5770	5948	4990	6030	2804	37272	alpha-galactosidase [EC:3.2.1.22]	http://www.genome.jp/dbget-bin/www_bget?ko:K07406
K07407	13216	22874	19182	16474	19190	17436	12198	120570	alpha-galactosidase [EC:3.2.1.22]	http://www.genome.jp/dbget-bin/www_bget?ko:K07407
K07404	1180	2026	1678	1484	1296	1224	896	9784	6-phosphogluconolactonase [EC:3.1.1.31]	http://www.genome.jp/dbget-bin/www_bget?ko:K07404
K07405	434	722	726	452	1146	634	652	4766	alpha-amylase [EC:3.2.1.1]	http://www.genome.jp/dbget-bin/www_bget?ko:K07405
K07402	5462	6438	6272	5990	6248	9940	5252	45602	xanthine dehydrogenase accessory factor	http://www.genome.jp/dbget-bin/www_bget?ko:K07402
K07403	9526	8334	6632	7012	6114	7558	7632	52808	membrane-bound serine protease (ClpP class)	http://www.genome.jp/dbget-bin/www_bget?ko:K07403
K07400	2	82	1528	1964	2280	1852	2708	10416	Fe/S biogenesis protein NfuA	http://www.genome.jp/dbget-bin/www_bget?ko:K07400
K07401	0	10	0	10	4	2	40	66	selenoprotein W-related protein	http://www.genome.jp/dbget-bin/www_bget?ko:K07401
K15862	224	160	230	166	118	226	2504	3628	cytochrome c oxidase cbb3-type subunit I/II [EC:1.9.3.1]	http://www.genome.jp/dbget-bin/www_bget?ko:K15862
K12782	0	90	0	0	0	0	0	90	meiosis-specific APC/C activator protein AMA1	http://www.genome.jp/dbget-bin/www_bget?ko:K12782
K18371	0	0	0	0	0	4	52	56	acetone monooxygenase (methyl acetate-forming) [EC:1.14.13.226]	http://www.genome.jp/dbget-bin/www_bget?ko:K18371
K18372	0	0	0	0	0	6	10	16	methyl acetate hydrolase [EC:3.1.1.-]	http://www.genome.jp/dbget-bin/www_bget?ko:K18372
K01808	5410	8608	7146	6698	5784	6362	4294	44302	ribose 5-phosphate isomerase B [EC:5.3.1.6]	http://www.genome.jp/dbget-bin/www_bget?ko:K01808
K01809	6572	9614	7038	6050	6392	5690	4800	46156	mannose-6-phosphate isomerase [EC:5.3.1.8]	http://www.genome.jp/dbget-bin/www_bget?ko:K01809
K15533	146	980	572	474	462	472	164	3270	1,3-beta-galactosyl-N-acetylhexosamine phosphorylase [EC:2.4.1.211]	http://www.genome.jp/dbget-bin/www_bget?ko:K15533
K15532	1838	7860	6010	5062	4408	4570	1442	31190	unsaturated rhamnogalacturonyl hydrolase [EC:3.2.1.172]	http://www.genome.jp/dbget-bin/www_bget?ko:K15532
K15534	22	98	56	10	120	44	28	378	beta-D-galactosyl-(1->4)-L-rhamnose phosphorylase [EC:2.4.1.247]	http://www.genome.jp/dbget-bin/www_bget?ko:K15534
K15536	0	26	936	828	1036	630	36	3492	soluble cytochrome b562	http://www.genome.jp/dbget-bin/www_bget?ko:K15536
K15539	80	206	306	174	1228	1356	3364	6714	cytoskeleton protein RodZ	http://www.genome.jp/dbget-bin/www_bget?ko:K15539
K01801	2	68	128	110	628	780	632	2348	maleylpyruvate isomerase [EC:5.2.1.4]	http://www.genome.jp/dbget-bin/www_bget?ko:K01801
K01802	2750	694	614	676	1096	656	1782	8268	peptidylprolyl isomerase [EC:5.2.1.8]	http://www.genome.jp/dbget-bin/www_bget?ko:K01802
K01803	9198	14158	13908	14778	14022	14924	13778	94766	triosephosphate isomerase (TIM) [EC:5.3.1.1]	http://www.genome.jp/dbget-bin/www_bget?ko:K01803
K01804	4894	12002	8992	8312	8322	7736	5262	55520	L-arabinose isomerase [EC:5.3.1.4]	http://www.genome.jp/dbget-bin/www_bget?ko:K01804
K01805	6744	12384	9490	8840	8756	9046	8090	63350	xylose isomerase [EC:5.3.1.5]	http://www.genome.jp/dbget-bin/www_bget?ko:K01805
K01807	1658	2020	2696	4148	3636	4404	6956	25518	ribose 5-phosphate isomerase A [EC:5.3.1.6]	http://www.genome.jp/dbget-bin/www_bget?ko:K01807
K16556	0	0	0	0	0	0	12	12	succinoglycan biosynthesis protein ExoM [EC:2.4.-.-]	http://www.genome.jp/dbget-bin/www_bget?ko:K16556
K18218	32	12	22	22	14	18	4	124	tetracycline resistance efflux pump	http://www.genome.jp/dbget-bin/www_bget?ko:K18218
K18210	388	178	204	422	316	622	292	2422	fumarate reductase (CoM/CoB) subunit B [EC:1.3.4.1]	http://www.genome.jp/dbget-bin/www_bget?ko:K18210
K18217	0	4	16	0	0	2	0	22	ATP-binding cassette, subfamily B, tetracycline resistant protein	http://www.genome.jp/dbget-bin/www_bget?ko:K18217
K18216	0	4	4	0	0	0	0	8	ATP-binding cassette, subfamily B, tetracycline resistant protein	http://www.genome.jp/dbget-bin/www_bget?ko:K18216
K18214	1620	3858	2692	2442	2246	1850	742	15450	MFS transporter, DHA3 family, tetracycline resistance protein	http://www.genome.jp/dbget-bin/www_bget?ko:K18214
K16669	10	0	0	0	0	0	0	10	protocadherin Fat 4	http://www.genome.jp/dbget-bin/www_bget?ko:K16669
K15463	0	54	0	0	0	0	0	54	tRNA A64-2'-O-ribosylphosphate transferase [EC:2.4.2.-]	http://www.genome.jp/dbget-bin/www_bget?ko:K15463
K08339	0	10	0	0	0	0	0	10	autophagy-related protein 5	http://www.genome.jp/dbget-bin/www_bget?ko:K08339
K19294	5636	6564	5366	4796	4070	3944	1758	32134	alginate O-acetyltransferase complex protein AlgI	http://www.genome.jp/dbget-bin/www_bget?ko:K19294
K19295	594	310	144	146	164	378	4892	6628	alginate O-acetyltransferase complex protein AlgJ	http://www.genome.jp/dbget-bin/www_bget?ko:K19295
K14666	0	0	0	0	0	0	10	10	N-acetylglucosaminyltransferase [EC:2.4.1.-]	http://www.genome.jp/dbget-bin/www_bget?ko:K14666
K19299	9500	7382	6866	8006	4028	9426	1770	46978	aminoglycoside 3'-phosphotransferase III [EC:2.7.1.95]	http://www.genome.jp/dbget-bin/www_bget?ko:K19299
K14664	8	24	4	12	10	8	0	66	IAA-amino acid hydrolase [EC:3.5.1.-]	http://www.genome.jp/dbget-bin/www_bget?ko:K14664
K14665	90	236	202	290	142	100	128	1188	amidohydrolase [EC:3.5.1.-]	http://www.genome.jp/dbget-bin/www_bget?ko:K14665
K14663	0	16	0	0	0	0	0	16	protein N-terminal amidase [EC:3.5.1.-]	http://www.genome.jp/dbget-bin/www_bget?ko:K14663
K14660	0	0	4	0	8	2	76	90	nodulation protein E [EC:2.3.1.-]	http://www.genome.jp/dbget-bin/www_bget?ko:K14660
K14661	0	0	0	0	0	0	10	10	nodulation protein F [EC:2.3.1.-]	http://www.genome.jp/dbget-bin/www_bget?ko:K14661
K01664	248	498	368	322	194	302	138	2070	para-aminobenzoate synthetase component II [EC:2.6.1.85]	http://www.genome.jp/dbget-bin/www_bget?ko:K01664
K01665	956	2946	5972	6428	6180	6546	4670	33698	para-aminobenzoate synthetase component I [EC:2.6.1.85]	http://www.genome.jp/dbget-bin/www_bget?ko:K01665
K01666	394	1520	1314	1390	1562	1346	3444	10970	4-hydroxy 2-oxovalerate aldolase [EC:4.1.3.39]	http://www.genome.jp/dbget-bin/www_bget?ko:K01666
K01667	9268	10758	8710	8072	6556	8760	4220	56344	tryptophanase [EC:4.1.99.1]	http://www.genome.jp/dbget-bin/www_bget?ko:K01667
K01661	2794	3128	2982	2290	1320	1794	1674	15982	naphthoate synthase [EC:4.1.3.36]	http://www.genome.jp/dbget-bin/www_bget?ko:K01661
K01662	14276	20924	21136	19794	23234	20136	20732	140232	1-deoxy-D-xylulose-5-phosphate synthase [EC:2.2.1.7]	http://www.genome.jp/dbget-bin/www_bget?ko:K01662
K01663	6	122	12	30	16	18	8	212	glutamine amidotransferase / cyclase [EC:2.4.2.- 4.1.3.-]	http://www.genome.jp/dbget-bin/www_bget?ko:K01663
K01668	696	1626	1632	1068	554	854	282	6712	tyrosine phenol-lyase [EC:4.1.99.2]	http://www.genome.jp/dbget-bin/www_bget?ko:K01668
K01669	6186	8492	9882	11406	9788	12802	15660	74216	deoxyribodipyrimidine photo-lyase [EC:4.1.99.3]	http://www.genome.jp/dbget-bin/www_bget?ko:K01669
K02863	9980	14348	12782	13644	13750	14752	14090	93346	large subunit ribosomal protein L1	http://www.genome.jp/dbget-bin/www_bget?ko:K02863
K02862	0	14	4	10	26	4	56	114	putative membrane protein	http://www.genome.jp/dbget-bin/www_bget?ko:K02862
K02860	5132	7602	7584	7654	8140	7682	6886	50680	16S rRNA processing protein RimM	http://www.genome.jp/dbget-bin/www_bget?ko:K02860
K02867	5318	8566	7282	8134	7506	8234	8942	53982	large subunit ribosomal protein L11	http://www.genome.jp/dbget-bin/www_bget?ko:K02867
K02866	996	1034	770	1378	632	1678	2342	8830	large subunit ribosomal protein L10e	http://www.genome.jp/dbget-bin/www_bget?ko:K02866
K02864	6992	10528	10734	10540	10894	11932	11374	72994	large subunit ribosomal protein L10	http://www.genome.jp/dbget-bin/www_bget?ko:K02864
K02869	528	424	336	620	322	832	1054	4116	large subunit ribosomal protein L12	http://www.genome.jp/dbget-bin/www_bget?ko:K02869
K02868	0	48	0	0	0	0	0	48	large subunit ribosomal protein L11e	http://www.genome.jp/dbget-bin/www_bget?ko:K02868
K14002	0	40	0	0	0	0	0	40	DnaJ-related protein SCJ1	http://www.genome.jp/dbget-bin/www_bget?ko:K14002
K14003	104	330	192	230	186	240	34	1316	prolactin regulatory element-binding protein	http://www.genome.jp/dbget-bin/www_bget?ko:K14003
K14001	0	58	0	0	0	0	0	58	nucleotide exchange factor SIL1	http://www.genome.jp/dbget-bin/www_bget?ko:K14001
K14006	0	230	0	0	0	0	0	230	protein transport protein SEC23	http://www.genome.jp/dbget-bin/www_bget?ko:K14006
K14007	0	312	0	0	0	0	0	312	protein transport protein SEC24	http://www.genome.jp/dbget-bin/www_bget?ko:K14007
K14004	0	20	0	0	0	0	0	20	protein transport protein SEC13	http://www.genome.jp/dbget-bin/www_bget?ko:K14004
K14005	0	174	0	0	0	0	0	174	protein transport protein SEC31	http://www.genome.jp/dbget-bin/www_bget?ko:K14005
K18968	0	14	290	108	982	1304	1304	4002	diguanylate cyclase [EC:2.7.7.65]	http://www.genome.jp/dbget-bin/www_bget?ko:K18968
K18961	10	0	0	0	0	0	0	10	T4 RNA ligase 1 [EC:6.5.1.3]	http://www.genome.jp/dbget-bin/www_bget?ko:K18961
K18960	1352	26	36	36	30	22	20	1522	recombination endonuclease VII	http://www.genome.jp/dbget-bin/www_bget?ko:K18960
K18964	0	10	4	0	8	16	6	44	Herpes virus DNA polymerase catalytic subunit [EC:2.7.7.7]	http://www.genome.jp/dbget-bin/www_bget?ko:K18964
K18967	2	478	176	110	182	84	28	1060	diguanylate cyclase [EC:2.7.7.65]	http://www.genome.jp/dbget-bin/www_bget?ko:K18967
K17292	10	0	0	2	2	6	4	24	tubulin-specific chaperone A	http://www.genome.jp/dbget-bin/www_bget?ko:K17292
K05364	2426	4740	3660	3590	2858	3606	1438	22318	penicillin-binding protein A	http://www.genome.jp/dbget-bin/www_bget?ko:K05364
K03402	1818	3552	2862	2694	2182	2326	1094	16528	transcriptional regulator of arginine metabolism	http://www.genome.jp/dbget-bin/www_bget?ko:K03402
K03406	11578	23274	18060	17274	28614	19374	42440	160614	methyl-accepting chemotaxis protein	http://www.genome.jp/dbget-bin/www_bget?ko:K03406
K03407	3328	4320	3532	3982	7762	6732	15060	44716	two-component system, chemotaxis family, sensor kinase CheA [EC:2.7.13.3]	http://www.genome.jp/dbget-bin/www_bget?ko:K03407
K03404	6432	5898	4714	8026	4184	9144	13108	51506	magnesium chelatase subunit D [EC:6.6.1.1]	http://www.genome.jp/dbget-bin/www_bget?ko:K03404
K03405	2148	1654	1830	2650	1250	3146	956	13634	magnesium chelatase subunit I [EC:6.6.1.1]	http://www.genome.jp/dbget-bin/www_bget?ko:K03405
K03408	1804	1824	1412	1618	2928	2954	6838	19378	purine-binding chemotaxis protein CheW	http://www.genome.jp/dbget-bin/www_bget?ko:K03408
K03409	376	302	208	222	262	232	344	1946	chemotaxis protein CheX	http://www.genome.jp/dbget-bin/www_bget?ko:K03409
K02315	5712	8814	9464	9794	9208	10208	3274	56474	DNA replication protein DnaC	http://www.genome.jp/dbget-bin/www_bget?ko:K02315
K02314	20180	28036	28222	25950	26812	22174	22356	173730	replicative DNA helicase [EC:3.6.4.12]	http://www.genome.jp/dbget-bin/www_bget?ko:K02314
K02317	0	10	42	8	32	22	2	116	DNA replication protein DnaT	http://www.genome.jp/dbget-bin/www_bget?ko:K02317
K02316	19648	24940	24652	23428	24718	23842	22386	163614	DNA primase [EC:2.7.7.-]	http://www.genome.jp/dbget-bin/www_bget?ko:K02316
K19961	0	0	14	208	16	0	0	238	6-hydroxyhexanoate dehydrogenase [EC:1.1.1.258]	http://www.genome.jp/dbget-bin/www_bget?ko:K19961
K02313	13542	20434	19382	18936	20116	19408	19360	131178	chromosomal replication initiator protein	http://www.genome.jp/dbget-bin/www_bget?ko:K02313
K02319	10120	9442	8270	13350	6400	16194	17594	81370	DNA polymerase I [EC:2.7.7.7]	http://www.genome.jp/dbget-bin/www_bget?ko:K02319
K02318	0	2	2	0	0	2	6	12	phosphopantetheine adenylyltransferase / dephospho-CoA kinase [EC:2.7.7.3 2.7.1.24]	http://www.genome.jp/dbget-bin/www_bget?ko:K02318
K12404	0	70	0	0	0	0	0	70	ADP-ribosylation factor-binding protein GGA	http://www.genome.jp/dbget-bin/www_bget?ko:K12404
K17437	0	54	0	0	0	0	0	54	large subunit ribosomal protein L15	http://www.genome.jp/dbget-bin/www_bget?ko:K17437
K17435	0	8	0	0	0	0	0	8	large subunit ribosomal protein L54	http://www.genome.jp/dbget-bin/www_bget?ko:K17435
K12152	0	16	10	12	10	10	0	58	phosphatase NudJ [EC:3.6.1.-]	http://www.genome.jp/dbget-bin/www_bget?ko:K12152
K17430	0	28	0	0	0	0	0	28	large subunit ribosomal protein L49	http://www.genome.jp/dbget-bin/www_bget?ko:K17430
K12151	0	2	6	4	4	0	0	16	multiple stress resistance protein BhsA	http://www.genome.jp/dbget-bin/www_bget?ko:K12151
K17438	0	30	0	0	0	0	0	30	large subunit ribosomal protein L25	http://www.genome.jp/dbget-bin/www_bget?ko:K17438
K17439	0	86	0	0	0	0	0	86	large subunit ribosomal protein L35	http://www.genome.jp/dbget-bin/www_bget?ko:K17439
K17069	0	72	0	0	0	0	0	72	O-acetylhomoserine/O-acetylserine sulfhydrylase [EC:2.5.1.49 2.5.1.47]	http://www.genome.jp/dbget-bin/www_bget?ko:K17069
K18589	68	98	148	106	342	604	460	1826	dihydrofolate reductase (trimethoprim resistance protein) [EC:1.5.1.3]	http://www.genome.jp/dbget-bin/www_bget?ko:K18589
K18588	0	42	4	0	10	4	252	312	coenzyme Q-binding protein COQ10	http://www.genome.jp/dbget-bin/www_bget?ko:K18588
K18581	178	1488	976	854	1184	648	404	5732	unsaturated chondroitin disaccharide hydrolase [EC:3.2.1.180]	http://www.genome.jp/dbget-bin/www_bget?ko:K18581
K18587	0	26	0	4	32	8	344	414	ubiquinone biosynthesis protein COQ9	http://www.genome.jp/dbget-bin/www_bget?ko:K18587
K18586	0	56	0	0	26	4	414	500	ubiquinone biosynthesis protein COQ4	http://www.genome.jp/dbget-bin/www_bget?ko:K18586
K18584	0	30	0	0	0	0	0	30	actin-related protein 3	http://www.genome.jp/dbget-bin/www_bget?ko:K18584
K07091	7380	7942	9498	7906	10294	7890	10514	61424	lipopolysaccharide export system permease protein	http://www.genome.jp/dbget-bin/www_bget?ko:K07091
K07090	10050	11386	18788	22990	23520	23660	27950	138344	uncharacterized protein	http://www.genome.jp/dbget-bin/www_bget?ko:K07090
K07093	338	898	5382	6946	7552	7738	3512	32366	uncharacterized protein	http://www.genome.jp/dbget-bin/www_bget?ko:K07093
K07092	14	8	0	0	0	0	0	22	uncharacterized protein	http://www.genome.jp/dbget-bin/www_bget?ko:K07092
K07095	5634	7992	7508	8696	5952	9368	7830	52980	uncharacterized protein	http://www.genome.jp/dbget-bin/www_bget?ko:K07095
K07094	2026	254	178	158	72	188	366	3242	putative glycerol-1-phosphate prenyltransferase [EC:2.5.1.-]	http://www.genome.jp/dbget-bin/www_bget?ko:K07094
K07097	40	42	42	46	52	64	40	326	uncharacterized protein	http://www.genome.jp/dbget-bin/www_bget?ko:K07097
K07096	142	112	156	216	154	258	66	1104	uncharacterized protein	http://www.genome.jp/dbget-bin/www_bget?ko:K07096
K07099	1554	3522	3000	2994	2590	2650	940	17250	uncharacterized protein	http://www.genome.jp/dbget-bin/www_bget?ko:K07099
K07098	11160	16160	14906	14842	14180	13778	15198	100224	uncharacterized protein	http://www.genome.jp/dbget-bin/www_bget?ko:K07098
K21358	34	0	0	0	0	0	0	34	serine/threonine-protein kinase ULK3 [EC:2.7.11.1]	http://www.genome.jp/dbget-bin/www_bget?ko:K21358
K21353	4	2	2	6	0	0	0	14	cycloisomaltooligosaccharide glucanotransferase [EC:2.4.1.248]	http://www.genome.jp/dbget-bin/www_bget?ko:K21353
K21350	502	446	328	256	496	348	166	2542	sucrose 6(F)-phosphate phosphorylase [EC:2.4.1.329]	http://www.genome.jp/dbget-bin/www_bget?ko:K21350
K19714	124	186	402	432	490	378	1020	3032	3-deoxy-alpha-D-manno-octulosonate 8-oxidase [EC:1.1.3.48]	http://www.genome.jp/dbget-bin/www_bget?ko:K19714
K11175	5674	7988	8358	9742	9164	9508	10880	61314	phosphoribosylglycinamide formyltransferase 1 [EC:2.1.2.2]	http://www.genome.jp/dbget-bin/www_bget?ko:K11175
K11177	82	64	96	28	80	132	198	680	xanthine dehydrogenase YagR molybdenum-binding subunit [EC:1.17.1.4]	http://www.genome.jp/dbget-bin/www_bget?ko:K11177
K21232	8	6	2	6	0	6	6	34	molybdopterin synthase sulfur carrier subunit	http://www.genome.jp/dbget-bin/www_bget?ko:K21232
K11173	28	82	8	8	0	2	4	132	hydroxyacid-oxoacid transhydrogenase [EC:1.1.99.24]	http://www.genome.jp/dbget-bin/www_bget?ko:K11173
K21239	0	28	14	4	0	2	0	48	virion DNA-directed RNA polymerase [EC:2.7.7.6]	http://www.genome.jp/dbget-bin/www_bget?ko:K21239
K07893	0	38	0	0	0	0	0	38	Ras-related protein Rab-6A	http://www.genome.jp/dbget-bin/www_bget?ko:K07893
K11179	110	148	396	896	594	448	172	2764	tRNA 2-thiouridine synthesizing protein E [EC:2.8.1.-]	http://www.genome.jp/dbget-bin/www_bget?ko:K11179
K11178	208	150	112	70	124	452	198	1314	xanthine dehydrogenase YagS FAD-binding subunit [EC:1.17.1.4]	http://www.genome.jp/dbget-bin/www_bget?ko:K11178
K07897	0	30	0	0	0	0	0	30	Ras-related protein Rab-7A	http://www.genome.jp/dbget-bin/www_bget?ko:K07897
K00322	64	114	2636	3770	3228	2666	874	13352	NAD(P) transhydrogenase [EC:1.6.1.1]	http://www.genome.jp/dbget-bin/www_bget?ko:K00322
K19761	6	0	2	2	0	0	0	10	gamma-glutamylaminecyclotransferase [EC:2.3.2.-]	http://www.genome.jp/dbget-bin/www_bget?ko:K19761
K00320	1768	1778	1408	2432	1360	2886	3776	15408	5,10-methylenetetrahydromethanopterin reductase [EC:1.5.98.2]	http://www.genome.jp/dbget-bin/www_bget?ko:K00320
K00326	0	122	0	0	0	0	0	122	cytochrome-b5 reductase [EC:1.6.2.2]	http://www.genome.jp/dbget-bin/www_bget?ko:K00326
K00327	0	100	0	0	0	0	0	100	NADPH-ferrihemoprotein reductase [EC:1.6.2.4]	http://www.genome.jp/dbget-bin/www_bget?ko:K00327
K00324	5638	4034	6916	8298	7884	8338	9272	50380	NAD(P) transhydrogenase subunit alpha [EC:1.6.1.2]	http://www.genome.jp/dbget-bin/www_bget?ko:K00324
K00325	4964	3634	4764	6544	5264	6382	7752	39304	NAD(P) transhydrogenase subunit beta [EC:1.6.1.2]	http://www.genome.jp/dbget-bin/www_bget?ko:K00325
K00329	912	800	848	1174	506	1642	1142	7024	NADH dehydrogenase [EC:1.6.5.3]	http://www.genome.jp/dbget-bin/www_bget?ko:K00329
K05947	8	6	0	0	2	2	6	24	mannosyl-3-phosphoglycerate synthase [EC:2.4.1.217]	http://www.genome.jp/dbget-bin/www_bget?ko:K05947
K05946	2564	3062	2582	2800	2514	2444	3646	19612	N-acetylglucosaminyldiphosphoundecaprenol N-acetyl-beta-D-mannosaminyltransferase [EC:2.4.1.187]	http://www.genome.jp/dbget-bin/www_bget?ko:K05946
K06416	286	398	302	280	464	406	190	2326	stage V sporulation protein S	http://www.genome.jp/dbget-bin/www_bget?ko:K06416
K06417	0	0	0	8	8	0	0	16	stage VI sporulation protein D	http://www.genome.jp/dbget-bin/www_bget?ko:K06417
K06946	12	12	44	16	40	30	8	162	uncharacterized protein	http://www.genome.jp/dbget-bin/www_bget?ko:K06946
K06415	822	604	624	716	584	1076	400	4826	stage V sporulation protein R	http://www.genome.jp/dbget-bin/www_bget?ko:K06415
K06940	4936	5374	6414	8126	6624	10996	14908	57378	uncharacterized protein	http://www.genome.jp/dbget-bin/www_bget?ko:K06940
K06941	10536	16146	15894	15612	16894	15650	15394	106126	23S rRNA (adenine2503-C2)-methyltransferase [EC:2.1.1.192]	http://www.genome.jp/dbget-bin/www_bget?ko:K06941
K06942	13238	18642	17212	17948	17582	18610	19192	122424	ribosome-binding ATPase	http://www.genome.jp/dbget-bin/www_bget?ko:K06942
K06411	502	1126	892	1392	1754	1596	834	8096	dipicolinate synthase subunit B	http://www.genome.jp/dbget-bin/www_bget?ko:K06411
K10806	36	104	1166	1796	1914	1936	1046	7998	acyl-CoA thioesterase YciA [EC:3.1.2.-]	http://www.genome.jp/dbget-bin/www_bget?ko:K10806
K10807	0	410	0	0	0	0	0	410	ribonucleoside-diphosphate reductase subunit M1 [EC:1.17.4.1]	http://www.genome.jp/dbget-bin/www_bget?ko:K10807
K10804	106	178	1862	2112	2746	2414	1492	10910	acyl-CoA thioesterase I [EC:3.1.2.- 3.1.1.5]	http://www.genome.jp/dbget-bin/www_bget?ko:K10804
K10805	116	486	2238	3298	3308	2106	4174	15726	acyl-CoA thioesterase II [EC:3.1.2.-]	http://www.genome.jp/dbget-bin/www_bget?ko:K10805
K06948	150	1286	422	200	608	134	156	2956	30S ribosome assembly GTPase	http://www.genome.jp/dbget-bin/www_bget?ko:K06948
K06949	10716	18454	17148	17028	19072	18620	14416	115454	ribosome biogenesis GTPase / thiamine phosphate phosphatase [EC:3.6.1.- 3.1.3.100]	http://www.genome.jp/dbget-bin/www_bget?ko:K06949
K10800	172	110	88	88	76	126	132	792	single-strand selective monofunctional uracil DNA glycosylase [EC:3.2.2.-]	http://www.genome.jp/dbget-bin/www_bget?ko:K10800
K09138	1772	1742	1684	2004	838	2172	780	10992	uncharacterized protein	http://www.genome.jp/dbget-bin/www_bget?ko:K09138
K09139	150	156	168	300	172	380	88	1414	uncharacterized protein	http://www.genome.jp/dbget-bin/www_bget?ko:K09139
K09134	6194	5640	4094	5268	4434	6136	7020	38786	adenosyl-fluoride synthase [EC:2.5.1.63]	http://www.genome.jp/dbget-bin/www_bget?ko:K09134
K09135	676	762	656	1080	478	1240	1776	6668	uncharacterized protein	http://www.genome.jp/dbget-bin/www_bget?ko:K09135
K09136	2466	2406	5706	8656	7030	8366	6166	40796	ribosomal protein S12 methylthiotransferase accessory factor	http://www.genome.jp/dbget-bin/www_bget?ko:K09136
K09137	522	254	188	148	148	282	108	1650	uncharacterized protein	http://www.genome.jp/dbget-bin/www_bget?ko:K09137
K09131	1050	884	708	990	714	1276	1656	7278	uncharacterized protein	http://www.genome.jp/dbget-bin/www_bget?ko:K09131
K09132	0	6	6	0	0	2	0	14	uncharacterized protein	http://www.genome.jp/dbget-bin/www_bget?ko:K09132
K09133	588	696	580	448	256	316	202	3086	uncharacterized protein	http://www.genome.jp/dbget-bin/www_bget?ko:K09133
K05808	4070	5728	5442	5720	5624	5924	4444	36952	putative sigma-54 modulation protein	http://www.genome.jp/dbget-bin/www_bget?ko:K05808
K05809	0	8	10	6	8	12	0	44	ribosome-associated inhibitor A	http://www.genome.jp/dbget-bin/www_bget?ko:K05809
K05804	0	6	52	22	34	26	6	146	AraC family transcriptional regulator, mar-sox-rob regulon activator	http://www.genome.jp/dbget-bin/www_bget?ko:K05804
K05805	2	102	236	72	824	934	610	2780	CreA protein	http://www.genome.jp/dbget-bin/www_bget?ko:K05805
K05807	4386	4660	5768	5968	6988	6126	8504	42400	outer membrane protein assembly factor BamD	http://www.genome.jp/dbget-bin/www_bget?ko:K05807
K05800	0	2	140	30	568	628	1096	2464	Lrp/AsnC family transcriptional regulator	http://www.genome.jp/dbget-bin/www_bget?ko:K05800
K05801	2456	1226	1066	684	1878	984	1102	9396	DnaJ like chaperone protein	http://www.genome.jp/dbget-bin/www_bget?ko:K05801
K05802	480	288	554	358	484	372	94	2630	potassium efflux system protein	http://www.genome.jp/dbget-bin/www_bget?ko:K05802
K05803	0	36	82	24	36	14	6	198	lipoprotein NlpI	http://www.genome.jp/dbget-bin/www_bget?ko:K05803
K04564	10760	9480	8718	9310	8778	10298	13566	70910	superoxide dismutase, Fe-Mn family [EC:1.15.1.1]	http://www.genome.jp/dbget-bin/www_bget?ko:K04564
K01045	0	64	0	0	0	0	0	64	arylesterase / paraoxonase [EC:3.1.1.2 3.1.8.1]	http://www.genome.jp/dbget-bin/www_bget?ko:K01045
K04566	3222	3136	2448	4286	2222	4518	7880	27712	lysyl-tRNA synthetase, class I [EC:6.1.1.6]	http://www.genome.jp/dbget-bin/www_bget?ko:K04566
K14801	0	60	0	0	0	0	0	60	pre-rRNA-processing protein TSR4	http://www.genome.jp/dbget-bin/www_bget?ko:K14801
K04562	1468	1224	914	842	2040	1878	3722	12088	flagellar biosynthesis protein FlhG	http://www.genome.jp/dbget-bin/www_bget?ko:K04562
K14805	0	126	0	0	0	0	0	126	ATP-dependent RNA helicase DDX24/MAK5 [EC:3.6.4.13]	http://www.genome.jp/dbget-bin/www_bget?ko:K14805
K19350	3452	8446	6048	5616	5636	4944	2762	36904	lincosamide and streptogramin A transport system ATP-binding/permease protein	http://www.genome.jp/dbget-bin/www_bget?ko:K19350
K19353	22	52	300	1572	1252	1564	1676	6438	heptose-I-phosphate ethanolaminephosphotransferase [EC:2.7.8.-]	http://www.genome.jp/dbget-bin/www_bget?ko:K19353
K19355	948	2360	1624	704	2952	1720	1984	12292	mannan endo-1,4-beta-mannosidase [EC:3.2.1.78]	http://www.genome.jp/dbget-bin/www_bget?ko:K19355
K19354	18	8	24	26	30	10	50	166	heptose III glucuronosyltransferase [EC:2.4.1.-]	http://www.genome.jp/dbget-bin/www_bget?ko:K19354
K02062	66	176	140	66	78	60	178	764	thiamine transport system ATP-binding protein	http://www.genome.jp/dbget-bin/www_bget?ko:K02062
K14808	0	126	0	0	0	0	0	126	ATP-dependent RNA helicase DDX54/DBP10 [EC:3.6.4.13]	http://www.genome.jp/dbget-bin/www_bget?ko:K14808
K05245	0	10	60	46	56	34	2	208	L-carnitine/gamma-butyrobetaine antiporter	http://www.genome.jp/dbget-bin/www_bget?ko:K05245
K14809	0	28	0	0	0	0	0	28	ATP-dependent RNA helicase DDX55/SPB4 [EC:3.6.4.13]	http://www.genome.jp/dbget-bin/www_bget?ko:K14809
K04117	10	44	332	36	98	126	190	836	cyclohexanecarboxyl-CoA dehydrogenase [EC:1.3.99.-]	http://www.genome.jp/dbget-bin/www_bget?ko:K04117
K04568	858	454	2754	3548	3780	2830	4894	19118	elongation factor P--(R)-beta-lysine ligase [EC:6.3.1.-]	http://www.genome.jp/dbget-bin/www_bget?ko:K04568
K04116	10	50	496	180	192	152	204	1284	cyclohexanecarboxylate-CoA ligase [EC:6.2.1.-]	http://www.genome.jp/dbget-bin/www_bget?ko:K04116
K02066	4994	6056	7214	6318	10362	10370	15572	60886	phospholipid/cholesterol/gamma-HCH transport system permease protein	http://www.genome.jp/dbget-bin/www_bget?ko:K02066
K01322	4076	2534	2460	1796	2274	1852	12438	27430	prolyl oligopeptidase [EC:3.4.21.26]	http://www.genome.jp/dbget-bin/www_bget?ko:K01322
K01325	0	6	8	2	4	0	0	20	tissue kallikrein [EC:3.4.21.35]	http://www.genome.jp/dbget-bin/www_bget?ko:K01325
K02065	5272	5632	6918	6662	9504	9070	14274	57332	phospholipid/cholesterol/gamma-HCH transport system ATP-binding protein	http://www.genome.jp/dbget-bin/www_bget?ko:K02065
K04118	0	0	0	0	0	0	6	6	pimeloyl-CoA dehydrogenase [EC:1.3.1.62]	http://www.genome.jp/dbget-bin/www_bget?ko:K04118
K02064	1800	1456	1444	1802	648	2012	638	9800	thiamine transport system substrate-binding protein	http://www.genome.jp/dbget-bin/www_bget?ko:K02064
K02535	856	622	2978	3734	4694	4020	6652	23556	UDP-3-O-[3-hydroxymyristoyl] N-acetylglucosamine deacetylase [EC:3.5.1.108]	http://www.genome.jp/dbget-bin/www_bget?ko:K02535
K02679	0	16	18	8	10	6	0	58	prepilin peptidase dependent protein A	http://www.genome.jp/dbget-bin/www_bget?ko:K02679
K02676	24	48	528	900	1122	944	1972	5538	type IV pilus assembly protein PilZ	http://www.genome.jp/dbget-bin/www_bget?ko:K02676
K02677	0	178	0	0	0	0	0	178	classical protein kinase C alpha type [EC:2.7.11.13]	http://www.genome.jp/dbget-bin/www_bget?ko:K02677
K02674	726	682	7758	9886	12574	10984	12086	54696	type IV pilus assembly protein PilY1	http://www.genome.jp/dbget-bin/www_bget?ko:K02674
K02672	4	146	2590	3444	4140	3716	4268	18308	type IV pilus assembly protein PilW	http://www.genome.jp/dbget-bin/www_bget?ko:K02672
K02673	0	20	200	104	906	1116	2036	4382	type IV pilus assembly protein PilX	http://www.genome.jp/dbget-bin/www_bget?ko:K02673
K02670	68	506	5792	7426	9114	7620	8830	39356	twitching motility protein PilU	http://www.genome.jp/dbget-bin/www_bget?ko:K02670
K02671	144	156	1784	1654	2588	2574	2528	11428	type IV pilus assembly protein PilV	http://www.genome.jp/dbget-bin/www_bget?ko:K02671
K00812	19522	21112	20034	21200	17562	21694	24366	145490	aspartate aminotransferase [EC:2.6.1.1]	http://www.genome.jp/dbget-bin/www_bget?ko:K00812
K02536	7160	6790	7892	7298	9072	7848	12542	58602	UDP-3-O-[3-hydroxymyristoyl] glucosamine N-acyltransferase [EC:2.3.1.191]	http://www.genome.jp/dbget-bin/www_bget?ko:K02536
K00814	8	60	0	0	4	0	0	72	alanine transaminase [EC:2.6.1.2]	http://www.genome.jp/dbget-bin/www_bget?ko:K00814
K00817	8724	13234	16194	18738	21080	22622	19448	120040	histidinol-phosphate aminotransferase [EC:2.6.1.9]	http://www.genome.jp/dbget-bin/www_bget?ko:K00817
K00818	12	76	10	12	2	2	2	116	acetylornithine aminotransferase [EC:2.6.1.11]	http://www.genome.jp/dbget-bin/www_bget?ko:K00818
K00819	6066	7304	5958	4970	4848	5340	4518	39004	ornithine--oxo-acid transaminase [EC:2.6.1.13]	http://www.genome.jp/dbget-bin/www_bget?ko:K00819
K20471	0	64	0	0	0	0	0	64	coatomer subunit delta	http://www.genome.jp/dbget-bin/www_bget?ko:K20471
K02246	32	146	8	10	2	2	2	202	competence protein ComGD	http://www.genome.jp/dbget-bin/www_bget?ko:K02246
K02245	10	80	8	2	6	4	4	114	competence protein ComGC	http://www.genome.jp/dbget-bin/www_bget?ko:K02245
K12453	0	0	4	10	0	10	2	26	CDP-paratose synthetase [EC:1.1.1.342]	http://www.genome.jp/dbget-bin/www_bget?ko:K12453
K02244	36	262	54	40	14	26	36	468	competence protein ComGB	http://www.genome.jp/dbget-bin/www_bget?ko:K02244
K20116	234	536	446	470	362	254	200	2502	PTS system, glucose-specific IIA component [EC:2.7.1.199]	http://www.genome.jp/dbget-bin/www_bget?ko:K20116
K01499	2004	1750	1490	2582	1330	2910	3866	15932	methenyltetrahydromethanopterin cyclohydrolase [EC:3.5.4.27]	http://www.genome.jp/dbget-bin/www_bget?ko:K01499
K15275	0	64	0	0	0	0	0	64	solute carrier family 35 (UDP-galactose transporter), member B1	http://www.genome.jp/dbget-bin/www_bget?ko:K15275
K15272	0	30	0	0	0	0	0	30	solute carrier family 35 (UDP-sugar transporter), member A1/2/3	http://www.genome.jp/dbget-bin/www_bget?ko:K15272
K15270	0	0	0	2	164	18	42	226	S-adenosylmethionine uptake transporter	http://www.genome.jp/dbget-bin/www_bget?ko:K15270
K01493	5828	7934	7216	6488	6370	6888	5850	46574	dCMP deaminase [EC:3.5.4.12]	http://www.genome.jp/dbget-bin/www_bget?ko:K01493
K01492	40	198	162	156	164	84	32	836	phosphoribosylaminoimidazolecarboxamide formyltransferase [EC:2.1.2.3]	http://www.genome.jp/dbget-bin/www_bget?ko:K01492
K01491	9626	13032	14234	14538	15660	15444	15840	98374	methylenetetrahydrofolate dehydrogenase (NADP+) / methenyltetrahydrofolate cyclohydrolase [EC:1.5.1.5 3.5.4.9]	http://www.genome.jp/dbget-bin/www_bget?ko:K01491
K01490	0	244	0	0	0	0	0	244	AMP deaminase [EC:3.5.4.6]	http://www.genome.jp/dbget-bin/www_bget?ko:K01490
K01497	18	132	3358	3656	4564	3472	5094	20294	GTP cyclohydrolase II [EC:3.5.4.25]	http://www.genome.jp/dbget-bin/www_bget?ko:K01497
K01496	1388	1196	1658	1780	2416	3322	2416	14176	phosphoribosyl-AMP cyclohydrolase [EC:3.5.4.19]	http://www.genome.jp/dbget-bin/www_bget?ko:K01496
K01495	3444	5356	5674	5410	6760	6844	8624	42112	GTP cyclohydrolase I [EC:3.5.4.16]	http://www.genome.jp/dbget-bin/www_bget?ko:K01495
K01494	874	1530	2930	3392	3836	3708	4420	20690	dCTP deaminase [EC:3.5.4.13]	http://www.genome.jp/dbget-bin/www_bget?ko:K01494
K19975	10	88	24	38	16	4	32	212	manganese/zinc transport system substrate-binding protein	http://www.genome.jp/dbget-bin/www_bget?ko:K19975
K19974	0	14	4	6	4	4	8	40	2-epi-5-epi-valiolone 7-phosphate 2-epimerase [EC:5.1.3.35]	http://www.genome.jp/dbget-bin/www_bget?ko:K19974
K02418	196	418	404	258	1036	798	1854	4964	flagellar protein FliO/FliZ	http://www.genome.jp/dbget-bin/www_bget?ko:K02418
K02419	792	1368	1270	1242	2254	2194	3758	12878	flagellar biosynthetic protein FliP	http://www.genome.jp/dbget-bin/www_bget?ko:K02419
K19971	0	70	0	0	0	0	4	74	manganese/zinc transport system substrate-binding protein	http://www.genome.jp/dbget-bin/www_bget?ko:K19971
K19973	0	90	10	28	12	2	42	184	manganese/zinc transport system ATP-binding protein [EC:3.6.3.35]	http://www.genome.jp/dbget-bin/www_bget?ko:K19973
K19972	0	84	0	0	0	0	0	84	manganese/zinc transport system permease protein	http://www.genome.jp/dbget-bin/www_bget?ko:K19972
K02412	1358	2110	1814	2068	4440	4178	7082	23050	flagellum-specific ATP synthase [EC:3.6.3.14]	http://www.genome.jp/dbget-bin/www_bget?ko:K02412
K02413	250	468	512	578	1414	1430	2166	6818	flagellar FliJ protein	http://www.genome.jp/dbget-bin/www_bget?ko:K02413
K02410	1294	1616	1470	1598	3246	3142	5250	17616	flagellar motor switch protein FliG	http://www.genome.jp/dbget-bin/www_bget?ko:K02410
K02411	748	918	1038	714	1982	2252	3536	11188	flagellar assembly protein FliH	http://www.genome.jp/dbget-bin/www_bget?ko:K02411
K02416	1242	1614	1438	1468	3278	3300	5156	17496	flagellar motor switch protein FliM	http://www.genome.jp/dbget-bin/www_bget?ko:K02416
K02417	1028	1560	1264	1694	2764	2664	3024	13998	flagellar motor switch protein FliN/FliY	http://www.genome.jp/dbget-bin/www_bget?ko:K02417
K02414	310	524	868	422	2284	2722	4152	11282	flagellar hook-length control protein FliK	http://www.genome.jp/dbget-bin/www_bget?ko:K02414
K02415	292	430	506	304	1230	1346	2674	6782	flagellar FliL protein	http://www.genome.jp/dbget-bin/www_bget?ko:K02415
K00121	138	474	2290	6614	5262	4778	9442	28998	S-(hydroxymethyl)glutathione dehydrogenase / alcohol dehydrogenase [EC:1.1.1.284 1.1.1.1]	http://www.genome.jp/dbget-bin/www_bget?ko:K00121
K13059	4	24	46	16	26	18	8	142	N-acetylhexosamine 1-kinase [EC:2.7.1.162]	http://www.genome.jp/dbget-bin/www_bget?ko:K13059
K18008	0	18	22	8	8	0	4	60	[NiFe] hydrogenase small subunit [EC:1.12.2.1]	http://www.genome.jp/dbget-bin/www_bget?ko:K18008
K18009	102	138	70	60	18	92	76	556	meso-butanediol dehydrogenase / (S,S)-butanediol dehydrogenase / diacetyl reductase [EC:1.1.1.- 1.1.1.76 1.1.1.304]	http://www.genome.jp/dbget-bin/www_bget?ko:K18009
K18006	192	66	42	70	6	110	94	580	[NiFe] hydrogenase diaphorase moiety small subunit [EC:1.12.1.2]	http://www.genome.jp/dbget-bin/www_bget?ko:K18006
K18007	266	172	112	162	106	312	194	1324	NAD-reducing hydrogenase small subunit [EC:1.12.1.2]	http://www.genome.jp/dbget-bin/www_bget?ko:K18007
K18005	4218	2062	1014	664	620	862	828	10268	[NiFe] hydrogenase diaphorase moiety large subunit [EC:1.12.1.2]	http://www.genome.jp/dbget-bin/www_bget?ko:K18005
K13051	2060	2058	1636	1138	3938	3064	6798	20692	beta-aspartyl-peptidase (threonine type) [EC:3.4.19.5]	http://www.genome.jp/dbget-bin/www_bget?ko:K13051
K13052	56	210	110	112	248	268	54	1058	cell division protein DivIC	http://www.genome.jp/dbget-bin/www_bget?ko:K13052
K00437	0	20	2	4	0	0	0	26	[NiFe] hydrogenase large subunit [EC:1.12.2.1]	http://www.genome.jp/dbget-bin/www_bget?ko:K00437
K04523	0	62	0	0	0	0	0	62	ubiquilin	http://www.genome.jp/dbget-bin/www_bget?ko:K04523
K07605	2	8	14	0	4	2	2	32	type II keratin, basic	http://www.genome.jp/dbget-bin/www_bget?ko:K07605
K00435	0	6	10	6	6	4	42	74	Fe-coproporphyrin III decarboxylase [EC:1.11.1.-]	http://www.genome.jp/dbget-bin/www_bget?ko:K00435
K06228	0	0	0	0	0	0	2	2	fused [EC:2.7.11.1]	http://www.genome.jp/dbget-bin/www_bget?ko:K06228
K17576	38	20	20	16	8	10	4	116	protein phosphatase 1 regulatory subunit 37	http://www.genome.jp/dbget-bin/www_bget?ko:K17576
K03239	0	26	0	0	0	0	0	26	translation initiation factor eIF-2B subunit alpha	http://www.genome.jp/dbget-bin/www_bget?ko:K03239
K03238	1228	1262	994	1626	794	1940	2872	10716	translation initiation factor 2 subunit 2	http://www.genome.jp/dbget-bin/www_bget?ko:K03238
K03231	2372	2018	1720	3128	1602	3536	4958	19334	elongation factor 1-alpha	http://www.genome.jp/dbget-bin/www_bget?ko:K03231
K03230	286	2	0	2	78	38	884	1290	type III secretion protein V	http://www.genome.jp/dbget-bin/www_bget?ko:K03230
K03233	0	46	0	0	0	0	0	46	elongation factor 1-gamma	http://www.genome.jp/dbget-bin/www_bget?ko:K03233
K03232	412	476	302	536	258	638	898	3520	elongation factor 1-beta	http://www.genome.jp/dbget-bin/www_bget?ko:K03232
K03235	0	386	0	0	0	0	0	386	elongation factor 3	http://www.genome.jp/dbget-bin/www_bget?ko:K03235
K06223	16262	4872	4888	4668	5146	5178	3830	44844	DNA adenine methylase [EC:2.1.1.72]	http://www.genome.jp/dbget-bin/www_bget?ko:K06223
K03237	1698	1454	1240	2056	1106	2710	3582	13846	translation initiation factor 2 subunit 1	http://www.genome.jp/dbget-bin/www_bget?ko:K03237
K03236	116	178	166	220	92	304	212	1288	translation initiation factor 1A	http://www.genome.jp/dbget-bin/www_bget?ko:K03236
K09493	0	70	0	0	0	0	0	70	T-complex protein 1 subunit alpha	http://www.genome.jp/dbget-bin/www_bget?ko:K09493
K12058	10	58	18	16	60	68	106	336	conjugal transfer mating pair stabilization protein TraN	http://www.genome.jp/dbget-bin/www_bget?ko:K12058
K09497	0	68	0	0	0	0	0	68	T-complex protein 1 subunit epsilon	http://www.genome.jp/dbget-bin/www_bget?ko:K09497
K09496	0	72	0	0	0	0	0	72	T-complex protein 1 subunit delta	http://www.genome.jp/dbget-bin/www_bget?ko:K09496
K09495	0	42	0	0	0	0	0	42	T-complex protein 1 subunit gamma	http://www.genome.jp/dbget-bin/www_bget?ko:K09495
K09494	0	76	0	0	0	0	0	76	T-complex protein 1 subunit beta	http://www.genome.jp/dbget-bin/www_bget?ko:K09494
K09499	0	76	0	0	0	0	0	76	T-complex protein 1 subunit eta	http://www.genome.jp/dbget-bin/www_bget?ko:K09499
K09498	0	78	0	0	0	0	0	78	T-complex protein 1 subunit zeta	http://www.genome.jp/dbget-bin/www_bget?ko:K09498
K06224	60	4	0	0	0	0	0	64	hedgehog	http://www.genome.jp/dbget-bin/www_bget?ko:K06224
K12239	0	52	60	108	56	58	28	362	dihydroaeruginoic acid synthetase	http://www.genome.jp/dbget-bin/www_bget?ko:K12239
K17609	44	4	0	2	0	0	2	52	nucleoredoxin [EC:1.8.1.8]	http://www.genome.jp/dbget-bin/www_bget?ko:K17609
K17608	0	36	0	0	0	0	0	36	striatin 1/3/4	http://www.genome.jp/dbget-bin/www_bget?ko:K17608
K17605	0	104	0	0	0	0	0	104	serine/threonine-protein phosphatase 2A activator	http://www.genome.jp/dbget-bin/www_bget?ko:K17605
K12232	0	94	0	0	0	0	0	94	E3 ubiquitin-protein ligase HECTD2 [EC:2.3.2.26]	http://www.genome.jp/dbget-bin/www_bget?ko:K12232
K12231	0	4	2	0	0	2	2	10	E3 ubiquitin-protein ligase HECTD1 [EC:2.3.2.26]	http://www.genome.jp/dbget-bin/www_bget?ko:K12231
K17606	0	14	0	0	0	0	0	14	immunoglobulin-binding protein 1	http://www.genome.jp/dbget-bin/www_bget?ko:K17606
K12236	0	14	0	0	0	0	0	14	transcriptional repressor NF-X1	http://www.genome.jp/dbget-bin/www_bget?ko:K12236
K12234	2078	2318	1986	2894	1298	3674	3338	17586	coenzyme F420-0:L-glutamate ligase / coenzyme F420-1:gamma-L-glutamate ligase [EC:6.3.2.31 6.3.2.34]	http://www.genome.jp/dbget-bin/www_bget?ko:K12234
K11768	0	62	0	0	0	0	0	62	actin-related protein 9	http://www.genome.jp/dbget-bin/www_bget?ko:K11768
K19516	4	0	0	0	0	0	80	84	benzoyl-CoA reductase subunit BamC [EC:1.3.-.-]	http://www.genome.jp/dbget-bin/www_bget?ko:K19516
K19515	22	0	0	0	0	0	174	196	benzoyl-CoA reductase subunit BamB [EC:1.3.-.-]	http://www.genome.jp/dbget-bin/www_bget?ko:K19515
K19510	124	348	184	206	108	132	46	1148	fructoselysine-6-phosphate deglycase	http://www.genome.jp/dbget-bin/www_bget?ko:K19510
K11761	0	82	0	0	0	0	0	82	chromatin structure-remodeling complex protein RSC7	http://www.genome.jp/dbget-bin/www_bget?ko:K11761
K11762	0	74	0	0	0	0	0	74	chromatin structure-remodeling complex subunit RSC8	http://www.genome.jp/dbget-bin/www_bget?ko:K11762
K11763	0	122	0	0	0	0	0	122	chromatin structure-remodeling complex subunit RSC9	http://www.genome.jp/dbget-bin/www_bget?ko:K11763
K19519	194	76	20	46	14	138	28	516	transforming growth factor-beta-induced protein	http://www.genome.jp/dbget-bin/www_bget?ko:K19519
K13940	490	756	554	508	466	394	294	3462	dihydroneopterin aldolase / 2-amino-4-hydroxy-6-hydroxymethyldihydropteridine diphosphokinase [EC:4.1.2.25 2.7.6.3]	http://www.genome.jp/dbget-bin/www_bget?ko:K13940
K13941	34	2	2	8	2	6	0	54	2-amino-4-hydroxy-6-hydroxymethyldihydropteridine diphosphokinase / dihydropteroate synthase [EC:2.7.6.3 2.5.1.15]	http://www.genome.jp/dbget-bin/www_bget?ko:K13941
K12097	0	0	0	2	4	0	0	6	cag pathogenicity island protein 12	http://www.genome.jp/dbget-bin/www_bget?ko:K12097
K20742	42	58	40	70	92	376	86	764	gamma-D-glutamyl-L-lysine dipeptidyl-peptidase [EC:3.4.14.13]	http://www.genome.jp/dbget-bin/www_bget?ko:K20742
K15216	0	50	0	0	0	0	0	50	RNA polymerase I-specific transcription initiation factor RRN3	http://www.genome.jp/dbget-bin/www_bget?ko:K15216
K19228	0	12	98	34	24	34	2	204	cationic peptide transport system permease protein	http://www.genome.jp/dbget-bin/www_bget?ko:K19228
K19227	8	38	84	28	68	40	0	266	cationic peptide transport system permease protein	http://www.genome.jp/dbget-bin/www_bget?ko:K19227
K14616	128	84	38	10	20	4	4	288	cubilin	http://www.genome.jp/dbget-bin/www_bget?ko:K14616
K20333	16	0	0	0	0	0	0	16	toxoflavin biosynthesis protein ToxD	http://www.genome.jp/dbget-bin/www_bget?ko:K20333
K16643	0	0	4	0	0	2	0	6	glia-derived nexin	http://www.genome.jp/dbget-bin/www_bget?ko:K16643
K16264	5770	8104	9586	13570	11808	9668	12128	70634	cobalt-zinc-cadmium efflux system protein	http://www.genome.jp/dbget-bin/www_bget?ko:K16264
K07138	5268	10112	7762	8226	9470	9192	9024	59054	uncharacterized protein	http://www.genome.jp/dbget-bin/www_bget?ko:K07138
K11815	0	0	6	2	0	0	6	14	multidrug resistance protein EbrB	http://www.genome.jp/dbget-bin/www_bget?ko:K11815
K11540	662	670	546	778	182	910	132	3880	carbamoyl-phosphate synthase / aspartate carbamoyltransferase / dihydroorotase [EC:6.3.5.5 2.1.3.2 3.5.2.3]	http://www.genome.jp/dbget-bin/www_bget?ko:K11540
K13734	6	24	24	18	10	6	4	92	fibronectin-binding protein 1	http://www.genome.jp/dbget-bin/www_bget?ko:K13734
K11811	66	136	2282	4036	4732	4054	7606	22912	arsenical resistance protein ArsH	http://www.genome.jp/dbget-bin/www_bget?ko:K11811
K07132	28	264	68	58	12	32	12	474	ATP-dependent target DNA activator [EC:3.6.1.3]	http://www.genome.jp/dbget-bin/www_bget?ko:K07132
K07133	43138	62366	45014	34334	61602	43354	47840	337648	uncharacterized protein	http://www.genome.jp/dbget-bin/www_bget?ko:K07133
K07130	2974	3636	2940	3578	3358	5390	4514	26390	arylformamidase [EC:3.5.1.9]	http://www.genome.jp/dbget-bin/www_bget?ko:K07130
K07131	64	28	730	1310	1468	1078	3300	7978	uncharacterized protein	http://www.genome.jp/dbget-bin/www_bget?ko:K07131
K07136	0	8	20	6	54	4	278	370	uncharacterized protein	http://www.genome.jp/dbget-bin/www_bget?ko:K07136
K07137	8928	19710	15548	15620	17444	17876	15594	110720	uncharacterized protein	http://www.genome.jp/dbget-bin/www_bget?ko:K07137
K07134	88	54	70	174	98	278	126	888	uncharacterized protein	http://www.genome.jp/dbget-bin/www_bget?ko:K07134
K08987	0	80	1192	924	1498	1022	1702	6418	putative membrane protein	http://www.genome.jp/dbget-bin/www_bget?ko:K08987
K21307	0	0	0	0	0	14	216	230	sulfite dehydrogenase (quinone) subunit SoeA [EC:1.8.5.6]	http://www.genome.jp/dbget-bin/www_bget?ko:K21307
K01866	14082	19704	18820	18730	20022	19428	20392	131178	tyrosyl-tRNA synthetase [EC:6.1.1.1]	http://www.genome.jp/dbget-bin/www_bget?ko:K01866
K01867	11858	17888	16576	17488	16896	18368	21604	120678	tryptophanyl-tRNA synthetase [EC:6.1.1.2]	http://www.genome.jp/dbget-bin/www_bget?ko:K01867
K18398	6	4	0	0	0	0	0	10	ectonucleotide pyrophosphatase/phosphodiesterase family member 5 [EC:3.1.-.-]	http://www.genome.jp/dbget-bin/www_bget?ko:K18398
K01865	0	0	2	0	0	0	0	2	hydroxylaminobenzene mutase [EC:5.4.4.-]	http://www.genome.jp/dbget-bin/www_bget?ko:K01865
K01868	19000	27496	29240	29490	30374	30386	27812	193798	threonyl-tRNA synthetase [EC:6.1.1.3]	http://www.genome.jp/dbget-bin/www_bget?ko:K01868
K01869	26972	37920	36158	37300	37178	38786	39140	253454	leucyl-tRNA synthetase [EC:6.1.1.4]	http://www.genome.jp/dbget-bin/www_bget?ko:K01869
K15519	60	54	66	92	28	76	114	490	deoxyadenosine/deoxycytidine kinase [EC:2.7.1.76 2.7.1.74]	http://www.genome.jp/dbget-bin/www_bget?ko:K15519
K15518	66	184	132	98	52	58	78	668	deoxyguanosine kinase [EC:2.7.1.113]	http://www.genome.jp/dbget-bin/www_bget?ko:K15518
K08980	6	0	0	0	0	2	0	8	putative membrane protein	http://www.genome.jp/dbget-bin/www_bget?ko:K08980
K15045	6	10	16	70	180	46	16	344	radical S-adenosyl methionine domain-containing protein 2	http://www.genome.jp/dbget-bin/www_bget?ko:K15045
K15512	0	6	108	6	112	114	62	408	benzoyl-CoA 2,3-epoxidase subunit B [EC:1.14.13.208]	http://www.genome.jp/dbget-bin/www_bget?ko:K15512
K15511	0	0	34	6	250	86	52	428	benzoyl-CoA 2,3-epoxidase subunit A [EC:1.14.13.208]	http://www.genome.jp/dbget-bin/www_bget?ko:K15511
K15510	60	220	146	222	40	172	22	882	coenzyme F420-dependent glucose-6-phosphate dehydrogenase [EC:1.1.98.2]	http://www.genome.jp/dbget-bin/www_bget?ko:K15510
K15515	658	764	552	558	492	736	264	4024	sulfoacetaldehyde dehydrogenase [EC:1.2.1.81]	http://www.genome.jp/dbget-bin/www_bget?ko:K15515
K15514	0	0	0	0	296	26	0	322	3,4-dehydroadipyl-CoA semialdehyde dehydrogenase [EC:1.2.1.77]	http://www.genome.jp/dbget-bin/www_bget?ko:K15514
K13731	4	0	4	10	8	4	4	34	internalin B	http://www.genome.jp/dbget-bin/www_bget?ko:K13731
K09667	26	8	4	2	0	0	0	40	protein O-GlcNAc transferase [EC:2.4.1.255]	http://www.genome.jp/dbget-bin/www_bget?ko:K09667
K09660	0	22	0	0	0	0	0	22	mannose-P-dolichol utilization defect 1	http://www.genome.jp/dbget-bin/www_bget?ko:K09660
K04766	44	4	8	8	34	224	52	374	acetoin utilization protein AcuA [EC:2.3.1.-]	http://www.genome.jp/dbget-bin/www_bget?ko:K04766
K04767	794	482	312	746	682	1114	450	4580	acetoin utilization protein AcuB	http://www.genome.jp/dbget-bin/www_bget?ko:K04767
K04764	146	70	676	1040	1290	1206	1510	5938	integration host factor subunit alpha	http://www.genome.jp/dbget-bin/www_bget?ko:K04764
K04765	262	148	192	220	642	326	3516	5306	nucleoside triphosphate diphosphatase [EC:3.6.1.9]	http://www.genome.jp/dbget-bin/www_bget?ko:K04765
K04762	1660	2598	3210	3274	3938	3376	3552	21608	ribosome-associated heat shock protein Hsp15	http://www.genome.jp/dbget-bin/www_bget?ko:K04762
K04763	14254	12190	13338	12632	14316	14468	15274	96472	integrase/recombinase XerD	http://www.genome.jp/dbget-bin/www_bget?ko:K04763
K04760	286	770	2058	2628	2856	2754	2872	14224	transcription elongation factor GreB	http://www.genome.jp/dbget-bin/www_bget?ko:K04760
K04761	1980	4722	5684	4304	6418	6566	8180	37854	LysR family transcriptional regulator, hydrogen peroxide-inducible genes activator	http://www.genome.jp/dbget-bin/www_bget?ko:K04761
K04768	1302	1220	1086	1814	1024	2422	3406	12274	acetoin utilization protein AcuC	http://www.genome.jp/dbget-bin/www_bget?ko:K04768
K04769	1360	2604	2008	2136	2574	2136	1194	14012	AbrB family transcriptional regulator, stage V sporulation protein T	http://www.genome.jp/dbget-bin/www_bget?ko:K04769
K05289	0	78	0	0	0	0	0	78	glycosylphosphatidylinositol transamidase	http://www.genome.jp/dbget-bin/www_bget?ko:K05289
K08313	18	18	64	20	22	22	0	164	fructose-6-phosphate aldolase 1 [EC:4.1.2.-]	http://www.genome.jp/dbget-bin/www_bget?ko:K08313
K08312	12	58	110	78	418	88	2218	2982	ADP-ribose diphosphatase [EC:3.6.1.-]	http://www.genome.jp/dbget-bin/www_bget?ko:K08312
K08311	2	254	1792	2338	3046	2934	4096	14462	putative (di)nucleoside polyphosphate hydrolase [EC:3.6.1.-]	http://www.genome.jp/dbget-bin/www_bget?ko:K08311
K08310	32	94	190	150	676	982	440	2564	dihydroneopterin triphosphate diphosphatase [EC:3.6.1.67]	http://www.genome.jp/dbget-bin/www_bget?ko:K08310
K08317	4	206	94	58	118	26	6	512	uncharacterized oxidoreductase [EC:1.1.-.-]	http://www.genome.jp/dbget-bin/www_bget?ko:K08317
K08316	762	1452	1894	2862	2090	1748	3602	14410	16S rRNA (guanine966-N2)-methyltransferase [EC:2.1.1.171]	http://www.genome.jp/dbget-bin/www_bget?ko:K08316
K08315	454	182	192	182	206	284	190	1690	hydrogenase 3 maturation protease [EC:3.4.23.51]	http://www.genome.jp/dbget-bin/www_bget?ko:K08315
K08314	20	216	270	200	112	142	58	1018	fructose-6-phosphate aldolase 2 [EC:4.1.2.-]	http://www.genome.jp/dbget-bin/www_bget?ko:K08314
K08319	0	14	4	12	4	0	2	36	putative dehydrogenase [EC:1.1.-.-]	http://www.genome.jp/dbget-bin/www_bget?ko:K08319
K08318	0	0	60	22	8	32	6	128	4-hydroxybutyrate dehydrogenase / sulfolactaldehyde 3-reductase [EC:1.1.1.61 1.1.1.373]	http://www.genome.jp/dbget-bin/www_bget?ko:K08318
K14649	0	76	0	0	0	0	0	76	transcription initiation factor TFIID subunit 8	http://www.genome.jp/dbget-bin/www_bget?ko:K14649
K14399	0	78	0	0	0	0	0	78	polyribonucleotide 5'-hydroxyl-kinase [EC:2.7.1.78]	http://www.genome.jp/dbget-bin/www_bget?ko:K14399
K14392	2566	2408	2348	3504	2282	4116	6528	23752	sodium/pantothenate symporter	http://www.genome.jp/dbget-bin/www_bget?ko:K14392
K14393	600	1716	5584	6558	9304	8780	8860	41402	cation/acetate symporter	http://www.genome.jp/dbget-bin/www_bget?ko:K14393
K14396	0	52	0	0	0	0	0	52	polyadenylate-binding protein 2	http://www.genome.jp/dbget-bin/www_bget?ko:K14396
K14645	782	142	324	306	662	750	21464	24430	serine protease [EC:3.4.21.-]	http://www.genome.jp/dbget-bin/www_bget?ko:K14645
K14394	2	0	6	2	0	8	0	18	low molecular weight phosphotyrosine protein phosphatase [EC:3.1.3.2 3.1.3.48]	http://www.genome.jp/dbget-bin/www_bget?ko:K14394
K14647	4	4	0	2	0	0	4	14	minor extracellular serine protease Vpr [EC:3.4.21.-]	http://www.genome.jp/dbget-bin/www_bget?ko:K14647
K01689	14530	17884	16744	17278	16682	18958	19788	121864	enolase [EC:4.2.1.11]	http://www.genome.jp/dbget-bin/www_bget?ko:K01689
K01686	1934	7156	5126	4178	5628	4228	3170	31420	mannonate dehydratase [EC:4.2.1.8]	http://www.genome.jp/dbget-bin/www_bget?ko:K01686
K01687	12808	17812	24912	29444	29724	28846	27328	170874	dihydroxy-acid dehydratase [EC:4.2.1.9]	http://www.genome.jp/dbget-bin/www_bget?ko:K01687
K01684	1360	936	794	638	562	668	3244	8202	galactonate dehydratase [EC:4.2.1.6]	http://www.genome.jp/dbget-bin/www_bget?ko:K01684
K01685	460	3564	2832	2056	2876	1686	1130	14604	altronate hydrolase [EC:4.2.1.7]	http://www.genome.jp/dbget-bin/www_bget?ko:K01685
K01682	90	610	1666	5598	4776	4438	10410	27588	aconitate hydratase 2 / 2-methylisocitrate dehydratase [EC:4.2.1.3 4.2.1.99]	http://www.genome.jp/dbget-bin/www_bget?ko:K01682
K01683	6	6	14	18	24	6	32	106	D-arabinonate dehydratase [EC:4.2.1.5]	http://www.genome.jp/dbget-bin/www_bget?ko:K01683
K01681	14826	20388	21498	21190	20508	23858	26498	148766	aconitate hydratase [EC:4.2.1.3]	http://www.genome.jp/dbget-bin/www_bget?ko:K01681
K05308	2	2	4	0	0	0	0	8	gluconate/galactonate dehydratase [EC:4.2.1.140]	http://www.genome.jp/dbget-bin/www_bget?ko:K05308
K14026	6	106	20	16	34	10	0	192	SEL1 protein	http://www.genome.jp/dbget-bin/www_bget?ko:K14026
K18067	0	2	72	0	206	82	10	372	phthalate 4,5-cis-dihydrodiol dehydrogenase [EC:1.3.1.64]	http://www.genome.jp/dbget-bin/www_bget?ko:K18067
K02889	374	358	380	542	258	652	914	3478	large subunit ribosomal protein L21e	http://www.genome.jp/dbget-bin/www_bget?ko:K02889
K02888	3148	4190	4374	4128	4544	4472	4102	28958	large subunit ribosomal protein L21	http://www.genome.jp/dbget-bin/www_bget?ko:K02888
K14022	0	34	0	0	0	0	0	34	coupling of ubiquitin conjugation to ER degradation protein 1	http://www.genome.jp/dbget-bin/www_bget?ko:K14022
K02885	1098	1014	770	1362	734	1518	2270	8766	large subunit ribosomal protein L19e	http://www.genome.jp/dbget-bin/www_bget?ko:K02885
K02884	3346	5076	5398	5284	5680	5248	5172	35204	large subunit ribosomal protein L19	http://www.genome.jp/dbget-bin/www_bget?ko:K02884
K02887	4170	5584	4418	4478	4384	4286	5074	32394	large subunit ribosomal protein L20	http://www.genome.jp/dbget-bin/www_bget?ko:K02887
K02886	11924	16034	16362	16662	17208	17716	16526	112432	large subunit ribosomal protein L2	http://www.genome.jp/dbget-bin/www_bget?ko:K02886
K02881	5198	7372	7230	7192	6894	7656	7236	48778	large subunit ribosomal protein L18	http://www.genome.jp/dbget-bin/www_bget?ko:K02881
K02883	624	716	534	832	462	1100	1530	5798	large subunit ribosomal protein L18e	http://www.genome.jp/dbget-bin/www_bget?ko:K02883
K02882	0	44	0	0	0	0	0	44	large subunit ribosomal protein L18Ae	http://www.genome.jp/dbget-bin/www_bget?ko:K02882
K02086	192	706	254	230	552	410	120	2464	DNA replication protein	http://www.genome.jp/dbget-bin/www_bget?ko:K02086
K02081	500	1788	1416	1422	1344	1316	3066	10852	DeoR family transcriptional regulator, aga operon transcriptional repressor	http://www.genome.jp/dbget-bin/www_bget?ko:K02081
K02080	0	8	10	10	0	14	10	52	galactosamine-6-phosphate isomerase [EC:5.3.1.-]	http://www.genome.jp/dbget-bin/www_bget?ko:K02080
K02083	174	386	452	590	808	718	1036	4164	allantoate deiminase [EC:3.5.3.9]	http://www.genome.jp/dbget-bin/www_bget?ko:K02083
K02082	66	326	386	430	928	456	3996	6588	tagatose-6-phosphate ketose/aldose isomerase [EC:5.-.-.-]	http://www.genome.jp/dbget-bin/www_bget?ko:K02082
K20534	4068	6790	5846	5652	4860	6212	6778	40206	polyisoprenyl-phosphate glycosyltransferase [EC:2.4.-.-]	http://www.genome.jp/dbget-bin/www_bget?ko:K20534
K20531	18	28	40	34	472	44	1620	2256	type IV secretion system protein TrbF	http://www.genome.jp/dbget-bin/www_bget?ko:K20531
K20530	60	80	136	138	1050	276	4546	6286	type IV secretion system protein TrbE	http://www.genome.jp/dbget-bin/www_bget?ko:K20530
K20533	32	40	40	74	460	76	2606	3328	type IV secretion system protein TrbI	http://www.genome.jp/dbget-bin/www_bget?ko:K20533
K20532	44	58	60	22	504	74	1970	2732	type IV secretion system protein TrbG	http://www.genome.jp/dbget-bin/www_bget?ko:K20532
K03429	2052	3886	3254	3178	3738	3614	2254	21976	processive 1,2-diacylglycerol beta-glucosyltransferase [EC:2.4.1.315]	http://www.genome.jp/dbget-bin/www_bget?ko:K03429
K03939	0	34	0	0	0	0	0	34	NADH dehydrogenase (ubiquinone) Fe-S protein 6	http://www.genome.jp/dbget-bin/www_bget?ko:K03939
K03424	10552	17040	17010	18112	17968	18740	20768	120190	TatD DNase family protein [EC:3.1.21.-]	http://www.genome.jp/dbget-bin/www_bget?ko:K03424
K03425	0	2	2	0	2	0	0	6	sec-independent protein translocase protein TatE	http://www.genome.jp/dbget-bin/www_bget?ko:K03425
K03934	0	188	2	4	6	8	0	208	NADH dehydrogenase (ubiquinone) Fe-S protein 1 [EC:1.6.5.3 1.6.99.3]	http://www.genome.jp/dbget-bin/www_bget?ko:K03934
K03935	0	78	0	12	2	4	0	96	NADH dehydrogenase (ubiquinone) Fe-S protein 2 [EC:1.6.5.3 1.6.99.3]	http://www.genome.jp/dbget-bin/www_bget?ko:K03935
K03932	1394	2654	2480	3168	1810	3398	1008	15912	polyhydroxybutyrate depolymerase	http://www.genome.jp/dbget-bin/www_bget?ko:K03932
K03933	6	536	328	512	492	414	1522	3810	chitin-binding protein	http://www.genome.jp/dbget-bin/www_bget?ko:K03933
K03422	1058	950	802	1378	744	1680	2332	8944	methyl-coenzyme M reductase subunit D	http://www.genome.jp/dbget-bin/www_bget?ko:K03422
K03931	184	696	576	366	408	298	138	2666	putative isomerase	http://www.genome.jp/dbget-bin/www_bget?ko:K03931
K12394	2	0	0	4	0	0	0	6	AP-1 complex subunit sigma 1/2	http://www.genome.jp/dbget-bin/www_bget?ko:K12394
K12396	0	140	0	0	0	0	0	140	AP-3 complex subunit delta	http://www.genome.jp/dbget-bin/www_bget?ko:K12396
K12397	0	76	0	0	0	0	0	76	AP-3 complex subunit beta	http://www.genome.jp/dbget-bin/www_bget?ko:K12397
K12391	0	118	0	0	0	0	0	118	AP-1 complex subunit gamma-1	http://www.genome.jp/dbget-bin/www_bget?ko:K12391
K12393	0	146	0	0	0	0	0	146	AP-1 complex subunit mu	http://www.genome.jp/dbget-bin/www_bget?ko:K12393
K12398	0	60	0	0	0	0	0	60	AP-3 complex subunit mu	http://www.genome.jp/dbget-bin/www_bget?ko:K12398
K12399	0	14	0	0	0	0	0	14	AP-3 complex subunit sigma	http://www.genome.jp/dbget-bin/www_bget?ko:K12399
K16261	0	1134	0	0	0	0	0	1134	yeast amino acid transporter	http://www.genome.jp/dbget-bin/www_bget?ko:K16261
K02339	8	62	1068	1768	2024	1648	2462	9040	DNA polymerase III subunit chi [EC:2.7.7.7]	http://www.genome.jp/dbget-bin/www_bget?ko:K02339
K02338	10878	16710	16756	16302	17770	16334	16028	110778	DNA polymerase III subunit beta [EC:2.7.7.7]	http://www.genome.jp/dbget-bin/www_bget?ko:K02338
K02337	37160	47490	44806	41820	46576	43784	47750	309386	DNA polymerase III subunit alpha [EC:2.7.7.7]	http://www.genome.jp/dbget-bin/www_bget?ko:K02337
K02336	50	158	552	138	1576	2528	1116	6118	DNA polymerase II [EC:2.7.7.7]	http://www.genome.jp/dbget-bin/www_bget?ko:K02336
K02335	27388	41630	38154	39042	39378	39702	40402	265696	DNA polymerase I [EC:2.7.7.7]	http://www.genome.jp/dbget-bin/www_bget?ko:K02335
K02334	13220	29986	24872	23240	24832	26936	16918	160004	DNA polymerase bacteriophage-type [EC:2.7.7.7]	http://www.genome.jp/dbget-bin/www_bget?ko:K02334
K02332	0	132	0	0	0	0	0	132	DNA polymerase gamma 1 [EC:2.7.7.7]	http://www.genome.jp/dbget-bin/www_bget?ko:K02332
K02331	0	120	0	0	0	0	0	120	DNA polymerase phi [EC:2.7.7.7]	http://www.genome.jp/dbget-bin/www_bget?ko:K02331
K16899	7924	16926	13304	13144	12522	11274	8560	83654	ATP-dependent helicase/nuclease subunit B [EC:3.1.-.- 3.6.4.12]	http://www.genome.jp/dbget-bin/www_bget?ko:K16899
K16898	11322	21846	16926	16684	14994	14728	11142	107642	ATP-dependent helicase/nuclease subunit A [EC:3.1.-.- 3.6.4.12]	http://www.genome.jp/dbget-bin/www_bget?ko:K16898
K03688	2490	1860	6668	7986	11610	11080	18794	60488	ubiquinone biosynthesis protein	http://www.genome.jp/dbget-bin/www_bget?ko:K03688
K18942	174	18	1018	6	22	2	14	1254	DNA polymerase [EC:2.7.7.7]	http://www.genome.jp/dbget-bin/www_bget?ko:K18942
K18941	0	174	28	22	20	20	0	264	two-component system, OmpR family, response regulator ArlR	http://www.genome.jp/dbget-bin/www_bget?ko:K18941
K20300	0	22	0	0	0	0	0	22	trafficking protein particle complex subunit 1	http://www.genome.jp/dbget-bin/www_bget?ko:K20300
K18947	0	0	636	0	4	4	0	644	ATP-dependent helicase	http://www.genome.jp/dbget-bin/www_bget?ko:K18947
K18946	38	4	2	0	6	2	2	54	single-stranded DNA-binding protein	http://www.genome.jp/dbget-bin/www_bget?ko:K18946
K18944	52	6	20	8	6	2	0	94	sliding clamp loader	http://www.genome.jp/dbget-bin/www_bget?ko:K18944
K03680	0	58	0	4	0	0	0	62	translation initiation factor eIF-2B subunit delta	http://www.genome.jp/dbget-bin/www_bget?ko:K03680
K03681	0	34	0	0	0	0	0	34	exosome complex component RRP40	http://www.genome.jp/dbget-bin/www_bget?ko:K03681
K03683	14	44	1736	2288	1788	1548	2684	10102	ribonuclease T [EC:3.1.13.-]	http://www.genome.jp/dbget-bin/www_bget?ko:K03683
K03684	1880	1948	4012	5310	4234	5026	5720	28130	ribonuclease D [EC:3.1.13.5]	http://www.genome.jp/dbget-bin/www_bget?ko:K03684
K03685	7932	11740	11308	10272	11178	11522	10298	74250	ribonuclease III [EC:3.1.26.3]	http://www.genome.jp/dbget-bin/www_bget?ko:K03685
K03686	15508	21182	19804	21658	20322	22540	22792	143806	molecular chaperone DnaJ	http://www.genome.jp/dbget-bin/www_bget?ko:K03686
K03687	7426	9286	9750	10046	10124	10046	9648	66326	molecular chaperone GrpE	http://www.genome.jp/dbget-bin/www_bget?ko:K03687
K11547	0	54	0	0	0	0	0	54	kinetochore protein NDC80	http://www.genome.jp/dbget-bin/www_bget?ko:K11547
K17413	0	62	0	0	0	0	0	62	small subunit ribosomal protein S35	http://www.genome.jp/dbget-bin/www_bget?ko:K17413
K12175	0	32	0	0	0	0	0	32	COP9 signalosome complex subunit 1	http://www.genome.jp/dbget-bin/www_bget?ko:K12175
K12176	0	90	0	0	0	0	0	90	COP9 signalosome complex subunit 2	http://www.genome.jp/dbget-bin/www_bget?ko:K12176
K12178	0	54	0	0	0	0	0	54	COP9 signalosome complex subunit 4	http://www.genome.jp/dbget-bin/www_bget?ko:K12178
K12179	0	58	0	0	0	0	0	58	COP9 signalosome complex subunit 6	http://www.genome.jp/dbget-bin/www_bget?ko:K12179
K07301	8404	9346	7508	8776	6978	9240	11022	61274	cation:H+ antiporter	http://www.genome.jp/dbget-bin/www_bget?ko:K07301
K07300	272	504	540	396	974	1220	940	4846	Ca2+:H+ antiporter	http://www.genome.jp/dbget-bin/www_bget?ko:K07300
K07303	48	192	180	128	326	232	536	1642	isoquinoline 1-oxidoreductase subunit beta [EC:1.3.99.16]	http://www.genome.jp/dbget-bin/www_bget?ko:K07303
K07302	18	24	60	18	56	42	160	378	isoquinoline 1-oxidoreductase subunit alpha [EC:1.3.99.16]	http://www.genome.jp/dbget-bin/www_bget?ko:K07302
K07305	3020	760	1814	4452	3128	2456	5186	20816	peptide-methionine (R)-S-oxide reductase [EC:1.8.4.12]	http://www.genome.jp/dbget-bin/www_bget?ko:K07305
K07304	2066	3134	3954	8428	5584	5508	7092	35766	peptide-methionine (S)-S-oxide reductase [EC:1.8.4.11]	http://www.genome.jp/dbget-bin/www_bget?ko:K07304
K07307	64	172	188	216	150	302	154	1246	anaerobic dimethyl sulfoxide reductase subunit B (DMSO reductase iron- sulfur subunit)	http://www.genome.jp/dbget-bin/www_bget?ko:K07307
K07306	230	564	642	612	396	538	340	3322	anaerobic dimethyl sulfoxide reductase subunit A [EC:1.8.5.3]	http://www.genome.jp/dbget-bin/www_bget?ko:K07306
K07309	0	42	88	32	78	6	4	250	Tat-targeted selenate reductase subunit YnfE [EC:1.97.1.9]	http://www.genome.jp/dbget-bin/www_bget?ko:K07309
K07308	22	100	90	58	28	62	66	426	anaerobic dimethyl sulfoxide reductase subunit C (DMSO reductase anchor subunit)	http://www.genome.jp/dbget-bin/www_bget?ko:K07308
K02965	3814	5364	5082	5238	4514	5410	5790	35212	small subunit ribosomal protein S19	http://www.genome.jp/dbget-bin/www_bget?ko:K02965
K16093	12	6	4	6	0	10	2	40	bacitracin synthase 1	http://www.genome.jp/dbget-bin/www_bget?ko:K16093
K16092	1376	1558	5810	6528	9178	9068	11156	44674	vitamin B12 transporter	http://www.genome.jp/dbget-bin/www_bget?ko:K16092
K16091	26	56	358	3804	1388	248	2204	8084	Fe(3+) dicitrate transport protein	http://www.genome.jp/dbget-bin/www_bget?ko:K16091
K16090	62	290	8728	13142	14418	10690	10300	57630	catecholate siderophore receptor	http://www.genome.jp/dbget-bin/www_bget?ko:K16090
K16097	2	6	20	82	262	622	352	1346	gramicidin S synthase 2	http://www.genome.jp/dbget-bin/www_bget?ko:K16097
K16096	0	0	0	10	2	18	2	32	gramicidin S synthase 1	http://www.genome.jp/dbget-bin/www_bget?ko:K16096
K16095	0	8	10	6	14	22	24	84	bacitracin synthase 3	http://www.genome.jp/dbget-bin/www_bget?ko:K16095
K02963	1940	3350	3098	2764	3068	3202	2680	20102	small subunit ribosomal protein S18	http://www.genome.jp/dbget-bin/www_bget?ko:K02963
K02613	40	136	334	268	266	176	1954	3174	ring-1,2-phenylacetyl-CoA epoxidase subunit PaaE	http://www.genome.jp/dbget-bin/www_bget?ko:K02613
K16647	170	426	310	264	72	208	12	1462	arabinofuranan 3-O-arabinosyltransferase [EC:2.4.2.47]	http://www.genome.jp/dbget-bin/www_bget?ko:K16647
K21375	0	4	2	0	12	10	10	38	albonoursin synthase [EC:1.3.3.13]	http://www.genome.jp/dbget-bin/www_bget?ko:K21375
K21377	6	0	0	0	0	0	6	12	3-hydroxy-5-methyl-1-naphthoate 3-O-methyltransferase [EC:2.1.1.302]	http://www.genome.jp/dbget-bin/www_bget?ko:K21377
K08824	0	56	0	0	0	0	0	56	cyclin-dependent kinase-like [EC:2.7.11.22]	http://www.genome.jp/dbget-bin/www_bget?ko:K08824
K21379	152	180	1028	936	944	578	358	4176	dTDP-4-amino-4,6-dideoxy-D-glucose acyltransferase [EC:2.3.1.209]	http://www.genome.jp/dbget-bin/www_bget?ko:K21379
K19776	0	16	18	0	6	24	2	66	GntR family transcriptional regulator, galactonate operon transcriptional repressor	http://www.genome.jp/dbget-bin/www_bget?ko:K19776
K09684	1154	1792	2026	2316	1044	2294	956	11582	purine catabolism regulatory protein	http://www.genome.jp/dbget-bin/www_bget?ko:K09684
K09685	1532	2730	2262	2108	1708	1776	1332	13448	purine operon repressor	http://www.genome.jp/dbget-bin/www_bget?ko:K09685
K09682	0	0	0	12	14	6	42	74	MarR family transcriptional regulator, protease production regulatory protein HPr	http://www.genome.jp/dbget-bin/www_bget?ko:K09682
K09683	16	2	32	40	44	44	32	210	hut operon positive regulatory protein	http://www.genome.jp/dbget-bin/www_bget?ko:K09683
K09680	2008	3728	2406	1956	3004	2614	1908	17624	type II pantothenate kinase [EC:2.7.1.33]	http://www.genome.jp/dbget-bin/www_bget?ko:K09680
K09681	84	292	206	224	116	134	42	1098	LysR family transcriptional regulator, transcription activator of glutamate synthase operon	http://www.genome.jp/dbget-bin/www_bget?ko:K09681
K09688	0	0	94	2	172	36	314	618	capsular polysaccharide transport system permease protein	http://www.genome.jp/dbget-bin/www_bget?ko:K09688
K09689	0	8	104	2	166	54	466	800	capsular polysaccharide transport system ATP-binding protein [EC:3.6.3.38]	http://www.genome.jp/dbget-bin/www_bget?ko:K09689
K21219	2778	2906	2232	3736	1996	4378	6576	24602	hydroxymethylpyrimidine kinase / phosphomethylpyrimidine kinase / thiamine-phosphate diphosphorylase [EC:2.7.1.49 2.7.4.7 2.5.1.3]	http://www.genome.jp/dbget-bin/www_bget?ko:K21219
K21218	132	96	60	100	12	56	2	458	sodium-type flagellar protein MotY	http://www.genome.jp/dbget-bin/www_bget?ko:K21218
K05967	384	224	182	378	408	434	442	2452	uncharacterized protein	http://www.genome.jp/dbget-bin/www_bget?ko:K05967
K05966	1856	2008	1918	2504	1578	2862	3950	16676	triphosphoribosyl-dephospho-CoA synthase [EC:2.4.2.52]	http://www.genome.jp/dbget-bin/www_bget?ko:K05966
K11159	68	50	634	1402	524	204	1446	4328	carotenoid cleavage dioxygenase	http://www.genome.jp/dbget-bin/www_bget?ko:K11159
K05964	158	382	506	428	406	362	564	2806	holo-ACP synthase [EC:2.7.7.61]	http://www.genome.jp/dbget-bin/www_bget?ko:K05964
K11155	0	74	0	0	0	0	0	74	diacylglycerol O-acyltransferase 1 [EC:2.3.1.20 2.3.1.75 2.3.1.76]	http://www.genome.jp/dbget-bin/www_bget?ko:K11155
K03562	644	344	2126	3412	3640	3368	3668	17202	biopolymer transport protein TolQ	http://www.genome.jp/dbget-bin/www_bget?ko:K03562
K21217	0	22	18	12	20	2	0	74	sodium-type polar flagellar protein MotX	http://www.genome.jp/dbget-bin/www_bget?ko:K21217
K19708	0	64	0	0	0	0	0	64	protein phosphatase PTC6 [EC:3.1.3.16 3.1.3.43]	http://www.genome.jp/dbget-bin/www_bget?ko:K19708
K19709	36	10	56	20	30	62	6	220	acetate CoA-transferase [EC:2.8.3.8]	http://www.genome.jp/dbget-bin/www_bget?ko:K19709
K00658	8102	4682	7308	9160	6860	9018	10582	55712	2-oxoglutarate dehydrogenase E2 component (dihydrolipoamide succinyltransferase) [EC:2.3.1.61]	http://www.genome.jp/dbget-bin/www_bget?ko:K00658
K16268	0	4	42	4	26	224	0	300	benzene/toluene/chlorobenzene dioxygenase subunit beta [EC:1.14.12.3 1.14.12.11 1.14.12.-]	http://www.genome.jp/dbget-bin/www_bget?ko:K16268
K19702	556	370	464	540	106	702	144	2882	aminopeptidase S [EC:3.4.11.24]	http://www.genome.jp/dbget-bin/www_bget?ko:K19702
K00657	2242	4102	3488	2680	2634	2872	2292	20310	diamine N-acetyltransferase [EC:2.3.1.57]	http://www.genome.jp/dbget-bin/www_bget?ko:K00657
K00654	0	210	0	0	0	0	0	210	serine palmitoyltransferase [EC:2.3.1.50]	http://www.genome.jp/dbget-bin/www_bget?ko:K00654
K00655	10162	12294	13014	14528	12384	15310	13192	90884	1-acyl-sn-glycerol-3-phosphate acyltransferase [EC:2.3.1.51]	http://www.genome.jp/dbget-bin/www_bget?ko:K00655
K00652	1974	5726	6690	6372	5986	4894	6808	38450	8-amino-7-oxononanoate synthase [EC:2.3.1.47]	http://www.genome.jp/dbget-bin/www_bget?ko:K00652
K19707	2	30	50	44	64	114	628	932	sigma-B regulation protein RsbQ	http://www.genome.jp/dbget-bin/www_bget?ko:K19707
K00302	746	964	5900	3638	7730	6648	3296	28922	sarcosine oxidase, subunit alpha [EC:1.5.3.1]	http://www.genome.jp/dbget-bin/www_bget?ko:K00302
K00651	2308	6156	5434	4990	4446	4546	2508	30388	homoserine O-succinyltransferase [EC:2.3.1.46]	http://www.genome.jp/dbget-bin/www_bget?ko:K00651
K06432	0	0	0	0	2	0	0	2	small acid-soluble spore protein O (minor)	http://www.genome.jp/dbget-bin/www_bget?ko:K06432
K06434	138	56	40	74	50	110	110	578	small acid-soluble spore protein (thioredoxin-like protein)	http://www.genome.jp/dbget-bin/www_bget?ko:K06434
K06436	786	1618	1178	986	1486	1038	434	7526	spore coat assemly protein	http://www.genome.jp/dbget-bin/www_bget?ko:K06436
K06438	1716	4112	3222	3126	3718	3212	1474	20580	similar to stage IV sporulation protein	http://www.genome.jp/dbget-bin/www_bget?ko:K06438
K06439	0	2	0	0	0	4	14	20	similar to spore coat protein	http://www.genome.jp/dbget-bin/www_bget?ko:K06439
K10823	5772	9540	8448	7838	5600	7218	3354	47770	oligopeptide transport system ATP-binding protein	http://www.genome.jp/dbget-bin/www_bget?ko:K10823
K10824	18	180	172	154	164	72	136	896	nickel transport system ATP-binding protein [EC:3.6.3.24]	http://www.genome.jp/dbget-bin/www_bget?ko:K10824
K09167	282	342	368	464	510	560	3128	5654	uncharacterized protein	http://www.genome.jp/dbget-bin/www_bget?ko:K09167
K16269	0	2	80	2	22	312	0	418	cis-1,2-dihydrobenzene-1,2-diol dehydrogenase [EC:1.3.1.19 1.3.1.-]	http://www.genome.jp/dbget-bin/www_bget?ko:K16269
K09166	0	8	32	0	30	22	836	928	uncharacterized protein	http://www.genome.jp/dbget-bin/www_bget?ko:K09166
K17256	68	0	0	0	0	0	0	68	insulin-like growth factor-binding protein complex acid labile subunit	http://www.genome.jp/dbget-bin/www_bget?ko:K17256
K20290	0	76	0	0	0	0	0	76	conserved oligomeric Golgi complex subunit 3	http://www.genome.jp/dbget-bin/www_bget?ko:K20290
K20291	0	138	0	0	0	0	0	138	conserved oligomeric Golgi complex subunit 4	http://www.genome.jp/dbget-bin/www_bget?ko:K20291
K20293	0	70	0	0	0	0	0	70	conserved oligomeric Golgi complex subunit 6	http://www.genome.jp/dbget-bin/www_bget?ko:K20293
K20295	0	34	0	0	0	0	0	34	conserved oligomeric Golgi complex subunit 8	http://www.genome.jp/dbget-bin/www_bget?ko:K20295
K20298	0	68	0	0	0	0	0	68	vacuolar protein sorting-associated protein 52	http://www.genome.jp/dbget-bin/www_bget?ko:K20298
K20299	0	64	0	0	0	0	0	64	vacuolar protein sorting-associated protein 53	http://www.genome.jp/dbget-bin/www_bget?ko:K20299
K17250	6	0	12	124	8	10	2	162	GalNAc5-diNAcBac-PP-undecaprenol beta-1,3-glucosyltransferase [EC:2.4.1.293]	http://www.genome.jp/dbget-bin/www_bget?ko:K17250
K17251	0	12	0	0	2	2	0	16	undecaprenyl-diphosphooligosaccharide---protein glycotransferase [EC:2.4.99.19]	http://www.genome.jp/dbget-bin/www_bget?ko:K17251
K14259	110	10	2	24	2	16	0	164	2-dehydro-3-deoxy-D-arabinonate dehydratase [EC:4.2.1.141]	http://www.genome.jp/dbget-bin/www_bget?ko:K14259
K19373	16	16	20	8	14	14	2	90	DnaJ homolog subfamily C member 28	http://www.genome.jp/dbget-bin/www_bget?ko:K19373
K17803	0	40	0	0	0	0	0	40	methyltransferase OMS1, mitochondrial [EC:2.1.1.-]	http://www.genome.jp/dbget-bin/www_bget?ko:K17803
K00671	0	60	0	0	0	0	0	60	glycylpeptide N-tetradecanoyltransferase [EC:2.3.1.97]	http://www.genome.jp/dbget-bin/www_bget?ko:K00671
K16651	136	138	166	138	90	80	22	770	L-threonine kinase [EC:2.7.1.177]	http://www.genome.jp/dbget-bin/www_bget?ko:K16651
K11606	0	18	48	36	26	22	80	230	manganese/iron transport system permease protein	http://www.genome.jp/dbget-bin/www_bget?ko:K11606
K03969	1986	1974	1794	2718	1880	3072	4258	17682	phage shock protein A	http://www.genome.jp/dbget-bin/www_bget?ko:K03969
K01308	656	2302	1916	1956	2210	1770	940	11750	g-D-glutamyl-meso-diaminopimelate peptidase [EC:3.4.19.11]	http://www.genome.jp/dbget-bin/www_bget?ko:K01308
K16653	210	488	288	328	132	228	42	1716	decaprenylphospho-beta-D-ribofuranose 2-oxidase [EC:1.1.98.3]	http://www.genome.jp/dbget-bin/www_bget?ko:K16653
K01303	228	136	30	74	10	28	10	516	acylaminoacyl-peptidase [EC:3.4.19.1]	http://www.genome.jp/dbget-bin/www_bget?ko:K01303
K05853	0	134	0	0	0	0	0	134	Ca2+ transporting ATPase, sarcoplasmic/endoplasmic reticulum [EC:3.6.3.8]	http://www.genome.jp/dbget-bin/www_bget?ko:K05853
K01301	0	184	12	12	16	8	6	238	N-acetylated-alpha-linked acidic dipeptidase [EC:3.4.17.21]	http://www.genome.jp/dbget-bin/www_bget?ko:K01301
K11604	0	22	42	14	18	14	146	256	manganese/iron transport system substrate-binding protein	http://www.genome.jp/dbget-bin/www_bget?ko:K11604
K05687	0	4	38	10	16	8	0	76	protein DJ-1	http://www.genome.jp/dbget-bin/www_bget?ko:K05687
K01305	2734	1420	1788	1942	2136	1612	1532	13164	beta-aspartyl-dipeptidase (metallo-type) [EC:3.4.19.-]	http://www.genome.jp/dbget-bin/www_bget?ko:K01305
K01304	500	852	660	570	524	460	1722	5288	pyroglutamyl-peptidase [EC:3.4.19.3]	http://www.genome.jp/dbget-bin/www_bget?ko:K01304
K02658	2	38	1206	1706	2074	1860	2896	9782	twitching motility two-component system response regulator PilH	http://www.genome.jp/dbget-bin/www_bget?ko:K02658
K02659	20	64	1742	2160	2514	2500	2894	11894	twitching motility protein PilI	http://www.genome.jp/dbget-bin/www_bget?ko:K02659
K17805	0	12	0	0	0	0	0	12	mitochondrial import inner membrane translocase subunit TIM16	http://www.genome.jp/dbget-bin/www_bget?ko:K17805
K02650	440	4950	3622	4982	5110	3852	4962	27918	type IV pilus assembly protein PilA	http://www.genome.jp/dbget-bin/www_bget?ko:K02650
K02651	26	254	452	250	370	366	370	2088	pilus assembly protein Flp/PilA	http://www.genome.jp/dbget-bin/www_bget?ko:K02651
K02652	10272	9006	10536	12922	14302	12266	16898	86202	type IV pilus assembly protein PilB	http://www.genome.jp/dbget-bin/www_bget?ko:K02652
K02653	6804	9320	10652	12074	13630	11950	12332	76762	type IV pilus assembly protein PilC	http://www.genome.jp/dbget-bin/www_bget?ko:K02653
K02654	2968	3658	5552	6548	7684	7140	7582	41132	leader peptidase (prepilin peptidase) / N-methyltransferase [EC:3.4.23.43 2.1.1.-]	http://www.genome.jp/dbget-bin/www_bget?ko:K02654
K02655	12	106	2858	4198	4450	3492	3786	18902	type IV pilus assembly protein PilE	http://www.genome.jp/dbget-bin/www_bget?ko:K02655
K02656	14	160	2656	3232	3818	3078	3772	16730	type IV pilus assembly protein PilF	http://www.genome.jp/dbget-bin/www_bget?ko:K02656
K02657	4	80	1150	1378	2002	1930	2234	8778	twitching motility two-component system response regulator PilG	http://www.genome.jp/dbget-bin/www_bget?ko:K02657
K00878	3354	2988	4528	6158	5850	6282	5166	34326	hydroxyethylthiazole kinase [EC:2.7.1.50]	http://www.genome.jp/dbget-bin/www_bget?ko:K00878
K00879	292	178	202	132	228	172	86	1290	L-fuculokinase [EC:2.7.1.51]	http://www.genome.jp/dbget-bin/www_bget?ko:K00879
K00872	1950	2492	1980	2118	2184	1992	5160	17876	homoserine kinase [EC:2.7.1.39]	http://www.genome.jp/dbget-bin/www_bget?ko:K00872
K00873	9462	16518	14164	12672	11102	13736	15526	93180	pyruvate kinase [EC:2.7.1.40]	http://www.genome.jp/dbget-bin/www_bget?ko:K00873
K00870	0	0	0	0	0	0	10	10	protein kinase [EC:2.7.1.37]	http://www.genome.jp/dbget-bin/www_bget?ko:K00870
K00876	16412	28056	22584	21074	18510	21802	10994	139432	uridine kinase [EC:2.7.1.48]	http://www.genome.jp/dbget-bin/www_bget?ko:K00876
K00877	0	56	0	0	0	0	0	56	hydroxymethylpyrimidine/phosphomethylpyrimidine kinase / thiaminase [EC:2.7.1.49 2.7.4.7 3.5.99.2]	http://www.genome.jp/dbget-bin/www_bget?ko:K00877
K00874	7448	15804	13284	11434	9966	11256	9356	78548	2-dehydro-3-deoxygluconokinase [EC:2.7.1.45]	http://www.genome.jp/dbget-bin/www_bget?ko:K00874
K00875	0	0	0	0	0	0	4	4	D-ribulokinase [EC:2.7.1.47]	http://www.genome.jp/dbget-bin/www_bget?ko:K00875
K04487	11398	20418	17834	19828	18264	20376	15392	123510	cysteine desulfurase [EC:2.8.1.7]	http://www.genome.jp/dbget-bin/www_bget?ko:K04487
K04486	6502	8342	5868	5646	6016	5656	3376	41406	histidinol-phosphatase (PHP family) [EC:3.1.3.15]	http://www.genome.jp/dbget-bin/www_bget?ko:K04486
K04485	11718	19098	19106	18734	19264	19872	17660	125452	DNA repair protein RadA/Sms	http://www.genome.jp/dbget-bin/www_bget?ko:K04485
K04484	1338	1206	974	1670	870	1988	2874	10920	DNA repair protein RadB	http://www.genome.jp/dbget-bin/www_bget?ko:K04484
K04483	1796	1856	1340	2514	1438	3006	4294	16244	DNA repair protein RadA	http://www.genome.jp/dbget-bin/www_bget?ko:K04483
K04482	0	50	0	0	0	0	0	50	DNA repair protein RAD51	http://www.genome.jp/dbget-bin/www_bget?ko:K04482
K04480	188	402	302	468	166	448	284	2258	methanol---5-hydroxybenzimidazolylcobamide Co-methyltransferase [EC:2.1.1.90]	http://www.genome.jp/dbget-bin/www_bget?ko:K04480
K04488	3172	5604	4892	5416	5030	5796	5328	35238	nitrogen fixation protein NifU and related proteins	http://www.genome.jp/dbget-bin/www_bget?ko:K04488
K15255	0	344	0	0	0	0	0	344	ATP-dependent DNA helicase PIF1 [EC:3.6.4.12]	http://www.genome.jp/dbget-bin/www_bget?ko:K15255
K15256	380	576	1720	2232	2556	2414	1432	11310	tRNA (cmo5U34)-methyltransferase [EC:2.1.1.-]	http://www.genome.jp/dbget-bin/www_bget?ko:K15256
K15257	160	166	124	154	116	158	50	928	tRNA (mo5U34)-methyltransferase [EC:2.1.1.-]	http://www.genome.jp/dbget-bin/www_bget?ko:K15257
K04371	0	28	0	0	0	0	0	28	mitogen-activated protein kinase 1/3 [EC:2.7.11.24]	http://www.genome.jp/dbget-bin/www_bget?ko:K04371
K04373	2	6	6	0	2	4	0	20	ribosomal protein S6 kinase alpha-1/2/3/6 [EC:2.7.11.1]	http://www.genome.jp/dbget-bin/www_bget?ko:K04373
K19956	2638	5698	4778	3952	2612	3366	1564	24608	L-sorbose 1-phosphate reductase [EC:1.1.1.-]	http://www.genome.jp/dbget-bin/www_bget?ko:K19956
K19955	2138	3418	2312	2408	2490	2358	1298	16422	alcohol dehydrogenase [EC:1.1.1.-]	http://www.genome.jp/dbget-bin/www_bget?ko:K19955
K19954	534	432	498	572	690	794	912	4432	alcohol dehydrogenase [EC:1.1.1.-]	http://www.genome.jp/dbget-bin/www_bget?ko:K19954
K19953	0	126	0	0	0	0	0	126	TBC1 domain family member 6	http://www.genome.jp/dbget-bin/www_bget?ko:K19953
K19951	0	146	0	0	0	0	0	146	TBC1 domain family member 8/9	http://www.genome.jp/dbget-bin/www_bget?ko:K19951
K19950	0	74	0	0	0	0	0	74	protein transport protein SEC9	http://www.genome.jp/dbget-bin/www_bget?ko:K19950
K18359	6	6	2	18	0	10	8	50	phenylglyoxylate dehydrogenase epsilon subunit [EC:1.2.1.58]	http://www.genome.jp/dbget-bin/www_bget?ko:K18359
K13341	0	50	0	0	0	0	0	50	peroxin-7	http://www.genome.jp/dbget-bin/www_bget?ko:K13341
K18028	0	4	140	14	22	100	182	462	2,5-dihydroxypyridine 5,6-dioxygenase [EC:1.13.11.9]	http://www.genome.jp/dbget-bin/www_bget?ko:K18028
K18029	0	0	74	4	64	40	22	204	nicotinate dehydrogenase subunit A [EC:1.17.2.1]	http://www.genome.jp/dbget-bin/www_bget?ko:K18029
K18021	26	4	0	0	0	0	2	32	glyceraldehyde dehydrogenase medium subunit [EC:1.2.99.8]	http://www.genome.jp/dbget-bin/www_bget?ko:K18021
K18022	48	38	16	4	4	16	76	202	glyceraldehyde dehydrogenase small subunit [EC:1.2.99.8]	http://www.genome.jp/dbget-bin/www_bget?ko:K18022
K13703	0	4	2	2	0	2	0	10	abhydrolase domain-containing protein 11	http://www.genome.jp/dbget-bin/www_bget?ko:K13703
K18357	0	2	6	2	0	0	0	10	phenylglyoxylate dehydrogenase gamma subunit [EC:1.2.1.58]	http://www.genome.jp/dbget-bin/www_bget?ko:K18357
K18355	6	8	2	8	2	6	0	32	phenylglyoxylate dehydrogenase alpha subunit [EC:1.2.1.58]	http://www.genome.jp/dbget-bin/www_bget?ko:K18355
K09516	146	48	26	26	26	26	26	324	all-trans-retinol 13,14-reductase [EC:1.3.99.23]	http://www.genome.jp/dbget-bin/www_bget?ko:K09516
K09517	62	6	0	6	0	0	0	74	DnaJ homolog subfamily B member 11	http://www.genome.jp/dbget-bin/www_bget?ko:K09517
K09510	0	60	6	4	0	2	0	72	DnaJ homolog subfamily B member 4	http://www.genome.jp/dbget-bin/www_bget?ko:K09510
K09518	0	64	0	0	0	0	0	64	DnaJ homolog subfamily B member 12	http://www.genome.jp/dbget-bin/www_bget?ko:K09518
K02434	9392	12890	9934	12780	10756	15954	13894	85600	aspartyl-tRNA(Asn)/glutamyl-tRNA(Gln) amidotransferase subunit B [EC:6.3.5.6 6.3.5.7]	http://www.genome.jp/dbget-bin/www_bget?ko:K02434
K02435	1340	1736	2186	2540	2568	3052	2766	16188	aspartyl-tRNA(Asn)/glutamyl-tRNA(Gln) amidotransferase subunit C [EC:6.3.5.6 6.3.5.7]	http://www.genome.jp/dbget-bin/www_bget?ko:K02435
K02436	10	12	50	52	42	14	2	182	DeoR family transcriptional regulator, galactitol utilization operon repressor	http://www.genome.jp/dbget-bin/www_bget?ko:K02436
K02437	4142	4812	4806	4364	5076	4660	4788	32648	glycine cleavage system H protein	http://www.genome.jp/dbget-bin/www_bget?ko:K02437
K05350	3738	6490	5846	6576	3714	6984	2588	35936	beta-glucosidase [EC:3.2.1.21]	http://www.genome.jp/dbget-bin/www_bget?ko:K05350
K02431	584	2062	1758	1646	1026	1376	438	8890	L-fucose mutarotase [EC:5.1.3.29]	http://www.genome.jp/dbget-bin/www_bget?ko:K02431
K05352	78	338	322	306	188	190	84	1506	ribitol-5-phosphate 2-dehydrogenase [EC:1.1.1.137]	http://www.genome.jp/dbget-bin/www_bget?ko:K05352
K02433	8536	11014	12538	14000	16204	18740	20438	101470	aspartyl-tRNA(Asn)/glutamyl-tRNA(Gln) amidotransferase subunit A [EC:6.3.5.6 6.3.5.7]	http://www.genome.jp/dbget-bin/www_bget?ko:K02433
K02438	8	56	162	46	72	104	44	492	glycogen debranching enzyme [EC:3.2.1.196]	http://www.genome.jp/dbget-bin/www_bget?ko:K02438
K05359	22	0	0	0	0	38	2	62	arogenate/prephenate dehydratase [EC:4.2.1.91 4.2.1.51]	http://www.genome.jp/dbget-bin/www_bget?ko:K05359
K03745	12	36	570	738	890	698	756	3700	SlyX protein	http://www.genome.jp/dbget-bin/www_bget?ko:K03745
K03212	2	32	70	46	28	20	62	260	23S rRNA (uracil747-C5)-methyltransferase [EC:2.1.1.189]	http://www.genome.jp/dbget-bin/www_bget?ko:K03212
K03747	10	40	52	114	360	100	2228	2904	Smg protein	http://www.genome.jp/dbget-bin/www_bget?ko:K03747
K03210	2970	3890	3852	3766	4264	3922	3914	26578	preprotein translocase subunit YajC	http://www.genome.jp/dbget-bin/www_bget?ko:K03210
K03217	12842	19954	20424	19282	21492	18528	19686	132208	YidC/Oxa1 family membrane protein insertase	http://www.genome.jp/dbget-bin/www_bget?ko:K03217
K03216	1630	3418	3896	3914	5194	4642	4488	27182	tRNA (cytidine/uridine-2'-O-)-methyltransferase [EC:2.1.1.207]	http://www.genome.jp/dbget-bin/www_bget?ko:K03216
K03215	13024	19688	17706	17600	19764	18028	16412	122222	23S rRNA (uracil1939-C5)-methyltransferase [EC:2.1.1.190]	http://www.genome.jp/dbget-bin/www_bget?ko:K03215
K03742	9030	10022	8952	8944	7034	8818	5126	57926	nicotinamide-nucleotide amidase [EC:3.5.1.42]	http://www.genome.jp/dbget-bin/www_bget?ko:K03742
K21583	82	84	54	28	30	34	18	330	sarcosine reductase complex component B subunit alpha [EC:1.21.4.3]	http://www.genome.jp/dbget-bin/www_bget?ko:K21583
K03219	6	12	6	2	38	14	626	704	type III secretion protein C	http://www.genome.jp/dbget-bin/www_bget?ko:K03219
K03218	8586	13210	12526	12402	12558	12356	10558	82196	23S rRNA (guanosine2251-2'-O)-methyltransferase [EC:2.1.1.185]	http://www.genome.jp/dbget-bin/www_bget?ko:K03218
K03749	18	174	264	58	998	1384	682	3578	DedD protein	http://www.genome.jp/dbget-bin/www_bget?ko:K03749
K03748	164	100	134	116	144	70	206	934	SanA protein	http://www.genome.jp/dbget-bin/www_bget?ko:K03748
K21585	1878	1560	646	178	462	162	608	5494	3-aminobutanoyl-CoA transaminase [EC:2.6.1.111]	http://www.genome.jp/dbget-bin/www_bget?ko:K21585
K21584	78	74	64	90	8	32	14	360	sarcosine reductase complex component B subunit beta [EC:1.21.4.3]	http://www.genome.jp/dbget-bin/www_bget?ko:K21584
K21572	46308	139338	123046	88074	92546	79952	63608	632872	starch-binding outer membrane protein, SusD/RagB family	http://www.genome.jp/dbget-bin/www_bget?ko:K21572
K06210	0	44	0	0	0	0	0	44	nicotinamide mononucleotide adenylyltransferase [EC:2.7.7.1 2.7.7.18]	http://www.genome.jp/dbget-bin/www_bget?ko:K06210
K07238	13686	17850	14178	14224	11622	13840	12770	98170	zinc transporter, ZIP family	http://www.genome.jp/dbget-bin/www_bget?ko:K07238
K17624	70	56	70	1310	278	40	60	1884	endo-alpha-N-acetylgalactosaminidase [EC:3.2.1.97]	http://www.genome.jp/dbget-bin/www_bget?ko:K17624
K17623	0	54	0	0	0	0	0	54	pseudouridine 5'-phosphatase [EC:3.1.3.96]	http://www.genome.jp/dbget-bin/www_bget?ko:K17623
K09478	0	0	0	2	12	2	6	22	short/branched chain acyl-CoA dehydrogenase [EC:1.3.99.12]	http://www.genome.jp/dbget-bin/www_bget?ko:K09478
K09475	0	8	62	16	24	22	4	136	outer membrane pore protein C	http://www.genome.jp/dbget-bin/www_bget?ko:K09475
K09474	0	12	106	152	610	156	4428	5464	acid phosphatase (class A) [EC:3.1.3.2]	http://www.genome.jp/dbget-bin/www_bget?ko:K09474
K09477	0	4	60	10	44	12	4	134	citrate:succinate antiporter	http://www.genome.jp/dbget-bin/www_bget?ko:K09477
K09476	0	44	38	36	44	16	2	180	outer membrane pore protein F	http://www.genome.jp/dbget-bin/www_bget?ko:K09476
K09471	28	50	182	172	566	172	4130	5300	gamma-glutamylputrescine oxidase [EC:1.4.3.-]	http://www.genome.jp/dbget-bin/www_bget?ko:K09471
K09470	0	36	108	1476	442	324	142	2528	gamma-glutamylputrescine synthase [EC:6.3.1.11]	http://www.genome.jp/dbget-bin/www_bget?ko:K09470
K09473	0	16	30	22	36	2	8	114	gamma-glutamyl-gamma-aminobutyrate hydrolase [EC:3.5.1.94]	http://www.genome.jp/dbget-bin/www_bget?ko:K09473
K09472	10	48	82	152	164	130	3728	4314	gamma-glutamyl-gamma-aminobutyraldehyde dehydrogenase [EC:1.2.1.-]	http://www.genome.jp/dbget-bin/www_bget?ko:K09472
K07542	0	52	0	0	0	0	0	52	phosphatidylinositol glycan, class V [EC:2.4.1.-]	http://www.genome.jp/dbget-bin/www_bget?ko:K07542
K10956	46	122	6	2	0	0	16	192	protein transport protein SEC61 subunit alpha	http://www.genome.jp/dbget-bin/www_bget?ko:K10956
K13966	8	10	2	0	4	0	0	24	serpin B11/12	http://www.genome.jp/dbget-bin/www_bget?ko:K13966
K13967	0	0	0	0	0	0	18	18	N-acetylmannosamine-6-phosphate 2-epimerase / N-acetylmannosamine kinase [EC:5.1.3.9 2.7.1.60]	http://www.genome.jp/dbget-bin/www_bget?ko:K13967
K19575	44	4	8	6	2	16	12	92	MerR family transcriptional regulator, activator of bmr gene	http://www.genome.jp/dbget-bin/www_bget?ko:K19575
K19577	204	598	782	3998	1530	466	4810	12388	MFS transporter, DHA1 family, inner membrane transport protein	http://www.genome.jp/dbget-bin/www_bget?ko:K19577
K13963	12168	11956	9388	8696	7992	9776	5530	65506	serpin B	http://www.genome.jp/dbget-bin/www_bget?ko:K13963
K19578	0	26	2	12	8	0	42	90	MFS transporter, DHA1 family, multidrug resistance protein	http://www.genome.jp/dbget-bin/www_bget?ko:K19578
K21578	90	54	170	168	216	184	96	978	betaine reductase complex component B subunit alpha [EC:1.21.4.4]	http://www.genome.jp/dbget-bin/www_bget?ko:K21578
K07232	4	74	136	20	598	676	542	2050	cation transport protein ChaC	http://www.genome.jp/dbget-bin/www_bget?ko:K07232
K20765	2	36	36	40	26	22	14	176	6-oxocamphor hydrolase [EC:3.7.1.18]	http://www.genome.jp/dbget-bin/www_bget?ko:K20765
K20766	0	0	0	0	0	0	42	42	arylacetonitrilase [EC:3.5.5.5]	http://www.genome.jp/dbget-bin/www_bget?ko:K20766
K00737	8	40	26	6	12	0	4	96	beta-1,4-mannosyl-glycoprotein beta-1,4-N-acetylglucosaminyltransferase [EC:2.4.1.144]	http://www.genome.jp/dbget-bin/www_bget?ko:K00737
K16558	0	30	8	0	2	4	4	48	succinoglycan biosynthesis protein ExoL [EC:2.-.-.-]	http://www.genome.jp/dbget-bin/www_bget?ko:K16558
K20498	0	88	0	0	0	0	0	88	D-serine ammonia-lyase [EC:4.3.1.18]	http://www.genome.jp/dbget-bin/www_bget?ko:K20498
K16474	24	22	10	36	4	36	2	134	intraflagellar transport protein 88	http://www.genome.jp/dbget-bin/www_bget?ko:K16474
K17663	0	16	0	0	0	0	0	16	cytochrome b pre-mRNA-processing protein 6	http://www.genome.jp/dbget-bin/www_bget?ko:K17663
K11707	60	150	72	88	68	76	36	550	manganese/zinc/iron transport system substrate-binding protein	http://www.genome.jp/dbget-bin/www_bget?ko:K11707
K11708	78	172	122	114	36	94	48	664	manganese/zinc/iron transport system permease protein	http://www.genome.jp/dbget-bin/www_bget?ko:K11708
K11709	74	118	128	126	108	122	100	776	manganese/zinc/iron transport system permease protein	http://www.genome.jp/dbget-bin/www_bget?ko:K11709
K12837	2	130	0	2	0	0	0	134	splicing factor U2AF 65 kDa subunit	http://www.genome.jp/dbget-bin/www_bget?ko:K12837
K12836	0	52	0	0	0	0	0	52	splicing factor U2AF 35 kDa subunit	http://www.genome.jp/dbget-bin/www_bget?ko:K12836
K12615	0	94	0	0	0	0	0	94	enhancer of mRNA-decapping protein 3	http://www.genome.jp/dbget-bin/www_bget?ko:K12615
K12614	0	124	0	0	0	0	0	124	ATP-dependent RNA helicase DDX6/DHH1 [EC:3.6.4.13]	http://www.genome.jp/dbget-bin/www_bget?ko:K12614
K20353	0	364	0	0	0	0	0	364	COPII coat assembly protein SEC16	http://www.genome.jp/dbget-bin/www_bget?ko:K20353
K20352	0	16	0	0	0	0	0	16	p24 family protein delta-1	http://www.genome.jp/dbget-bin/www_bget?ko:K20352
K12613	0	36	0	0	0	0	0	36	mRNA-decapping enzyme subunit 2 [EC:3.6.1.62]	http://www.genome.jp/dbget-bin/www_bget?ko:K12613
K05588	16	16	34	36	44	6	12	164	bidirectional [NiFe] hydrogenase diaphorase subunit [EC:1.6.5.3]	http://www.genome.jp/dbget-bin/www_bget?ko:K05588
K20359	0	54	0	0	0	0	0	54	PRA1 family protein 1	http://www.genome.jp/dbget-bin/www_bget?ko:K20359
K18624	0	118	0	0	0	0	0	118	macrophage erythroblast attacher	http://www.genome.jp/dbget-bin/www_bget?ko:K18624
K18622	0	2	76	252	142	28	16	516	adducin	http://www.genome.jp/dbget-bin/www_bget?ko:K18622
K12618	0	174	0	0	0	0	0	174	5'-3' exoribonuclease 1 [EC:3.1.13.-]	http://www.genome.jp/dbget-bin/www_bget?ko:K12618
K07114	21610	24794	18316	18292	17614	19682	39998	160306	Ca-activated chloride channel homolog	http://www.genome.jp/dbget-bin/www_bget?ko:K07114
K07443	396	870	1438	1972	1776	1510	1988	9950	methylated-DNA-protein-cysteine methyltransferase related protein	http://www.genome.jp/dbget-bin/www_bget?ko:K07443
K07116	1000	806	920	1330	354	972	664	6046	acyl-homoserine-lactone acylase [EC:3.5.1.97]	http://www.genome.jp/dbget-bin/www_bget?ko:K07116
K07117	164	102	176	126	672	776	2168	4184	uncharacterized protein	http://www.genome.jp/dbget-bin/www_bget?ko:K07117
K07110	274	534	742	498	1748	2244	3852	9892	uncharacterized protein	http://www.genome.jp/dbget-bin/www_bget?ko:K07110
K07447	3452	7510	6724	6402	7172	7090	6490	44840	putative holliday junction resolvase [EC:3.1.-.-]	http://www.genome.jp/dbget-bin/www_bget?ko:K07447
K07444	5300	10928	9444	8346	7916	8964	5590	56488	putative N6-adenine-specific DNA methylase [EC:2.1.1.-]	http://www.genome.jp/dbget-bin/www_bget?ko:K07444
K07445	1062	1336	1180	1362	996	1130	838	7904	putative DNA methylase	http://www.genome.jp/dbget-bin/www_bget?ko:K07445
K07448	4300	3908	3272	4396	2912	5270	6856	30914	restriction system protein	http://www.genome.jp/dbget-bin/www_bget?ko:K07448
K07118	34	298	314	232	1050	996	2968	5892	uncharacterized protein	http://www.genome.jp/dbget-bin/www_bget?ko:K07118
K07119	250	164	438	2428	1666	1588	5662	12196	uncharacterized protein	http://www.genome.jp/dbget-bin/www_bget?ko:K07119
K11835	0	144	0	0	0	0	0	144	ubiquitin carboxyl-terminal hydrolase 4/11 [EC:3.4.19.12]	http://www.genome.jp/dbget-bin/www_bget?ko:K11835
K11836	0	102	0	0	0	0	0	102	ubiquitin carboxyl-terminal hydrolase 5/13 [EC:3.4.19.12]	http://www.genome.jp/dbget-bin/www_bget?ko:K11836
K11838	0	120	0	0	0	0	0	120	ubiquitin carboxyl-terminal hydrolase 7 [EC:3.4.19.12]	http://www.genome.jp/dbget-bin/www_bget?ko:K11838
K11839	0	54	0	0	0	0	0	54	ubiquitin carboxyl-terminal hydrolase 8 [EC:3.4.19.12]	http://www.genome.jp/dbget-bin/www_bget?ko:K11839
K16559	42	40	20	52	28	36	16	234	endo-1,3-1,4-beta-glycanase ExoK [EC:3.2.1.-]	http://www.genome.jp/dbget-bin/www_bget?ko:K16559
K15066	0	0	0	0	0	0	10	10	vanillate/3-O-methylgallate O-demethylase	http://www.genome.jp/dbget-bin/www_bget?ko:K15066
K15065	0	2	0	0	0	4	18	24	3-O-methylgallate 3,4-dioxygenase [EC:1.13.11.-]	http://www.genome.jp/dbget-bin/www_bget?ko:K15065
K15064	0	0	0	0	0	0	6	6	syringate O-demethylase [EC:2.1.1.-]	http://www.genome.jp/dbget-bin/www_bget?ko:K15064
K01848	3354	2690	2602	3178	1604	3798	1804	19030	methylmalonyl-CoA mutase, N-terminal domain [EC:5.4.99.2]	http://www.genome.jp/dbget-bin/www_bget?ko:K01848
K01849	932	826	850	1118	506	1356	772	6360	methylmalonyl-CoA mutase, C-terminal domain [EC:5.4.99.2]	http://www.genome.jp/dbget-bin/www_bget?ko:K01849
K15061	0	0	0	0	0	0	4	4	OH-DDVA oxygenase	http://www.genome.jp/dbget-bin/www_bget?ko:K15061
K15060	0	4	0	2	0	0	34	40	5,5'-dehydrodivanillate O-demethylase	http://www.genome.jp/dbget-bin/www_bget?ko:K15060
K01844	4662	5118	3982	3702	3966	4508	2312	28250	beta-lysine 5,6-aminomutase alpha subunit [EC:5.4.3.3]	http://www.genome.jp/dbget-bin/www_bget?ko:K01844
K01845	8452	6836	8804	11720	10258	13270	17376	76716	glutamate-1-semialdehyde 2,1-aminomutase [EC:5.4.3.8]	http://www.genome.jp/dbget-bin/www_bget?ko:K01845
K01846	452	856	716	586	292	492	118	3512	methylaspartate mutase sigma subunit [EC:5.4.99.1]	http://www.genome.jp/dbget-bin/www_bget?ko:K01846
K01847	18404	20414	16090	11472	15834	13330	14800	110344	methylmalonyl-CoA mutase [EC:5.4.99.2]	http://www.genome.jp/dbget-bin/www_bget?ko:K01847
K01840	10448	11610	11926	11376	15170	11718	9306	81554	phosphomannomutase [EC:5.4.2.8]	http://www.genome.jp/dbget-bin/www_bget?ko:K01840
K01841	610	1578	1220	1462	2716	1842	586	10014	phosphoenolpyruvate phosphomutase [EC:5.4.2.9]	http://www.genome.jp/dbget-bin/www_bget?ko:K01841
K01843	16862	13616	9688	9306	10340	12148	12352	84312	lysine 2,3-aminomutase [EC:5.4.3.2]	http://www.genome.jp/dbget-bin/www_bget?ko:K01843
K20975	20	10	14	14	26	16	126	226	two-component system, sensor histidine kinase [EC:2.7.13.3]	http://www.genome.jp/dbget-bin/www_bget?ko:K20975
K20974	18	6	16	8	36	2	0	86	two-component system, sensor histidine kinase [EC:2.7.13.3]	http://www.genome.jp/dbget-bin/www_bget?ko:K20974
K20976	2	112	126	138	90	82	34	584	histidine phosphotransfer protein HptB	http://www.genome.jp/dbget-bin/www_bget?ko:K20976
K20971	26	24	28	4	2	8	48	140	two-component system, sensor histidine kinase LadS	http://www.genome.jp/dbget-bin/www_bget?ko:K20971
K20973	20	10	8	12	6	10	0	66	two-component system, sensor histidine kinase SagS [EC:2.7.13.3]	http://www.genome.jp/dbget-bin/www_bget?ko:K20973
K20972	20	4	4	8	2	2	0	40	two-component system, sensor histidine kinase RetS	http://www.genome.jp/dbget-bin/www_bget?ko:K20972
K15396	28	66	1528	2390	2372	1986	3110	11480	tRNA (cytidine32/uridine32-2'-O)-methyltransferase [EC:2.1.1.200]	http://www.genome.jp/dbget-bin/www_bget?ko:K15396
K08483	6258	6966	6660	7564	7160	9872	10314	54794	phosphotransferase system, enzyme I, PtsI [EC:2.7.3.9]	http://www.genome.jp/dbget-bin/www_bget?ko:K08483
K08482	252	106	94	264	184	674	200	1774	circadian clock protein KaiC	http://www.genome.jp/dbget-bin/www_bget?ko:K08482
K08481	70	44	20	70	36	78	10	328	circadian clock protein KaiB	http://www.genome.jp/dbget-bin/www_bget?ko:K08481
K19052	0	0	0	0	4	0	0	4	heparan-sulfate lyase [EC:4.2.2.8]	http://www.genome.jp/dbget-bin/www_bget?ko:K19052
K21008	20	30	114	0	636	770	366	1936	polysaccharide biosynthesis protein PelC	http://www.genome.jp/dbget-bin/www_bget?ko:K21008
K08484	282	162	4876	7738	6984	5020	3798	28860	phosphotransferase system, enzyme I, PtsP [EC:2.7.3.9]	http://www.genome.jp/dbget-bin/www_bget?ko:K08484
K21006	8	90	444	24	1966	2238	1256	6026	polysaccharide biosynthesis protein PelA	http://www.genome.jp/dbget-bin/www_bget?ko:K21006
K21007	40	144	622	66	2606	2956	1534	7968	polysaccharide biosynthesis protein PelB	http://www.genome.jp/dbget-bin/www_bget?ko:K21007
K08489	0	78	0	0	0	0	0	78	syntaxin 16	http://www.genome.jp/dbget-bin/www_bget?ko:K08489
K21002	6	2	8	0	8	8	438	470	polysaccharide biosynthesis protein PslI	http://www.genome.jp/dbget-bin/www_bget?ko:K21002
K21003	0	0	8	0	8	0	368	384	polysaccharide biosynthesis protein PslJ	http://www.genome.jp/dbget-bin/www_bget?ko:K21003
K21000	24	52	40	4	34	6	622	782	polysaccharide biosynthesis protein PslG	http://www.genome.jp/dbget-bin/www_bget?ko:K21000
K21001	30	274	222	126	136	88	1162	2038	polysaccharide biosynthesis protein PslH	http://www.genome.jp/dbget-bin/www_bget?ko:K21001
K00466	0	10	2	8	14	12	24	70	tryptophan 2-monooxygenase [EC:1.13.12.3]	http://www.genome.jp/dbget-bin/www_bget?ko:K00466
K00463	12	72	0	0	0	0	2	86	indoleamine 2,3-dioxygenase [EC:1.13.11.52]	http://www.genome.jp/dbget-bin/www_bget?ko:K00463
K15456	0	62	0	0	0	0	0	62	protein KTI12	http://www.genome.jp/dbget-bin/www_bget?ko:K15456
K04744	1492	1010	4898	6546	8590	7818	11878	42232	LPS-assembly protein	http://www.genome.jp/dbget-bin/www_bget?ko:K04744
K01518	0	6	2	0	0	0	0	8	bis(5'-nucleosidyl)-tetraphosphatase [EC:3.6.1.17]	http://www.genome.jp/dbget-bin/www_bget?ko:K01518
K01519	32	122	24	4	28	4	42	256	inosine triphosphate pyrophosphatase [EC:3.6.1.-]	http://www.genome.jp/dbget-bin/www_bget?ko:K01519
K04748	158	42	30	58	22	28	350	688	nitric oxide reductase NorQ protein	http://www.genome.jp/dbget-bin/www_bget?ko:K04748
K04749	1432	1522	1388	1336	942	1582	696	8898	anti-sigma B factor antagonist	http://www.genome.jp/dbget-bin/www_bget?ko:K04749
K01514	0	50	0	0	0	0	0	50	exopolyphosphatase [EC:3.6.1.11]	http://www.genome.jp/dbget-bin/www_bget?ko:K01514
K01515	3054	4870	5468	7154	5636	6288	5624	38094	ADP-ribose pyrophosphatase [EC:3.6.1.13]	http://www.genome.jp/dbget-bin/www_bget?ko:K01515
K01512	2296	1632	1888	2670	1500	2850	3034	15870	acylphosphatase [EC:3.6.1.7]	http://www.genome.jp/dbget-bin/www_bget?ko:K01512
K01513	10	0	0	0	0	0	0	10	ectonucleotide pyrophosphatase/phosphodiesterase family member 1/3 [EC:3.1.4.1 3.6.1.9]	http://www.genome.jp/dbget-bin/www_bget?ko:K01513
K14623	834	3180	1862	988	1786	1094	1354	11098	DNA-damage-inducible protein D	http://www.genome.jp/dbget-bin/www_bget?ko:K14623
K20183	0	178	0	0	0	0	0	178	Vam6/Vps39-like protein vacuolar protein sorting-associated protein 39	http://www.genome.jp/dbget-bin/www_bget?ko:K20183
K20511	58	0	62	70	64	80	52	386	malonyl-S-ACP:biotin-protein carboxyltransferase subunit MadD [EC:2.1.3.10]	http://www.genome.jp/dbget-bin/www_bget?ko:K20511
K20510	58	2	40	50	100	68	54	372	malonyl-S-ACP:biotin-protein carboxyltransferase subunit MadC [EC:2.1.3.10]	http://www.genome.jp/dbget-bin/www_bget?ko:K20510
K16915	972	864	682	1312	678	1624	2150	8282	nickel transport protein	http://www.genome.jp/dbget-bin/www_bget?ko:K16915
K16912	0	44	0	0	0	0	0	44	ribosomal biogenesis protein LAS1	http://www.genome.jp/dbget-bin/www_bget?ko:K16912
K16918	0	0	2	14	12	0	48	76	acetoin utilization transport system permease protein	http://www.genome.jp/dbget-bin/www_bget?ko:K16918
K03918	24	152	454	384	450	416	1332	3212	L-lysine 6-transaminase [EC:2.6.1.36]	http://www.genome.jp/dbget-bin/www_bget?ko:K03918
K03919	110	250	374	168	944	1516	1066	4428	alkylated DNA repair protein (DNA oxidative demethylase) [EC:1.14.11.33]	http://www.genome.jp/dbget-bin/www_bget?ko:K03919
K03911	0	12	8	8	2	4	0	34	antithrombin III	http://www.genome.jp/dbget-bin/www_bget?ko:K03911
K12376	0	8	22	20	6	2	8	66	arylsulfatase K [EC:3.1.6.-]	http://www.genome.jp/dbget-bin/www_bget?ko:K12376
K12372	6	116	70	86	74	64	76	492	dipeptide transport system ATP-binding protein	http://www.genome.jp/dbget-bin/www_bget?ko:K12372
K12373	10246	16632	15598	10984	13744	8772	16188	92164	hexosaminidase [EC:3.2.1.52]	http://www.genome.jp/dbget-bin/www_bget?ko:K12373
K12370	10	58	70	54	58	66	176	492	dipeptide transport system permease protein	http://www.genome.jp/dbget-bin/www_bget?ko:K12370
K12371	2	24	88	52	86	60	122	434	dipeptide transport system ATP-binding protein	http://www.genome.jp/dbget-bin/www_bget?ko:K12371
K02358	16826	23990	27138	26102	28788	29296	24204	176344	elongation factor Tu	http://www.genome.jp/dbget-bin/www_bget?ko:K02358
K02351	336	608	510	426	228	338	574	3020	putative membrane protein	http://www.genome.jp/dbget-bin/www_bget?ko:K02351
K02350	0	162	0	0	0	0	0	162	DNA polymerase zeta [EC:2.7.7.7]	http://www.genome.jp/dbget-bin/www_bget?ko:K02350
K02352	0	28	42	24	14	12	8	128	lactonase [EC:3.1.1.-]	http://www.genome.jp/dbget-bin/www_bget?ko:K02352
K02355	42774	56256	50088	46692	50416	47606	38814	332646	elongation factor G	http://www.genome.jp/dbget-bin/www_bget?ko:K02355
K02357	8390	12956	12664	12324	12734	11894	9906	80868	elongation factor Ts	http://www.genome.jp/dbget-bin/www_bget?ko:K02357
K02356	6314	8806	8446	8698	9064	8556	10126	60010	elongation factor P	http://www.genome.jp/dbget-bin/www_bget?ko:K02356
K16703	28	134	192	262	1100	506	400	2622	colanic acid/amylovoran biosynthesis glycosyltransferase [EC:2.4.-.-]	http://www.genome.jp/dbget-bin/www_bget?ko:K16703
K16874	2	26	22	32	34	38	48	202	2,5-furandicarboxylate decarboxylase 1	http://www.genome.jp/dbget-bin/www_bget?ko:K16874
K16871	0	14	14	4	34	34	614	714	4-aminobutyrate---pyruvate transaminase [EC:2.6.1.96]	http://www.genome.jp/dbget-bin/www_bget?ko:K16871
K16870	134	320	220	196	74	162	42	1148	N-acetylglucosaminyl-diphospho-decaprenol L-rhamnosyltransferase [EC:2.4.1.289]	http://www.genome.jp/dbget-bin/www_bget?ko:K16870
K16705	90	60	10	20	64	296	96	636	teichuronic acid biosynthesis protein TuaE	http://www.genome.jp/dbget-bin/www_bget?ko:K16705
K16872	204	42	2008	3320	2768	2676	1258	12276	beta-ketodecanoyl-[acyl-carrier-protein] synthase [EC:2.3.1.207]	http://www.genome.jp/dbget-bin/www_bget?ko:K16872
K13577	0	50	0	0	0	0	0	50	solute carrier family 25 (mitochondrial dicarboxylate transporter), member 10	http://www.genome.jp/dbget-bin/www_bget?ko:K13577
K13574	22	90	68	30	36	4	20	270	uncharacterized oxidoreductase [EC:1.1.1.-]	http://www.genome.jp/dbget-bin/www_bget?ko:K13574
K13573	154	312	200	168	108	176	54	1172	proteasome accessory factor C	http://www.genome.jp/dbget-bin/www_bget?ko:K13573
K13572	38	28	50	66	76	384	96	738	proteasome accessory factor B	http://www.genome.jp/dbget-bin/www_bget?ko:K13572
K13571	224	432	310	222	76	188	28	1480	proteasome accessory factor A [EC:6.3.1.19]	http://www.genome.jp/dbget-bin/www_bget?ko:K13571
K13570	16	44	24	30	4	22	14	154	prokaryotic ubiquitin-like protein Pup	http://www.genome.jp/dbget-bin/www_bget?ko:K13570
K12112	0	0	12	4	16	0	0	32	evolved beta-galactosidase subunit beta	http://www.genome.jp/dbget-bin/www_bget?ko:K12112
K12113	0	2	30	4	18	0	0	54	LacI family transcriptional regulator, ebg operon repressor	http://www.genome.jp/dbget-bin/www_bget?ko:K12113
K12111	166	326	286	196	358	118	186	1636	evolved beta-galactosidase subunit alpha [EC:3.2.1.23]	http://www.genome.jp/dbget-bin/www_bget?ko:K12111
K07329	12	72	44	110	8	62	14	322	archaeal flagellar protein FlaF	http://www.genome.jp/dbget-bin/www_bget?ko:K07329
K07323	352	232	2158	2884	3460	3178	4022	16286	phospholipid transport system substrate-binding protein	http://www.genome.jp/dbget-bin/www_bget?ko:K07323
K07322	4484	6074	5384	4188	3494	4316	2682	30622	regulator of cell morphogenesis and NO signaling	http://www.genome.jp/dbget-bin/www_bget?ko:K07322
K07321	8076	7688	6224	10218	5058	11982	16312	65558	CO dehydrogenase maturation factor	http://www.genome.jp/dbget-bin/www_bget?ko:K07321
K07320	8	142	1880	2794	3540	3158	4518	16040	ribosomal protein L3 glutamine methyltransferase [EC:2.1.1.298]	http://www.genome.jp/dbget-bin/www_bget?ko:K07320
K07326	30	0	2	0	0	0	0	32	hemolysin activation/secretion protein	http://www.genome.jp/dbget-bin/www_bget?ko:K07326
K07325	188	136	104	134	74	194	104	934	archaeal flagellin FlaB	http://www.genome.jp/dbget-bin/www_bget?ko:K07325
K03006	142	314	48	70	12	50	4	640	DNA-directed RNA polymerase II subunit RPB1 [EC:2.7.7.6]	http://www.genome.jp/dbget-bin/www_bget?ko:K03006
K03004	0	28	0	0	0	0	0	28	DNA-directed RNA polymerase I subunit RPA43	http://www.genome.jp/dbget-bin/www_bget?ko:K03004
K03005	0	58	0	0	0	0	0	58	DNA-directed RNA polymerase I subunit RPA49	http://www.genome.jp/dbget-bin/www_bget?ko:K03005
K03002	0	146	0	0	0	0	0	146	DNA-directed RNA polymerase I subunit RPA2 [EC:2.7.7.6]	http://www.genome.jp/dbget-bin/www_bget?ko:K03002
K03003	0	26	0	0	0	0	0	26	DNA-directed RNA polymerase I subunit RPA34	http://www.genome.jp/dbget-bin/www_bget?ko:K03003
K21399	344	382	320	296	174	150	72	1738	2-amino-4-ketopentanoate thiolase alpha subunit [EC:2.3.1.263]	http://www.genome.jp/dbget-bin/www_bget?ko:K21399
K21397	2984	646	314	414	96	944	226	5624	ABC transport system ATP-binding/permease protein	http://www.genome.jp/dbget-bin/www_bget?ko:K21397
K21394	82	450	280	158	386	210	188	1754	TRAP-type transport system small permease protein	http://www.genome.jp/dbget-bin/www_bget?ko:K21394
K21395	252	346	318	232	496	368	474	2486	TRAP-type transport system periplasmic protein	http://www.genome.jp/dbget-bin/www_bget?ko:K21395
K21393	68	188	262	162	308	170	312	1470	TRAP-type transport system large permease protein	http://www.genome.jp/dbget-bin/www_bget?ko:K21393
K02739	0	80	0	0	0	0	0	80	20S proteasome subunit beta 2 [EC:3.4.25.1]	http://www.genome.jp/dbget-bin/www_bget?ko:K02739
K06180	14992	28428	24010	22252	24140	20838	18036	152696	23S rRNA pseudouridine1911/1915/1917 synthase [EC:5.4.99.23]	http://www.genome.jp/dbget-bin/www_bget?ko:K06180
K06181	28	164	2064	2586	3358	3124	3998	15322	23S rRNA pseudouridine2457 synthase [EC:5.4.99.20]	http://www.genome.jp/dbget-bin/www_bget?ko:K06181
K06182	1494	2950	3346	2440	4188	4334	8488	27240	23S rRNA pseudouridine2604 synthase [EC:5.4.99.21]	http://www.genome.jp/dbget-bin/www_bget?ko:K06182
K06183	1230	3350	3652	3984	4812	4690	5108	26826	16S rRNA pseudouridine516 synthase [EC:5.4.99.19]	http://www.genome.jp/dbget-bin/www_bget?ko:K06183
K06185	0	84	8	0	16	0	0	108	ATP-binding cassette, subfamily F, member 2	http://www.genome.jp/dbget-bin/www_bget?ko:K06185
K06186	0	100	1314	1664	2382	2400	1986	9846	outer membrane protein assembly factor BamE	http://www.genome.jp/dbget-bin/www_bget?ko:K06186
K06187	6386	9850	9094	9240	9786	9322	8998	62676	recombination protein RecR	http://www.genome.jp/dbget-bin/www_bget?ko:K06187
K06188	2086	2530	2906	2794	3380	3376	5858	22930	aquaporin Z	http://www.genome.jp/dbget-bin/www_bget?ko:K06188
K06189	220	272	3196	3510	4616	4072	4070	19956	magnesium and cobalt transporter	http://www.genome.jp/dbget-bin/www_bget?ko:K06189
K06634	0	80	0	0	0	0	0	80	cyclin H	http://www.genome.jp/dbget-bin/www_bget?ko:K06634
K06630	0	112	0	0	0	0	0	112	14-3-3 protein epsilon	http://www.genome.jp/dbget-bin/www_bget?ko:K06630
K08359	2	10	172	40	976	1480	614	3294	tetrathionate reductase subunit C	http://www.genome.jp/dbget-bin/www_bget?ko:K08359
K07589	96	92	60	68	24	156	64	560	D-erythro-7,8-dihydroneopterin triphosphate epimerase [EC:5.1.99.7]	http://www.genome.jp/dbget-bin/www_bget?ko:K07589
K07588	7716	7812	6500	5672	6360	7330	5344	46734	LAO/AO transport system kinase [EC:2.7.-.-]	http://www.genome.jp/dbget-bin/www_bget?ko:K07588
K07587	2616	2428	2052	3218	1696	4056	5622	21688	O-phosphoseryl-tRNA synthetase [EC:6.1.1.27]	http://www.genome.jp/dbget-bin/www_bget?ko:K07587
K07586	92	796	394	248	570	214	122	2436	uncharacterized protein	http://www.genome.jp/dbget-bin/www_bget?ko:K07586
K07585	1194	1272	1020	1730	880	2084	2932	11112	tRNA methyltransferase	http://www.genome.jp/dbget-bin/www_bget?ko:K07585
K07584	604	1592	1110	1156	1036	926	338	6762	uncharacterized protein	http://www.genome.jp/dbget-bin/www_bget?ko:K07584
K07583	2290	2276	1748	2970	1598	3562	5132	19576	tRNA pseudouridine synthase 10 [EC:5.4.99.-]	http://www.genome.jp/dbget-bin/www_bget?ko:K07583
K07581	754	786	664	1144	624	1370	1904	7246	RNA-binding protein	http://www.genome.jp/dbget-bin/www_bget?ko:K07581
K07580	0	0	0	0	0	4	0	4	Zn-ribbon RNA-binding protein	http://www.genome.jp/dbget-bin/www_bget?ko:K07580
K05989	13624	29336	27930	22664	14560	17388	7670	133172	alpha-L-rhamnosidase [EC:3.2.1.40]	http://www.genome.jp/dbget-bin/www_bget?ko:K05989
K05988	208	510	382	302	364	244	226	2236	dextranase [EC:3.2.1.11]	http://www.genome.jp/dbget-bin/www_bget?ko:K05988
K11131	1906	1958	1482	2296	1368	3110	4182	16302	H/ACA ribonucleoprotein complex subunit 4 [EC:5.4.99.-]	http://www.genome.jp/dbget-bin/www_bget?ko:K11131
K05984	0	78	82	32	150	714	274	1330	excinuclease Cho [EC:3.1.25.-]	http://www.genome.jp/dbget-bin/www_bget?ko:K05984
K11135	0	12	0	0	0	0	0	12	Pin2-interacting protein X1	http://www.genome.jp/dbget-bin/www_bget?ko:K11135
K11137	0	114	0	0	0	0	0	114	telomere length regulation protein	http://www.genome.jp/dbget-bin/www_bget?ko:K11137
K05982	264	128	120	318	498	316	676	2320	deoxyribonuclease V [EC:3.1.21.7]	http://www.genome.jp/dbget-bin/www_bget?ko:K05982
K10842	0	68	0	0	0	0	0	68	CDK-activating kinase assembly factor MAT1	http://www.genome.jp/dbget-bin/www_bget?ko:K10842
K10843	1188	958	494	502	360	480	274	4256	DNA excision repair protein ERCC-3 [EC:3.6.4.12]	http://www.genome.jp/dbget-bin/www_bget?ko:K10843
K02730	0	26	0	0	0	0	0	26	20S proteasome subunit alpha 1 [EC:3.4.25.1]	http://www.genome.jp/dbget-bin/www_bget?ko:K02730
K10846	0	120	0	0	0	0	0	120	DNA excision repair protein ERCC-5	http://www.genome.jp/dbget-bin/www_bget?ko:K10846
K10847	0	10	0	0	0	0	0	10	DNA-repair protein complementing XP-A cells	http://www.genome.jp/dbget-bin/www_bget?ko:K10847
K10844	3662	3790	2766	4366	2110	4866	6736	28296	DNA excision repair protein ERCC-2 [EC:3.6.4.12]	http://www.genome.jp/dbget-bin/www_bget?ko:K10844
K13837	0	18	4	4	0	6	0	32	thrombospondin-related anonymous protein	http://www.genome.jp/dbget-bin/www_bget?ko:K13837
K00670	0	8	0	0	0	0	0	8	N-alpha-acetyltransferase 30 [EC:2.3.1.256]	http://www.genome.jp/dbget-bin/www_bget?ko:K00670
K14688	0	44	0	0	0	0	0	44	solute carrier family 30 (zinc transporter), member 1	http://www.genome.jp/dbget-bin/www_bget?ko:K14688
K00672	1772	1698	1410	2432	1340	2854	3818	15324	formylmethanofuran--tetrahydromethanopterin N-formyltransferase [EC:2.3.1.101]	http://www.genome.jp/dbget-bin/www_bget?ko:K00672
K00673	0	50	126	1138	440	56	576	2386	arginine N-succinyltransferase [EC:2.3.1.109]	http://www.genome.jp/dbget-bin/www_bget?ko:K00673
K00674	1454	1764	3034	3558	3180	2870	6792	22652	2,3,4,5-tetrahydropyridine-2-carboxylate N-succinyltransferase [EC:2.3.1.117]	http://www.genome.jp/dbget-bin/www_bget?ko:K00674
K00675	162	312	350	422	260	258	828	2592	N-hydroxyarylamine O-acetyltransferase [EC:2.3.1.118]	http://www.genome.jp/dbget-bin/www_bget?ko:K00675
K00677	5316	5254	6106	6040	7600	7096	8520	45932	UDP-N-acetylglucosamine acyltransferase [EC:2.3.1.129]	http://www.genome.jp/dbget-bin/www_bget?ko:K00677
K06988	2376	2154	1994	3190	1326	3542	3548	18130	uncharacterized protein	http://www.genome.jp/dbget-bin/www_bget?ko:K06988
K06989	2224	3160	2926	3562	3144	5290	4958	25264	aspartate dehydrogenase [EC:1.4.1.21]	http://www.genome.jp/dbget-bin/www_bget?ko:K06989
K02735	0	32	0	0	0	0	0	32	20S proteasome subunit beta 3 [EC:3.4.25.1]	http://www.genome.jp/dbget-bin/www_bget?ko:K02735
K18546	4	24	10	12	16	6	0	72	streptogrisin C [EC:3.4.21.-]	http://www.genome.jp/dbget-bin/www_bget?ko:K18546
K06980	212	624	2194	2860	3304	2856	4540	16590	tRNA-modifying protein YgfZ	http://www.genome.jp/dbget-bin/www_bget?ko:K06980
K06981	2428	2258	1986	2964	1342	3596	3702	18276	isopentenyl phosphate kinase [EC:2.7.4.26]	http://www.genome.jp/dbget-bin/www_bget?ko:K06981
K06982	1782	1724	1410	2356	1424	3188	4126	16010	pantoate kinase [EC:2.7.1.169]	http://www.genome.jp/dbget-bin/www_bget?ko:K06982
K06983	4	12	40	128	460	86	3094	3824	uncharacterized protein	http://www.genome.jp/dbget-bin/www_bget?ko:K06983
K06984	2414	2104	1626	2714	1454	3458	4928	18698	beta-ribofuranosylaminobenzene 5'-phosphate synthase [EC:2.4.2.54]	http://www.genome.jp/dbget-bin/www_bget?ko:K06984
K06985	74	66	310	42	1334	1822	1384	5032	aspartyl protease family protein	http://www.genome.jp/dbget-bin/www_bget?ko:K06985
K06986	120	220	142	178	38	122	20	840	uncharacterized protein	http://www.genome.jp/dbget-bin/www_bget?ko:K06986
K06987	688	1020	1074	974	1034	1014	2454	8258	uncharacterized protein	http://www.genome.jp/dbget-bin/www_bget?ko:K06987
K02113	3090	4796	5902	5500	6866	6060	7436	39650	F-type H+-transporting ATPase subunit delta	http://www.genome.jp/dbget-bin/www_bget?ko:K02113
K17898	2408	3028	2132	1882	948	1254	428	12080	D-ornithine 4,5-aminomutase subunit beta [EC:5.4.3.5]	http://www.genome.jp/dbget-bin/www_bget?ko:K17898
K17899	432	532	388	298	124	214	32	2020	D-ornithine 4,5-aminomutase subunit alpha [EC:5.4.3.5]	http://www.genome.jp/dbget-bin/www_bget?ko:K17899
K02444	46	96	350	70	1036	1574	848	4020	DeoR family transcriptional regulator, glycerol-3-phosphate regulon repressor	http://www.genome.jp/dbget-bin/www_bget?ko:K02444
K13831	2228	1786	1324	2310	1150	2510	3976	15284	3-hexulose-6-phosphate synthase / 6-phospho-3-hexuloisomerase [EC:4.1.2.43 5.3.1.27]	http://www.genome.jp/dbget-bin/www_bget?ko:K13831
K17891	0	26	0	0	0	0	0	26	FAD-linked sulfhydryl oxidase [EC:1.8.3.2]	http://www.genome.jp/dbget-bin/www_bget?ko:K17891
K17892	0	2	4	2	10	4	0	22	ferredoxin-thioredoxin reductase catalytic chain [EC:1.8.7.2]	http://www.genome.jp/dbget-bin/www_bget?ko:K17892
K17893	0	0	0	2	0	0	96	98	ubiquinol oxidase [EC:1.10.3.11]	http://www.genome.jp/dbget-bin/www_bget?ko:K17893
K00582	296	244	238	414	228	442	630	2492	tetrahydromethanopterin S-methyltransferase subunit F [EC:2.1.1.86]	http://www.genome.jp/dbget-bin/www_bget?ko:K00582
K00583	156	126	112	266	142	306	428	1536	tetrahydromethanopterin S-methyltransferase subunit G [EC:2.1.1.86]	http://www.genome.jp/dbget-bin/www_bget?ko:K00583
K00580	1520	1328	1076	1932	996	2372	3264	12488	tetrahydromethanopterin S-methyltransferase subunit D [EC:2.1.1.86]	http://www.genome.jp/dbget-bin/www_bget?ko:K00580
K00581	1856	1662	1374	2364	1146	2866	3754	15022	tetrahydromethanopterin S-methyltransferase subunit E [EC:2.1.1.86]	http://www.genome.jp/dbget-bin/www_bget?ko:K00581
K00586	10	58	0	0	0	0	0	68	diphthine methyl ester synthase [EC:2.1.1.314]	http://www.genome.jp/dbget-bin/www_bget?ko:K00586
K00587	0	66	0	0	0	0	0	66	protein-S-isoprenylcysteine O-methyltransferase [EC:2.1.1.100]	http://www.genome.jp/dbget-bin/www_bget?ko:K00587
K00584	3192	3000	2642	4522	2282	5184	7424	28246	tetrahydromethanopterin S-methyltransferase subunit H [EC:2.1.1.86]	http://www.genome.jp/dbget-bin/www_bget?ko:K00584
K02441	34	32	60	24	20	30	2	202	GlpG protein	http://www.genome.jp/dbget-bin/www_bget?ko:K02441
K00588	6	0	4	0	0	0	0	10	caffeoyl-CoA O-methyltransferase [EC:2.1.1.104]	http://www.genome.jp/dbget-bin/www_bget?ko:K00588
K00589	0	122	0	0	0	0	0	122	uroporphyrin-III C-methyltransferase [EC:2.1.1.107]	http://www.genome.jp/dbget-bin/www_bget?ko:K00589
K02116	276	210	540	976	1156	1176	890	5224	ATP synthase protein I	http://www.genome.jp/dbget-bin/www_bget?ko:K02116
K02443	88	420	382	344	390	246	262	2132	glycerol uptake operon antiterminator	http://www.genome.jp/dbget-bin/www_bget?ko:K02443
K02442	0	2	528	302	778	206	108	1924	membrane protein GlpM	http://www.genome.jp/dbget-bin/www_bget?ko:K02442
K01836	0	60	0	0	0	0	0	60	phosphoacetylglucosamine mutase [EC:5.4.2.3]	http://www.genome.jp/dbget-bin/www_bget?ko:K01836
K20680	0	2	4	6	8	6	0	26	dTDP-3-amino-3,6-dideoxy-alpha-D-galactopyranose transaminase [EC:2.6.1.90]	http://www.genome.jp/dbget-bin/www_bget?ko:K20680
K10268	0	0	0	0	0	40	2	42	F-box and leucine-rich repeat protein 2/20	http://www.genome.jp/dbget-bin/www_bget?ko:K10268
K18455	128	394	260	226	66	182	68	1324	mycothiol S-conjugate amidase [EC:3.5.1.115]	http://www.genome.jp/dbget-bin/www_bget?ko:K18455
K18454	0	0	2	0	0	4	0	6	chitin disaccharide deacetylase [EC:3.5.1.105]	http://www.genome.jp/dbget-bin/www_bget?ko:K18454
K18457	0	2	22	10	22	32	96	184	L-proline amide hydrolase [EC:3.5.1.101]	http://www.genome.jp/dbget-bin/www_bget?ko:K18457
K18456	0	0	0	0	0	0	36	36	8-oxoguanine deaminase [EC:3.5.4.32]	http://www.genome.jp/dbget-bin/www_bget?ko:K18456
K18459	0	6	18	18	34	20	72	168	guanidinopropionase [EC:3.5.3.17]	http://www.genome.jp/dbget-bin/www_bget?ko:K18459
K10739	0	54	0	0	0	0	0	54	replication factor A2	http://www.genome.jp/dbget-bin/www_bget?ko:K10739
K01989	4076	7342	5192	4640	4956	5408	3604	35218	putative ABC transport system substrate-binding protein	http://www.genome.jp/dbget-bin/www_bget?ko:K01989
K00854	12510	26368	21448	20544	18008	20622	14750	134250	xylulokinase [EC:2.7.1.17]	http://www.genome.jp/dbget-bin/www_bget?ko:K00854
K00855	1716	1436	1094	2056	946	2400	3596	13244	phosphoribulokinase [EC:2.7.1.19]	http://www.genome.jp/dbget-bin/www_bget?ko:K00855
K00856	1042	1548	1562	1776	1906	3360	4290	15484	adenosine kinase [EC:2.7.1.20]	http://www.genome.jp/dbget-bin/www_bget?ko:K00856
K00857	5218	7244	5754	4858	5206	4834	6572	39686	thymidine kinase [EC:2.7.1.21]	http://www.genome.jp/dbget-bin/www_bget?ko:K00857
K00850	7606	13054	10326	9392	9240	9736	6772	66126	6-phosphofructokinase 1 [EC:2.7.1.11]	http://www.genome.jp/dbget-bin/www_bget?ko:K00850
K00851	488	1246	682	648	572	450	434	4520	gluconokinase [EC:2.7.1.12]	http://www.genome.jp/dbget-bin/www_bget?ko:K00851
K00852	5876	10122	8538	8860	6554	9452	13594	62996	ribokinase [EC:2.7.1.15]	http://www.genome.jp/dbget-bin/www_bget?ko:K00852
K00853	5048	10018	7532	6622	7312	7290	4818	48640	L-ribulokinase [EC:2.7.1.16]	http://www.genome.jp/dbget-bin/www_bget?ko:K00853
K00858	9582	12788	11720	13914	12766	14422	13550	88742	NAD+ kinase [EC:2.7.1.23]	http://www.genome.jp/dbget-bin/www_bget?ko:K00858
K00859	6908	8970	8986	9620	9446	9524	8702	62156	dephospho-CoA kinase [EC:2.7.1.24]	http://www.genome.jp/dbget-bin/www_bget?ko:K00859
K16695	14	12	54	12	30	22	0	144	lipopolysaccharide exporter	http://www.genome.jp/dbget-bin/www_bget?ko:K16695
K01181	4980	10484	6830	6598	6488	7512	4546	47438	endo-1,4-beta-xylanase [EC:3.2.1.8]	http://www.genome.jp/dbget-bin/www_bget?ko:K01181
K01180	0	266	0	0	0	0	0	266	endo-1,3(4)-beta-glucanase [EC:3.2.1.6]	http://www.genome.jp/dbget-bin/www_bget?ko:K01180
K01183	5736	7652	4770	3948	8020	5456	15852	51434	chitinase [EC:3.2.1.14]	http://www.genome.jp/dbget-bin/www_bget?ko:K01183
K01182	706	2742	2588	2448	2578	1890	1308	14260	oligo-1,6-glucosidase [EC:3.2.1.10]	http://www.genome.jp/dbget-bin/www_bget?ko:K01182
K01185	3750	1094	1320	1000	2548	3254	3940	16906	lysozyme [EC:3.2.1.17]	http://www.genome.jp/dbget-bin/www_bget?ko:K01185
K01184	0	292	0	0	0	0	0	292	polygalacturonase [EC:3.2.1.15]	http://www.genome.jp/dbget-bin/www_bget?ko:K01184
K01187	9110	18528	15474	13720	15182	14464	18592	105070	alpha-glucosidase [EC:3.2.1.20]	http://www.genome.jp/dbget-bin/www_bget?ko:K01187
K01186	4394	6614	6110	5008	3506	4104	2566	32302	sialidase-1 [EC:3.2.1.18]	http://www.genome.jp/dbget-bin/www_bget?ko:K01186
K01188	16	6	0	0	0	0	0	22	beta-glucosidase [EC:3.2.1.21]	http://www.genome.jp/dbget-bin/www_bget?ko:K01188
K15728	0	96	0	0	0	0	0	96	phosphatidate phosphatase LPIN [EC:3.1.3.4]	http://www.genome.jp/dbget-bin/www_bget?ko:K15728
K15230	2306	2298	1810	3130	1676	3520	5758	20498	ATP-citrate lyase alpha-subunit [EC:2.3.3.8]	http://www.genome.jp/dbget-bin/www_bget?ko:K15230
K15723	0	18	24	16	10	28	0	96	SecY interacting protein Syd	http://www.genome.jp/dbget-bin/www_bget?ko:K15723
K15724	8	106	376	1110	1174	796	1998	5568	iron-sulfur cluster insertion protein	http://www.genome.jp/dbget-bin/www_bget?ko:K15724
K15725	876	766	3386	10340	9398	6298	13840	44904	outer membrane protein, cobalt-zinc-cadmium efflux system	http://www.genome.jp/dbget-bin/www_bget?ko:K15725
K15726	3930	5554	15766	23544	32040	27420	52180	160434	cobalt-zinc-cadmium resistance protein CzcA	http://www.genome.jp/dbget-bin/www_bget?ko:K15726
K15727	1798	1778	4824	11604	12880	10060	17442	60386	membrane fusion protein, cobalt-zinc-cadmium efflux system	http://www.genome.jp/dbget-bin/www_bget?ko:K15727
K13006	0	2	2	0	10	8	2	24	UDP-perosamine 4-acetyltransferase [EC:2.3.1.-]	http://www.genome.jp/dbget-bin/www_bget?ko:K13006
K19932	0	14	0	0	0	0	0	14	neuronal calcium sensor 1	http://www.genome.jp/dbget-bin/www_bget?ko:K19932
K18046	0	32	0	0	0	0	0	32	tyrosine-protein phosphatase OCA6 [EC:3.1.3.48]	http://www.genome.jp/dbget-bin/www_bget?ko:K18046
K13767	232	2	2	40	20	2	96	394	enoyl-CoA hydratase [EC:4.2.1.17]	http://www.genome.jp/dbget-bin/www_bget?ko:K13767
K18044	0	28	0	0	0	0	0	28	tyrosine-protein phosphatase-like protein OCA2	http://www.genome.jp/dbget-bin/www_bget?ko:K18044
K18045	0	14	0	0	0	0	0	14	tyrosine-protein phosphatase SIW14 [EC:3.1.3.48]	http://www.genome.jp/dbget-bin/www_bget?ko:K18045
K03869	0	94	0	0	0	0	0	94	cullin 3	http://www.genome.jp/dbget-bin/www_bget?ko:K03869
K17060	0	2	0	0	0	0	6	8	two-component system, sensor histidine kinase AauS [EC:2.7.13.3]	http://www.genome.jp/dbget-bin/www_bget?ko:K17060
K08253	16	0	0	8	2	8	76	110	non-specific protein-tyrosine kinase [EC:2.7.10.2]	http://www.genome.jp/dbget-bin/www_bget?ko:K08253
K02984	1218	1056	984	1466	718	1724	2474	9640	small subunit ribosomal protein S3Ae	http://www.genome.jp/dbget-bin/www_bget?ko:K02984
K08297	0	6	56	26	34	28	2	152	crotonobetainyl-CoA dehydrogenase [EC:1.3.99.-]	http://www.genome.jp/dbget-bin/www_bget?ko:K08297
K02986	9200	12822	12080	12924	12830	12996	11944	84796	small subunit ribosomal protein S4	http://www.genome.jp/dbget-bin/www_bget?ko:K02986
K02987	1058	1128	894	1436	786	1824	2402	9528	small subunit ribosomal protein S4e	http://www.genome.jp/dbget-bin/www_bget?ko:K02987
K02636	6	0	0	0	0	0	74	80	cytochrome b6-f complex iron-sulfur subunit [EC:1.10.9.1]	http://www.genome.jp/dbget-bin/www_bget?ko:K02636
K02981	0	42	0	0	0	0	0	42	small subunit ribosomal protein S2e	http://www.genome.jp/dbget-bin/www_bget?ko:K02981
K02982	11150	14948	12870	13748	13316	13672	14276	93980	small subunit ribosomal protein S3	http://www.genome.jp/dbget-bin/www_bget?ko:K02982
K02635	110	4	0	4	0	0	92	210	cytochrome b6	http://www.genome.jp/dbget-bin/www_bget?ko:K02635
K02988	7202	10558	9728	10396	10486	10938	10728	70036	small subunit ribosomal protein S5	http://www.genome.jp/dbget-bin/www_bget?ko:K02988
K02989	0	36	0	0	0	0	0	36	small subunit ribosomal protein S5e	http://www.genome.jp/dbget-bin/www_bget?ko:K02989
K08298	0	84	120	72	66	62	18	422	L-carnitine CoA-transferase [EC:2.8.3.21]	http://www.genome.jp/dbget-bin/www_bget?ko:K08298
K08299	26	40	48	56	48	48	104	370	crotonobetainyl-CoA hydratase [EC:4.2.1.149]	http://www.genome.jp/dbget-bin/www_bget?ko:K08299
K03583	2996	5104	11288	12420	16274	14308	16260	78650	exodeoxyribonuclease V gamma subunit [EC:3.1.11.5]	http://www.genome.jp/dbget-bin/www_bget?ko:K03583
K03582	3752	5534	11512	12736	17232	14774	18094	83634	exodeoxyribonuclease V beta subunit [EC:3.1.11.5]	http://www.genome.jp/dbget-bin/www_bget?ko:K03582
K03581	9924	19788	18386	18884	21924	18592	17658	125156	exodeoxyribonuclease V alpha subunit [EC:3.1.11.5]	http://www.genome.jp/dbget-bin/www_bget?ko:K03581
K03580	260	396	5598	6516	6844	6482	1618	27714	ATP-dependent helicase HepA [EC:3.6.4.-]	http://www.genome.jp/dbget-bin/www_bget?ko:K03580
K03587	11020	12882	16134	15410	18038	16626	18702	108812	cell division protein FtsI (penicillin-binding protein 3) [EC:3.4.16.4]	http://www.genome.jp/dbget-bin/www_bget?ko:K03587
K03586	10	52	974	1446	1530	1138	1242	6392	cell division protein FtsL	http://www.genome.jp/dbget-bin/www_bget?ko:K03586
K03585	4056	7230	9836	9402	12720	11042	21416	75702	membrane fusion protein, multidrug efflux system	http://www.genome.jp/dbget-bin/www_bget?ko:K03585
K03584	6862	9886	9978	9532	9878	10368	9088	65592	DNA repair protein RecO (recombination protein O)	http://www.genome.jp/dbget-bin/www_bget?ko:K03584
K03589	5642	8762	9590	8680	10448	9110	9352	61584	cell division protein FtsQ	http://www.genome.jp/dbget-bin/www_bget?ko:K03589
K03588	10862	16312	15296	15966	17248	15410	14856	105950	cell division protein FtsW	http://www.genome.jp/dbget-bin/www_bget?ko:K03588
K01725	26	18	44	716	280	148	118	1350	cyanate lyase [EC:4.2.1.104]	http://www.genome.jp/dbget-bin/www_bget?ko:K01725
K01724	160	100	156	128	604	620	1594	3362	4a-hydroxytetrahydrobiopterin dehydratase [EC:4.2.1.96]	http://www.genome.jp/dbget-bin/www_bget?ko:K01724
K01727	30	252	232	222	136	98	26	996	hyaluronate lyase [EC:4.2.2.1]	http://www.genome.jp/dbget-bin/www_bget?ko:K01727
K01721	0	6	0	6	2	2	0	16	nitrile hydratase subunit alpha [EC:4.2.1.84]	http://www.genome.jp/dbget-bin/www_bget?ko:K01721
K01720	34	150	124	152	148	66	1052	1726	2-methylcitrate dehydratase [EC:4.2.1.79]	http://www.genome.jp/dbget-bin/www_bget?ko:K01720
K01729	132	636	640	824	358	632	962	4184	poly(beta-D-mannuronate) lyase [EC:4.2.2.3]	http://www.genome.jp/dbget-bin/www_bget?ko:K01729
K01728	168	68	64	120	118	124	140	802	pectate lyase [EC:4.2.2.2]	http://www.genome.jp/dbget-bin/www_bget?ko:K01728
K16315	0	142	0	0	0	0	0	142	serine/threonine-protein kinase haspin [EC:2.7.11.1]	http://www.genome.jp/dbget-bin/www_bget?ko:K16315
K14060	0	2	4	0	0	2	2	10	putative DNA-invertase from lambdoid prophage Rac	http://www.genome.jp/dbget-bin/www_bget?ko:K14060
K18664	0	262	0	0	0	0	0	262	antiviral helicase SLH1 [EC:3.6.4.13]	http://www.genome.jp/dbget-bin/www_bget?ko:K18664
K09537	0	42	0	0	0	0	0	42	DnaJ homolog subfamily C member 17	http://www.genome.jp/dbget-bin/www_bget?ko:K09537
K09539	0	46	0	0	0	0	0	46	DnaJ homolog subfamily C member 19	http://www.genome.jp/dbget-bin/www_bget?ko:K09539
K18665	0	2	0	2	0	2	0	6	nudix motif 8 [EC:3.6.1.-]	http://www.genome.jp/dbget-bin/www_bget?ko:K18665
K02188	2630	3292	3176	4054	2620	4048	4608	24428	cobalt-precorrin-5B (C1)-methyltransferase [EC:2.1.1.195]	http://www.genome.jp/dbget-bin/www_bget?ko:K02188
K02189	2334	2480	2168	3142	1836	3270	3816	19046	cobalt-precorrin 5A hydrolase [EC:3.7.1.12]	http://www.genome.jp/dbget-bin/www_bget?ko:K02189
K02180	0	48	0	0	0	0	0	48	cell cycle arrest protein BUB3	http://www.genome.jp/dbget-bin/www_bget?ko:K02180
K02182	44	8	88	84	694	230	744	1892	carnitine-CoA ligase [EC:6.2.1.48]	http://www.genome.jp/dbget-bin/www_bget?ko:K02182
K13184	0	0	4	2	0	2	2	10	ATP-dependent RNA helicase A [EC:3.6.4.13]	http://www.genome.jp/dbget-bin/www_bget?ko:K13184
K18669	0	104	0	0	0	0	0	104	dual specificity tyrosine-phosphorylation-regulated kinase 2/3/4 [EC:2.7.12.1]	http://www.genome.jp/dbget-bin/www_bget?ko:K18669
K03769	4738	3994	4530	4852	4624	6306	8280	37324	peptidyl-prolyl cis-trans isomerase C [EC:5.2.1.8]	http://www.genome.jp/dbget-bin/www_bget?ko:K03769
K03768	4800	8488	8692	7878	7986	8472	6380	52696	peptidyl-prolyl cis-trans isomerase B (cyclophilin B) [EC:5.2.1.8]	http://www.genome.jp/dbget-bin/www_bget?ko:K03768
K03767	326	620	2444	3020	3350	3140	1564	14464	peptidyl-prolyl cis-trans isomerase A (cyclophilin A) [EC:5.2.1.8]	http://www.genome.jp/dbget-bin/www_bget?ko:K03767
K03765	0	44	26	4	6	0	0	80	transcriptional activator of cad operon	http://www.genome.jp/dbget-bin/www_bget?ko:K03765
K03764	0	28	32	14	20	20	4	118	MetJ family transcriptional regulator, methionine regulon repressor	http://www.genome.jp/dbget-bin/www_bget?ko:K03764
K03763	8626	22772	16612	16112	16486	12180	6252	99040	DNA polymerase III subunit alpha, Gram-positive type [EC:2.7.7.7]	http://www.genome.jp/dbget-bin/www_bget?ko:K03763
K03762	60	58	178	190	222	222	4118	5048	MFS transporter, MHS family, proline/betaine transporter	http://www.genome.jp/dbget-bin/www_bget?ko:K03762
K03761	8	42	168	1348	550	190	4624	6930	MFS transporter, MHS family, alpha-ketoglutarate permease	http://www.genome.jp/dbget-bin/www_bget?ko:K03761
K03760	64	532	3986	4792	7356	6394	8004	31128	lipid A ethanolaminephosphotransferase [EC:2.7.8.43]	http://www.genome.jp/dbget-bin/www_bget?ko:K03760
K09457	738	1476	1520	1254	798	980	708	7474	7-cyano-7-deazaguanine reductase [EC:1.7.1.13]	http://www.genome.jp/dbget-bin/www_bget?ko:K09457
K09456	92	360	4364	5876	7682	6930	8112	33416	putative acyl-CoA dehydrogenase	http://www.genome.jp/dbget-bin/www_bget?ko:K09456
K09459	528	1232	926	900	1254	730	474	6044	phosphonopyruvate decarboxylase [EC:4.1.1.82]	http://www.genome.jp/dbget-bin/www_bget?ko:K09459
K09458	14538	16252	14368	11524	17554	14816	16912	105964	3-oxoacyl-[acyl-carrier-protein] synthase II [EC:2.3.1.179]	http://www.genome.jp/dbget-bin/www_bget?ko:K09458
K17640	4	0	0	0	6	2	18	30	LacI family transcriptional regulator, xylobiose transport system transcriptional regulator	http://www.genome.jp/dbget-bin/www_bget?ko:K17640
K00602	14060	18264	17090	18654	19336	20240	23652	131296	phosphoribosylaminoimidazolecarboxamide formyltransferase / IMP cyclohydrolase [EC:2.1.2.3 3.5.4.10]	http://www.genome.jp/dbget-bin/www_bget?ko:K00602
K13988	10	6	0	4	16	22	2	60	ADP-ribose pyrophosphatase [EC:3.6.1.13]	http://www.genome.jp/dbget-bin/www_bget?ko:K13988
K13989	0	38	0	0	0	0	0	38	Derlin-2/3	http://www.genome.jp/dbget-bin/www_bget?ko:K13989
K00278	6240	8002	10220	10278	11278	10734	7820	64572	L-aspartate oxidase [EC:1.4.3.16]	http://www.genome.jp/dbget-bin/www_bget?ko:K00278
K19551	0	0	0	6	4	2	0	12	pectate lyase C [EC:4.2.2.2 4.2.2.10]	http://www.genome.jp/dbget-bin/www_bget?ko:K19551
K13985	0	6	8	2	0	0	0	16	N-acyl-phosphatidylethanolamine-hydrolysing phospholipase D [EC:3.1.4.54]	http://www.genome.jp/dbget-bin/www_bget?ko:K13985
K09981	128	64	18	64	86	96	478	934	uncharacterized protein	http://www.genome.jp/dbget-bin/www_bget?ko:K09981
K09980	0	0	14	12	12	0	190	228	uncharacterized protein	http://www.genome.jp/dbget-bin/www_bget?ko:K09980
K09983	0	16	38	14	136	18	322	544	uncharacterized protein	http://www.genome.jp/dbget-bin/www_bget?ko:K09983
K09982	0	2	0	2	4	4	96	108	uncharacterized protein	http://www.genome.jp/dbget-bin/www_bget?ko:K09982
K09985	0	2	2	4	36	8	310	362	uncharacterized protein	http://www.genome.jp/dbget-bin/www_bget?ko:K09985
K09987	4	12	12	4	52	22	598	704	uncharacterized protein	http://www.genome.jp/dbget-bin/www_bget?ko:K09987
K09986	350	56	1246	1832	1882	1538	1150	8054	uncharacterized protein	http://www.genome.jp/dbget-bin/www_bget?ko:K09986
K09989	1118	664	2688	3730	4640	5274	3090	21204	uncharacterized protein	http://www.genome.jp/dbget-bin/www_bget?ko:K09989
K09988	612	1438	1282	1350	1584	1182	674	8122	uncharacterized protein	http://www.genome.jp/dbget-bin/www_bget?ko:K09988
K20705	0	58	0	0	0	0	0	58	dynamin-binding protein	http://www.genome.jp/dbget-bin/www_bget?ko:K20705
K12585	0	112	74	0	58	100	2568	2912	exosome complex exonuclease DIS3/RRP44 [EC:3.1.13.-]	http://www.genome.jp/dbget-bin/www_bget?ko:K12585
K12584	0	34	0	0	0	0	0	34	m7GpppX diphosphatase [EC:3.6.1.59]	http://www.genome.jp/dbget-bin/www_bget?ko:K12584
K12587	0	72	0	0	0	0	0	72	exosome complex component MTR3	http://www.genome.jp/dbget-bin/www_bget?ko:K12587
K12586	0	78	0	0	0	0	0	78	exosome complex component RRP43	http://www.genome.jp/dbget-bin/www_bget?ko:K12586
K12581	0	60	0	0	0	0	0	60	CCR4-NOT transcription complex subunit 7/8	http://www.genome.jp/dbget-bin/www_bget?ko:K12581
K12580	0	168	0	0	0	0	0	168	CCR4-NOT transcription complex subunit 3	http://www.genome.jp/dbget-bin/www_bget?ko:K12580
K12583	144	412	306	224	108	200	34	1428	phosphatidylinositol alpha 1,6-mannosyltransferase [EC:2.4.1.-]	http://www.genome.jp/dbget-bin/www_bget?ko:K12583
K12582	0	24	116	26	48	38	6	258	dTDP-N-acetylfucosamine:lipid II N-acetylfucosaminyltransferase [EC:2.4.1.325]	http://www.genome.jp/dbget-bin/www_bget?ko:K12582
K11870	0	124	0	0	0	0	0	124	ubiquitin carboxyl-terminal hydrolase 1 [EC:3.4.19.12]	http://www.genome.jp/dbget-bin/www_bget?ko:K11870
K12589	1372	1380	1024	1840	854	2254	3174	11898	exosome complex component RRP42	http://www.genome.jp/dbget-bin/www_bget?ko:K12589
K11873	0	120	0	0	0	0	0	120	ubiquitin carboxyl-terminal hydrolase 10 [EC:3.4.19.12]	http://www.genome.jp/dbget-bin/www_bget?ko:K11873
K16119	0	0	6	2	12	8	0	28	lichenysin synthetase A	http://www.genome.jp/dbget-bin/www_bget?ko:K16119
K11720	6668	6864	7610	7604	10012	8180	11050	57988	lipopolysaccharide export system permease protein	http://www.genome.jp/dbget-bin/www_bget?ko:K11720
K06039	296	240	378	236	670	856	404	3080	uncharacterized protein involved in oxidation of intracellular sulfur	http://www.genome.jp/dbget-bin/www_bget?ko:K06039
K10986	2	18	32	28	22	48	10	160	PTS system, galactosamine-specific IID component	http://www.genome.jp/dbget-bin/www_bget?ko:K10986
K10457	14	6	2	10	4	0	0	36	kelch-like protein 20	http://www.genome.jp/dbget-bin/www_bget?ko:K10457
K10456	10	4	2	4	4	14	0	38	kelch-like protein 19	http://www.genome.jp/dbget-bin/www_bget?ko:K10456
K10981	0	54	0	0	0	0	0	54	DNA polymerase IV [EC:2.7.7.7]	http://www.genome.jp/dbget-bin/www_bget?ko:K10981
K20379	2	86	18	14	30	12	8	170	sex pheromone cAD1	http://www.genome.jp/dbget-bin/www_bget?ko:K20379
K20373	0	106	34	14	16	12	10	192	HTH-type transcriptional regulator, SHP2-responsive activator	http://www.genome.jp/dbget-bin/www_bget?ko:K20373
K18601	24	14	38	40	16	50	12	194	aldehyde dehydrogenase [EC:1.2.1.-]	http://www.genome.jp/dbget-bin/www_bget?ko:K18601
K20370	182	416	352	154	122	190	66	1482	phosphoenolpyruvate carboxykinase (diphosphate) [EC:4.1.1.38]	http://www.genome.jp/dbget-bin/www_bget?ko:K20370
K18604	6	2	4	8	2	6	4	32	acetyl-CoA/propionyl-CoA carboxylase [EC:6.4.1.2 6.4.1.3]	http://www.genome.jp/dbget-bin/www_bget?ko:K18604
K20375	0	0	32	20	0	0	0	52	HTH-type transcriptional regulator, pheromone-responsive regulator	http://www.genome.jp/dbget-bin/www_bget?ko:K20375
K12630	20	10	10	10	0	14	0	64	puromycin biosynthesis protein Pur4 [EC:2.-.-.-]	http://www.genome.jp/dbget-bin/www_bget?ko:K12630
K07468	1646	1840	1378	2446	1320	3034	4136	15800	putative ATP-dependent DNA ligase [EC:6.5.1.1]	http://www.genome.jp/dbget-bin/www_bget?ko:K07468
K07469	2132	3312	3294	3350	2720	2690	3544	21042	aldehyde oxidoreductase [EC:1.2.99.7]	http://www.genome.jp/dbget-bin/www_bget?ko:K07469
K07464	6088	5664	4712	6344	3984	7924	8958	43674	CRISPR-associated exonuclease Cas4 [EC:3.1.12.1]	http://www.genome.jp/dbget-bin/www_bget?ko:K07464
K07465	554	462	256	328	166	222	312	2300	putative RecB family exonuclease	http://www.genome.jp/dbget-bin/www_bget?ko:K07465
K07466	4604	4158	3320	5636	2890	6780	9450	36838	replication factor A1	http://www.genome.jp/dbget-bin/www_bget?ko:K07466
K07467	778	1514	1176	2780	1496	1120	454	9318	phage replication initiation protein	http://www.genome.jp/dbget-bin/www_bget?ko:K07467
K07460	2930	5330	5714	5546	5930	6230	6002	37682	putative endonuclease	http://www.genome.jp/dbget-bin/www_bget?ko:K07460
K07461	3396	1746	1574	1600	1088	2156	4468	16028	putative endonuclease	http://www.genome.jp/dbget-bin/www_bget?ko:K07461
K07462	17070	22852	22908	23450	23768	23760	21172	154980	single-stranded-DNA-specific exonuclease [EC:3.1.-.-]	http://www.genome.jp/dbget-bin/www_bget?ko:K07462
K07463	5326	5382	4334	7450	3942	9166	11916	47516	archaea-specific RecJ-like exonuclease	http://www.genome.jp/dbget-bin/www_bget?ko:K07463
K11584	0	124	0	0	0	0	0	124	serine/threonine-protein phosphatase 2A regulatory subunit B'	http://www.genome.jp/dbget-bin/www_bget?ko:K11584
K00415	0	140	0	0	0	0	0	140	ubiquinol-cytochrome c reductase core subunit 2	http://www.genome.jp/dbget-bin/www_bget?ko:K00415
K10679	106	804	2036	2412	1690	2018	584	9650	nitroreductase / dihydropteridine reductase [EC:1.-.-.- 1.5.1.34]	http://www.genome.jp/dbget-bin/www_bget?ko:K10679
K10678	8	54	52	28	28	30	12	212	nitroreductase [EC:1.-.-.-]	http://www.genome.jp/dbget-bin/www_bget?ko:K10678
K10671	1848	1594	1654	2114	2124	2006	3034	14374	glycine reductase complex component B subunit alpha and beta [EC:1.21.4.2]	http://www.genome.jp/dbget-bin/www_bget?ko:K10671
K10670	450	312	266	402	422	364	566	2782	glycine/sarcosine/betaine reductase complex component A [EC:1.21.4.2 1.21.4.3 1.21.4.4]	http://www.genome.jp/dbget-bin/www_bget?ko:K10670
K10673	178	418	1292	1654	2152	2872	2964	11530	streptomycin 3"-kinase [EC:2.7.1.87]	http://www.genome.jp/dbget-bin/www_bget?ko:K10673
K10672	1876	1618	2036	2266	2470	2322	3088	15676	glycine reductase complex component B subunit gamma [EC:1.21.4.2]	http://www.genome.jp/dbget-bin/www_bget?ko:K10672
K10674	14	22	28	20	12	2	144	242	ectoine hydroxylase [EC:1.14.11.-]	http://www.genome.jp/dbget-bin/www_bget?ko:K10674
K10676	12	16	3134	3446	3836	2924	606	13974	2,4-dichlorophenol 6-monooxygenase [EC:1.14.13.20]	http://www.genome.jp/dbget-bin/www_bget?ko:K10676
K08726	4	0	0	0	0	2	0	6	soluble epoxide hydrolase / lipid-phosphate phosphatase [EC:3.3.2.10 3.1.3.76]	http://www.genome.jp/dbget-bin/www_bget?ko:K08726
K08724	232	1980	804	480	1554	382	196	5628	penicillin-binding protein 2B	http://www.genome.jp/dbget-bin/www_bget?ko:K08724
K08722	834	2076	1490	1622	1396	1522	564	9504	5'-deoxynucleotidase [EC:3.1.3.89]	http://www.genome.jp/dbget-bin/www_bget?ko:K08722
K08723	20	184	220	178	138	116	58	914	5'-nucleotidase [EC:3.1.3.5]	http://www.genome.jp/dbget-bin/www_bget?ko:K08723
K08720	0	0	0	0	0	0	22	22	outer membrane protein OmpU	http://www.genome.jp/dbget-bin/www_bget?ko:K08720
K08721	22	40	92	12	710	134	176	1186	outer membrane protein, multidrug efflux system	http://www.genome.jp/dbget-bin/www_bget?ko:K08721
K08728	0	0	2	0	0	0	0	2	nucleoside deoxyribosyltransferase [EC:2.4.2.6]	http://www.genome.jp/dbget-bin/www_bget?ko:K08728
K18158	0	102	0	0	0	0	0	102	nuclear control of ATPase protein 2	http://www.genome.jp/dbget-bin/www_bget?ko:K18158
K00417	0	12	0	0	0	0	0	12	ubiquinol-cytochrome c reductase subunit 7	http://www.genome.jp/dbget-bin/www_bget?ko:K00417
K18159	0	52	0	0	0	0	0	52	NADH dehydrogenase [ubiquinone] 1 alpha subcomplex assembly factor 1	http://www.genome.jp/dbget-bin/www_bget?ko:K18159
K20957	0	6	0	0	0	0	0	6	diguanylate cyclase [EC:2.7.7.65]	http://www.genome.jp/dbget-bin/www_bget?ko:K20957
K20956	0	2	4	18	10	2	0	36	diguanylate cyclase [EC:2.7.7.65]	http://www.genome.jp/dbget-bin/www_bget?ko:K20956
K20955	0	16	8	0	2	0	0	26	diguanylate cyclase [EC:2.7.7.65]	http://www.genome.jp/dbget-bin/www_bget?ko:K20955
K00410	0	0	0	0	0	0	4	4	ubiquinol-cytochrome c reductase cytochrome b/c1 subunit	http://www.genome.jp/dbget-bin/www_bget?ko:K00410
K18156	2	44	0	0	0	0	0	46	mitochondrial inner membrane protease ATP23 [EC:3.4.24.-]	http://www.genome.jp/dbget-bin/www_bget?ko:K18156
K21028	42	238	276	182	130	204	46	1118	molybdopterin synthase sulfurtransferase [EC:2.8.1.11]	http://www.genome.jp/dbget-bin/www_bget?ko:K21028
K21029	1972	1834	3040	4364	3674	5150	5326	25360	molybdopterin-synthase adenylyltransferase [EC:2.7.7.80]	http://www.genome.jp/dbget-bin/www_bget?ko:K21029
K21020	18	10	0	6	0	2	0	36	diguanylate cyclase [EC:2.7.7.65]	http://www.genome.jp/dbget-bin/www_bget?ko:K21020
K21021	6	66	294	1202	572	646	582	3368	diguanylate cyclase [EC:2.7.7.65]	http://www.genome.jp/dbget-bin/www_bget?ko:K21021
K21022	94	72	58	64	92	96	108	584	diguanylate cyclase [EC:2.7.7.65]	http://www.genome.jp/dbget-bin/www_bget?ko:K21022
K21023	8	128	1118	3184	3616	2680	10726	21460	diguanylate cyclase [EC:2.7.7.65]	http://www.genome.jp/dbget-bin/www_bget?ko:K21023
K21024	0	10	2	8	0	0	0	20	c-di-GMP phosphodiesterase [EC:3.1.4.52]	http://www.genome.jp/dbget-bin/www_bget?ko:K21024
K21025	4	60	3030	4892	4386	3522	5966	21860	multidomain signaling protein FimX	http://www.genome.jp/dbget-bin/www_bget?ko:K21025
K18151	0	8	12	8	10	8	10	56	ureidoglycolate amidohydrolase [EC:3.5.1.116]	http://www.genome.jp/dbget-bin/www_bget?ko:K18151
K00118	0	0	0	0	0	0	136	136	glucose-fructose oxidoreductase [EC:1.1.99.28]	http://www.genome.jp/dbget-bin/www_bget?ko:K00118
K00449	8	30	80	880	600	62	310	1970	protocatechuate 3,4-dioxygenase, beta subunit [EC:1.13.11.3]	http://www.genome.jp/dbget-bin/www_bget?ko:K00449
K00448	8	4	64	810	238	46	84	1254	protocatechuate 3,4-dioxygenase, alpha subunit [EC:1.13.11.3]	http://www.genome.jp/dbget-bin/www_bget?ko:K00448
K00446	28	194	104	116	70	76	212	800	catechol 2,3-dioxygenase [EC:1.13.11.2]	http://www.genome.jp/dbget-bin/www_bget?ko:K00446
K00117	10	40	3714	6190	5316	2928	8802	27000	quinoprotein glucose dehydrogenase [EC:1.1.5.2]	http://www.genome.jp/dbget-bin/www_bget?ko:K00117
K00116	140	440	918	4326	1424	292	2470	10010	malate dehydrogenase (quinone) [EC:1.1.5.4]	http://www.genome.jp/dbget-bin/www_bget?ko:K00116
K00111	9858	14332	13766	14420	11338	15984	7414	87112	glycerol-3-phosphate dehydrogenase [EC:1.1.5.3]	http://www.genome.jp/dbget-bin/www_bget?ko:K00111
K00442	212	136	144	254	140	284	80	1250	coenzyme F420 hydrogenase subunit delta	http://www.genome.jp/dbget-bin/www_bget?ko:K00442
K00113	388	70	82	60	68	52	14	734	glycerol-3-phosphate dehydrogenase subunit C [EC:1.1.5.3]	http://www.genome.jp/dbget-bin/www_bget?ko:K00113
K00112	450	78	142	80	116	40	10	916	glycerol-3-phosphate dehydrogenase subunit B [EC:1.1.5.3]	http://www.genome.jp/dbget-bin/www_bget?ko:K00112
K01539	82	260	282	312	66	224	30	1256	sodium/potassium-transporting ATPase subunit alpha [EC:3.6.3.9]	http://www.genome.jp/dbget-bin/www_bget?ko:K01539
K04728	0	92	0	0	0	0	0	92	ataxia telangiectasia mutated family protein [EC:2.7.11.1]	http://www.genome.jp/dbget-bin/www_bget?ko:K04728
K01530	0	796	0	0	0	0	0	796	phospholipid-translocating ATPase [EC:3.6.3.1]	http://www.genome.jp/dbget-bin/www_bget?ko:K01530
K01531	5576	6796	6100	7186	4576	7234	10178	47646	Mg2+-importing ATPase [EC:3.6.3.2]	http://www.genome.jp/dbget-bin/www_bget?ko:K01531
K04720	2826	3638	3326	4060	2500	4232	4042	24624	threonine-phosphate decarboxylase [EC:4.1.1.81]	http://www.genome.jp/dbget-bin/www_bget?ko:K04720
K01533	11250	14932	13456	13900	12556	18330	17088	101512	Cu2+-exporting ATPase [EC:3.6.3.4]	http://www.genome.jp/dbget-bin/www_bget?ko:K01533
K01534	14810	23458	20716	21050	19240	23032	25586	147892	Cd2+/Zn2+-exporting ATPase [EC:3.6.3.3 3.6.3.5]	http://www.genome.jp/dbget-bin/www_bget?ko:K01534
K01535	144	248	26	42	24	42	264	790	H+-transporting ATPase [EC:3.6.3.6]	http://www.genome.jp/dbget-bin/www_bget?ko:K01535
K01537	33048	45334	37560	44206	36640	48960	51150	296898	Ca2+-transporting ATPase [EC:3.6.3.8]	http://www.genome.jp/dbget-bin/www_bget?ko:K01537
K14358	2	114	128	228	278	274	92	1116	secernin	http://www.genome.jp/dbget-bin/www_bget?ko:K14358
K19236	0	26	38	28	14	6	0	112	L,D-transpeptidase YcfS	http://www.genome.jp/dbget-bin/www_bget?ko:K19236
K19237	4746	858	510	186	252	52	18	6622	gingipain K [EC:3.4.22.47]	http://www.genome.jp/dbget-bin/www_bget?ko:K19237
K19234	0	6	76	12	24	14	4	136	L,D-transpeptidase YnhG	http://www.genome.jp/dbget-bin/www_bget?ko:K19234
K19235	0	50	76	16	20	12	0	174	L,D-transpeptidase YbiS	http://www.genome.jp/dbget-bin/www_bget?ko:K19235
K14545	0	48	0	0	0	0	0	48	ribosomal RNA-processing protein 7	http://www.genome.jp/dbget-bin/www_bget?ko:K14545
K19230	0	38	14	14	24	18	0	108	cationic peptide transport system ATP-binding protein	http://www.genome.jp/dbget-bin/www_bget?ko:K19230
K19231	160	120	348	364	426	370	190	1978	fibronectin-binding autotransporter adhesin	http://www.genome.jp/dbget-bin/www_bget?ko:K19231
K15918	0	44	100	108	460	118	3280	4110	D-glycerate 3-kinase [EC:2.7.1.31]	http://www.genome.jp/dbget-bin/www_bget?ko:K15918
K15916	1772	1554	1374	1944	982	2416	786	10828	glucose/mannose-6-phosphate isomerase [EC:5.3.1.9 5.3.1.8]	http://www.genome.jp/dbget-bin/www_bget?ko:K15916
K15915	10	26	12	8	6	4	14	80	undecaprenyl phosphate N,N'-diacetylbacillosamine 1-phosphate transferase [EC:2.7.8.36]	http://www.genome.jp/dbget-bin/www_bget?ko:K15915
K15914	0	0	4	0	4	0	2	10	N,N'-diacetylbacillosaminyl-diphospho-undecaprenol alpha-1,3-N-acetylgalactosaminyltransferase [EC:2.4.1.290]	http://www.genome.jp/dbget-bin/www_bget?ko:K15914
K15913	2	22	18	16	18	12	10	98	UDP-N-acetylbacillosamine N-acetyltransferase [EC:2.3.1.203]	http://www.genome.jp/dbget-bin/www_bget?ko:K15913
K15910	0	12	16	14	6	0	6	54	UDP-N-acetylbacillosamine transaminase [EC:2.6.1.34]	http://www.genome.jp/dbget-bin/www_bget?ko:K15910
K05777	0	28	44	24	32	32	0	160	putative thiamine transport system substrate-binding protein	http://www.genome.jp/dbget-bin/www_bget?ko:K05777
K03972	4	2	14	12	22	18	44	116	phage shock protein E	http://www.genome.jp/dbget-bin/www_bget?ko:K03972
K03973	180	112	114	128	122	132	94	882	phage shock protein C	http://www.genome.jp/dbget-bin/www_bget?ko:K03973
K03970	0	4	8	0	2	6	4	24	phage shock protein B	http://www.genome.jp/dbget-bin/www_bget?ko:K03970
K03971	0	0	0	0	2	0	0	2	phage shock protein D	http://www.genome.jp/dbget-bin/www_bget?ko:K03971
K03976	728	2782	3198	3500	3690	2574	3512	19984	Cys-tRNA(Pro)/Cys-tRNA(Cys) deacylase [EC:3.1.1.-]	http://www.genome.jp/dbget-bin/www_bget?ko:K03976
K03977	12956	18420	18682	18906	19670	19178	15726	123538	GTPase	http://www.genome.jp/dbget-bin/www_bget?ko:K03977
K03974	218	188	114	124	190	180	136	1150	psp operon transcriptional activator	http://www.genome.jp/dbget-bin/www_bget?ko:K03974
K03975	818	1130	4522	5468	5338	4900	4742	26918	membrane-associated protein	http://www.genome.jp/dbget-bin/www_bget?ko:K03975
K16938	0	76	0	0	0	0	0	76	septin 3/9/12	http://www.genome.jp/dbget-bin/www_bget?ko:K16938
K03978	3862	7284	8030	8596	9694	8314	9586	55366	GTP-binding protein	http://www.genome.jp/dbget-bin/www_bget?ko:K03978
K03979	9848	17240	15586	16096	16452	16228	14662	106112	GTPase [EC:3.6.5.-]	http://www.genome.jp/dbget-bin/www_bget?ko:K03979
K13379	8	10	0	0	2	0	0	20	reversibly glycosylated polypeptide / UDP-arabinopyranose mutase [EC:2.4.1.- 5.4.99.30]	http://www.genome.jp/dbget-bin/www_bget?ko:K13379
K13378	266	2092	5504	6568	5558	4876	1854	26718	NADH-quinone oxidoreductase subunit C/D [EC:1.6.5.3]	http://www.genome.jp/dbget-bin/www_bget?ko:K13378
K18187	0	10	0	0	0	0	0	10	protein PET100, fungi type	http://www.genome.jp/dbget-bin/www_bget?ko:K18187
K18185	0	16	0	0	0	0	0	16	cytochrome c oxidase assembly protein subunit 23	http://www.genome.jp/dbget-bin/www_bget?ko:K18185
K18184	0	22	0	0	0	0	0	22	cytochrome c oxidase assembly protein subunit 20	http://www.genome.jp/dbget-bin/www_bget?ko:K18184
K13371	0	0	0	0	0	0	20	20	aralkylamine dehydrogenase light chain [EC:1.4.9.2]	http://www.genome.jp/dbget-bin/www_bget?ko:K13371
K13370	2	0	0	0	0	0	0	2	17beta-estradiol 17-dehydrogenase / 3alpha(17beta)-hydroxysteroid dehydrogenase (NAD+) [EC:1.1.1.62 1.1.1.239]	http://www.genome.jp/dbget-bin/www_bget?ko:K13370
K02372	2958	4668	4356	3922	6110	4926	5976	32916	3-hydroxyacyl-[acyl-carrier-protein] dehydratase [EC:4.2.1.59]	http://www.genome.jp/dbget-bin/www_bget?ko:K02372
K02371	5108	8612	6496	5200	5186	4668	4292	39562	enoyl-[acyl-carrier protein] reductase II [EC:1.3.1.9]	http://www.genome.jp/dbget-bin/www_bget?ko:K02371
K02377	5376	6320	5728	5564	3782	5096	2338	34204	GDP-L-fucose synthase [EC:1.1.1.271]	http://www.genome.jp/dbget-bin/www_bget?ko:K02377
K12351	132	60	30	56	12	100	54	444	sphingomyelin phosphodiesterase 2 [EC:3.1.4.12]	http://www.genome.jp/dbget-bin/www_bget?ko:K12351
K02379	3212	2768	3192	5144	3702	6650	6414	31082	FdhD protein	http://www.genome.jp/dbget-bin/www_bget?ko:K02379
K16850	386	700	860	706	870	636	988	5146	altronate dehydratase large subunit [EC:4.2.1.7]	http://www.genome.jp/dbget-bin/www_bget?ko:K16850
K18986	8	0	4	8	0	4	8	32	two-component system, OmpR family, sensor kinase Ihk [EC:2.7.13.3]	http://www.genome.jp/dbget-bin/www_bget?ko:K18986
K18983	22	106	38	46	42	48	20	322	D-galactarolactone cycloisomerase [EC:5.5.1.27]	http://www.genome.jp/dbget-bin/www_bget?ko:K18983
K18981	16	16	8	8	4	8	16	76	uronate dehydrogenase [EC:1.1.1.203]	http://www.genome.jp/dbget-bin/www_bget?ko:K18981
K18989	0	12	8	4	4	0	2	30	multidrug efflux pump	http://www.genome.jp/dbget-bin/www_bget?ko:K18989
K18988	0	20	90	20	38	8	0	176	serine-type D-Ala-D-Ala carboxypeptidase/endopeptidase [EC:3.4.16.4 3.4.21.-]	http://www.genome.jp/dbget-bin/www_bget?ko:K18988
K13519	0	58	0	0	0	0	0	58	lysophospholipid acyltransferase [EC:2.3.1.51 2.3.1.23 2.3.1.-]	http://www.genome.jp/dbget-bin/www_bget?ko:K13519
K13511	0	52	0	0	0	0	0	52	monolysocardiolipin acyltransferase [EC:2.3.1.-]	http://www.genome.jp/dbget-bin/www_bget?ko:K13511
K03396	0	0	0	58	28	118	270	474	S-(hydroxymethyl)glutathione synthase [EC:4.4.1.22]	http://www.genome.jp/dbget-bin/www_bget?ko:K03396
K03394	1594	2056	1972	2878	1578	2854	3398	16330	precorrin-2/cobalt-factor-2 C20-methyltransferase [EC:2.1.1.130 2.1.1.151]	http://www.genome.jp/dbget-bin/www_bget?ko:K03394
K03395	14	18	32	54	72	106	136	432	aminoglycoside 3-N-acetyltransferase I [EC:2.3.1.60]	http://www.genome.jp/dbget-bin/www_bget?ko:K03395
K03392	154	52	56	78	180	150	492	1162	aminocarboxymuconate-semialdehyde decarboxylase [EC:4.1.1.45]	http://www.genome.jp/dbget-bin/www_bget?ko:K03392
K03390	2976	2300	2146	2964	2278	3448	3312	19424	heterodisulfide reductase subunit C [EC:1.8.98.1]	http://www.genome.jp/dbget-bin/www_bget?ko:K03390
K03399	1412	1488	1274	1880	1046	2168	2988	12256	cobalt-precorrin-7 (C5)-methyltransferase [EC:2.1.1.289]	http://www.genome.jp/dbget-bin/www_bget?ko:K03399
K03021	0	98	0	0	0	0	0	98	DNA-directed RNA polymerase III subunit RPC2 [EC:2.7.7.6]	http://www.genome.jp/dbget-bin/www_bget?ko:K03021
K03022	0	16	0	0	0	0	0	16	DNA-directed RNA polymerase III subunit RPC8	http://www.genome.jp/dbget-bin/www_bget?ko:K03022
K03023	0	60	0	0	0	0	0	60	DNA-directed RNA polymerase III subunit RPC3	http://www.genome.jp/dbget-bin/www_bget?ko:K03023
K03024	0	56	0	0	0	0	0	56	DNA-directed RNA polymerase III subunit RPC7	http://www.genome.jp/dbget-bin/www_bget?ko:K03024
K03025	0	100	0	0	0	0	0	100	DNA-directed RNA polymerase III subunit RPC6	http://www.genome.jp/dbget-bin/www_bget?ko:K03025
K03026	0	66	0	0	0	0	0	66	DNA-directed RNA polymerase III subunit RPC4	http://www.genome.jp/dbget-bin/www_bget?ko:K03026
K03027	0	52	0	0	0	0	0	52	DNA-directed RNA polymerases I and III subunit RPAC1	http://www.genome.jp/dbget-bin/www_bget?ko:K03027
K03028	0	124	0	0	0	0	0	124	26S proteasome regulatory subunit N1	http://www.genome.jp/dbget-bin/www_bget?ko:K03028
K03029	0	48	0	0	0	0	0	48	26S proteasome regulatory subunit N10	http://www.genome.jp/dbget-bin/www_bget?ko:K03029
K12136	0	12	10	10	2	2	0	36	hydrogenase-4 component A [EC:1.-.-.-]	http://www.genome.jp/dbget-bin/www_bget?ko:K12136
K17325	2	0	6	6	8	36	130	188	glycerol transport system ATP-binding protein	http://www.genome.jp/dbget-bin/www_bget?ko:K17325
K17322	2	16	2	14	12	10	60	116	glycerol transport system permease protein	http://www.genome.jp/dbget-bin/www_bget?ko:K17322
K17323	0	4	0	0	10	12	92	118	glycerol transport system permease protein	http://www.genome.jp/dbget-bin/www_bget?ko:K17323
K12132	23658	23324	18186	19710	19660	18908	30774	154220	eukaryotic-like serine/threonine-protein kinase [EC:2.7.11.1]	http://www.genome.jp/dbget-bin/www_bget?ko:K12132
K17321	8	8	2	22	14	34	190	278	glycerol transport system substrate-binding protein	http://www.genome.jp/dbget-bin/www_bget?ko:K17321
K06610	2	50	216	98	154	68	54	642	MFS transporter, SP family, inositol transporter	http://www.genome.jp/dbget-bin/www_bget?ko:K06610
K12138	0	0	16	0	6	0	0	22	hydrogenase-4 component C [EC:1.-.-.-]	http://www.genome.jp/dbget-bin/www_bget?ko:K12138
K12139	0	6	6	2	8	0	0	22	hydrogenase-4 component D [EC:1.-.-.-]	http://www.genome.jp/dbget-bin/www_bget?ko:K12139
K17329	0	0	0	0	0	0	8	8	N,N'-diacetylchitobiose transport system substrate-binding protein	http://www.genome.jp/dbget-bin/www_bget?ko:K17329
K11444	154	94	82	90	32	116	92	660	two-component system, chemotaxis family, response regulator WspR [EC:2.7.7.65]	http://www.genome.jp/dbget-bin/www_bget?ko:K11444
K16327	0	0	6	0	2	0	8	16	putative LysE/RhtB family amino acid efflux pump	http://www.genome.jp/dbget-bin/www_bget?ko:K16327
K16326	4	10	12	6	0	4	4	40	CRP/FNR family transcriptional regulator, putaive post-exponential-phase nitrogen-starvation regulator	http://www.genome.jp/dbget-bin/www_bget?ko:K16326
K16321	0	6	58	34	34	2	50	184	high-affinity gluconate transporter	http://www.genome.jp/dbget-bin/www_bget?ko:K16321
K16320	0	0	0	0	0	0	56	56	anthranilate 1,2-dioxygenase small subunit [EC:1.14.12.1]	http://www.genome.jp/dbget-bin/www_bget?ko:K16320
K11443	26	148	98	120	22	58	282	754	two-component system, cell cycle response regulator DivK	http://www.genome.jp/dbget-bin/www_bget?ko:K11443
K16322	0	108	148	86	98	86	32	558	low-affinity inorganic phosphate transporter	http://www.genome.jp/dbget-bin/www_bget?ko:K16322
K16329	2360	3892	3450	3590	2234	3656	1008	20190	pseudouridylate synthase [EC:4.2.1.70]	http://www.genome.jp/dbget-bin/www_bget?ko:K16329
K16328	796	2908	2386	1918	2020	1844	752	12624	pseudouridine kinase [EC:2.7.1.83]	http://www.genome.jp/dbget-bin/www_bget?ko:K16328
K00612	3468	1036	848	792	578	1118	802	8642	carbamoyltransferase [EC:2.1.3.-]	http://www.genome.jp/dbget-bin/www_bget?ko:K00612
K00613	0	4	10	10	6	12	26	68	glycine amidinotransferase [EC:2.1.4.1]	http://www.genome.jp/dbget-bin/www_bget?ko:K00613
K00610	3266	5066	4000	3708	3878	3952	3420	27290	aspartate carbamoyltransferase regulatory subunit	http://www.genome.jp/dbget-bin/www_bget?ko:K00610
K00611	7614	10158	7928	9152	7144	9884	8088	59968	ornithine carbamoyltransferase [EC:2.1.3.3]	http://www.genome.jp/dbget-bin/www_bget?ko:K00611
K00616	3378	4120	5494	5828	7160	6534	11888	44402	transaldolase [EC:2.2.1.2]	http://www.genome.jp/dbget-bin/www_bget?ko:K00616
K00615	26086	41088	37404	35162	37892	37980	31648	247260	transketolase [EC:2.2.1.1]	http://www.genome.jp/dbget-bin/www_bget?ko:K00615
K00618	0	66	0	0	0	0	0	66	amino-acid N-acetyltransferase [EC:2.3.1.1]	http://www.genome.jp/dbget-bin/www_bget?ko:K00618
K00619	494	376	310	504	380	566	888	3518	amino-acid N-acetyltransferase [EC:2.3.1.1]	http://www.genome.jp/dbget-bin/www_bget?ko:K00619
K10865	0	44	0	0	0	0	0	44	double-strand break repair protein MRE11	http://www.genome.jp/dbget-bin/www_bget?ko:K10865
K10866	0	150	0	0	0	0	0	150	DNA repair protein RAD50 [EC:3.6.-.-]	http://www.genome.jp/dbget-bin/www_bget?ko:K10866
K10867	0	2	0	0	2	0	0	4	nijmegen breakage syndrome protein 1	http://www.genome.jp/dbget-bin/www_bget?ko:K10867
K10862	0	72	0	0	0	0	0	72	tyrosyl-DNA phosphodiesterase 1 [EC:3.1.4.-]	http://www.genome.jp/dbget-bin/www_bget?ko:K10862
K04573	16	2	0	0	0	0	0	18	neurofilament medium polypeptide (neurofilament 3)	http://www.genome.jp/dbget-bin/www_bget?ko:K04573
K14813	0	116	0	0	0	0	0	116	metalloprotease ARX1 [EC:3.-.-.-]	http://www.genome.jp/dbget-bin/www_bget?ko:K14813
K07874	0	34	0	0	0	0	0	34	Ras-related protein Rab-1A	http://www.genome.jp/dbget-bin/www_bget?ko:K07874
K07870	0	66	0	0	0	0	0	66	mitochondrial Rho GTPase 1 [EC:3.6.5.-]	http://www.genome.jp/dbget-bin/www_bget?ko:K07870
K16937	1082	1092	1168	916	524	640	364	5786	thiosulfate dehydrogenase [quinone] large subunit [EC:1.8.5.2]	http://www.genome.jp/dbget-bin/www_bget?ko:K16937
K10240	12	36	18	4	44	14	38	166	cellobiose transport system substrate-binding protein	http://www.genome.jp/dbget-bin/www_bget?ko:K10240
K10241	242	386	290	288	242	288	176	1912	cellobiose transport system permease protein	http://www.genome.jp/dbget-bin/www_bget?ko:K10241
K10242	100	96	52	74	50	104	94	570	cellobiose transport system permease protein	http://www.genome.jp/dbget-bin/www_bget?ko:K10242
K14818	0	60	0	0	0	0	0	60	ribosome assembly protein SQT1	http://www.genome.jp/dbget-bin/www_bget?ko:K14818
K04110	116	2	0	0	16	36	166	336	benzoate-CoA ligase [EC:6.2.1.25]	http://www.genome.jp/dbget-bin/www_bget?ko:K04110
K04113	6	0	0	0	0	0	0	6	benzoyl-CoA reductase subunit B [EC:1.3.7.8]	http://www.genome.jp/dbget-bin/www_bget?ko:K04113
K04114	10	0	6	0	2	8	6	32	benzoyl-CoA reductase subunit A [EC:1.3.7.8]	http://www.genome.jp/dbget-bin/www_bget?ko:K04114
K18479	0	14	56	24	34	48	4	180	sulfoquinovose isomerase [EC:5.3.1.31]	http://www.genome.jp/dbget-bin/www_bget?ko:K18479
K18478	242	78	106	54	52	60	26	618	sulfofructose kinase [EC:2.7.1.184]	http://www.genome.jp/dbget-bin/www_bget?ko:K18478
K18477	0	60	0	0	0	0	0	60	type IV protein arginine methyltransferase [EC:2.1.1.322]	http://www.genome.jp/dbget-bin/www_bget?ko:K18477
K18476	370	714	4492	7242	7222	6604	3698	30342	TetR/AcrR family transcriptional regulator, tetracycline repressor protein	http://www.genome.jp/dbget-bin/www_bget?ko:K18476
K18475	932	1176	1238	912	814	748	526	6346	lysine-N-methylase [EC:2.1.1.-]	http://www.genome.jp/dbget-bin/www_bget?ko:K18475
K18474	16	32	4	2	0	2	0	56	trans-2-decenoyl-[acyl-carrier protein] isomerase [EC:5.3.3.14]	http://www.genome.jp/dbget-bin/www_bget?ko:K18474
K18472	16	18	22	16	8	10	6	96	acetyl-CoA/propionyl-CoA carboxylase carboxyl transferase subunit [EC:6.4.1.2 6.4.1.3]	http://www.genome.jp/dbget-bin/www_bget?ko:K18472
K18471	38	56	82	36	72	16	26	326	methylglyoxal reductase [EC:1.1.1.-]	http://www.genome.jp/dbget-bin/www_bget?ko:K18471
K18470	0	44	0	0	0	0	0	44	Rho GTPase-activating protein 1	http://www.genome.jp/dbget-bin/www_bget?ko:K18470
K07705	52	174	228	214	160	114	148	1090	two-component system, LytT family, response regulator LytT	http://www.genome.jp/dbget-bin/www_bget?ko:K07705
K07704	26	212	464	444	386	278	228	2038	two-component system, LytT family, sensor histidine kinase LytS [EC:2.7.13.3]	http://www.genome.jp/dbget-bin/www_bget?ko:K07704
K07707	262	1192	570	390	776	254	172	3616	two-component system, AgrA family, response regulator AgrA	http://www.genome.jp/dbget-bin/www_bget?ko:K07707
K07706	404	2510	1392	1218	1788	1392	648	9352	two-component system, AgrA family, sensor histidine kinase AgrC [EC:2.7.13.3]	http://www.genome.jp/dbget-bin/www_bget?ko:K07706
K07701	0	6	80	38	46	42	2	214	two-component system, CitB family, sensor histidine kinase DcuS [EC:2.7.13.3]	http://www.genome.jp/dbget-bin/www_bget?ko:K07701
K07700	0	14	102	16	72	10	0	214	two-component system, CitB family, cit operon sensor histidine kinase CitA [EC:2.7.13.3]	http://www.genome.jp/dbget-bin/www_bget?ko:K07700
K07703	0	26	28	18	14	18	2	106	two-component system, CitB family, response regulator DcuR	http://www.genome.jp/dbget-bin/www_bget?ko:K07703
K07702	0	6	56	24	24	20	0	130	two-component system, CitB family, response regulator CitB	http://www.genome.jp/dbget-bin/www_bget?ko:K07702
K08075	0	58	0	0	0	0	0	58	polynucleotide 3'-phosphatase [EC:3.1.3.32]	http://www.genome.jp/dbget-bin/www_bget?ko:K08075
K07709	758	254	272	478	402	536	580	3280	two-component system, NtrC family, sensor histidine kinase HydH [EC:2.7.13.3]	http://www.genome.jp/dbget-bin/www_bget?ko:K07709
K07708	10	164	2406	3494	4516	4168	5616	20374	two-component system, NtrC family, nitrogen regulation sensor histidine kinase GlnL [EC:2.7.13.3]	http://www.genome.jp/dbget-bin/www_bget?ko:K07708
K01955	31820	50936	47256	54138	51510	56592	58910	351162	carbamoyl-phosphate synthase large subunit [EC:6.3.5.5]	http://www.genome.jp/dbget-bin/www_bget?ko:K01955
K15743	0	0	0	0	6	0	0	6	carboxylesterase 3/5 [EC:3.1.1.1]	http://www.genome.jp/dbget-bin/www_bget?ko:K15743
K15740	1338	1396	1034	1860	872	2058	3376	11934	tetrahydromethanopterin:alpha-L-glutamate ligase [EC:6.3.2.33]	http://www.genome.jp/dbget-bin/www_bget?ko:K15740
K15217	0	80	0	0	0	0	0	80	RNA polymerase I-specific transcription initiation factor RRN5	http://www.genome.jp/dbget-bin/www_bget?ko:K15217
K15746	60	28	32	14	18	16	478	646	beta-carotene 3-hydroxylase [EC:1.14.13.129]	http://www.genome.jp/dbget-bin/www_bget?ko:K15746
K19523	0	0	0	2	2	0	0	4	carnitine O-palmitoyltransferase 1, muscle isoform [EC:2.3.1.21]	http://www.genome.jp/dbget-bin/www_bget?ko:K19523
K09934	8	22	20	0	8	6	2	66	uncharacterized protein	http://www.genome.jp/dbget-bin/www_bget?ko:K09934
K06215	4876	4314	3966	5408	2930	6424	5068	32986	pyridoxal 5'-phosphate synthase pdxS subunit [EC:4.3.3.6]	http://www.genome.jp/dbget-bin/www_bget?ko:K06215
K09937	18	6	20	16	104	74	172	410	uncharacterized protein	http://www.genome.jp/dbget-bin/www_bget?ko:K09937
K18068	0	2	76	10	176	66	4	334	phthalate 4,5-dioxygenase [EC:1.14.12.7]	http://www.genome.jp/dbget-bin/www_bget?ko:K18068
K18069	0	2	46	0	136	54	10	248	phthalate 4,5-dioxygenase reductase component [EC:1.18.1.-]	http://www.genome.jp/dbget-bin/www_bget?ko:K18069
K13745	180	290	2860	3852	3788	3268	1134	15372	L-2,4-diaminobutyrate decarboxylase [EC:4.1.1.86]	http://www.genome.jp/dbget-bin/www_bget?ko:K13745
K13747	2346	5026	4314	3732	3050	2510	2022	23000	carboxynorspermidine decarboxylase [EC:4.1.1.96]	http://www.genome.jp/dbget-bin/www_bget?ko:K13747
K09931	44	122	158	184	140	396	96	1140	uncharacterized protein	http://www.genome.jp/dbget-bin/www_bget?ko:K09931
K06212	14	48	70	30	32	12	2	208	formate transporter	http://www.genome.jp/dbget-bin/www_bget?ko:K06212
K09933	598	256	252	222	530	434	4252	6544	MtfA peptidase	http://www.genome.jp/dbget-bin/www_bget?ko:K09933
K02618	12	44	456	416	252	138	230	1548	oxepin-CoA hydrolase / 3-oxo-5,6-dehydrosuberyl-CoA semialdehyde dehydrogenase [EC:3.3.2.12 1.2.1.91]	http://www.genome.jp/dbget-bin/www_bget?ko:K02618
K02619	650	2384	4470	4418	3712	3692	1332	20658	4-amino-4-deoxychorismate lyase [EC:4.1.3.38]	http://www.genome.jp/dbget-bin/www_bget?ko:K02619
K02968	1942	2320	2426	2500	2970	2980	2706	17844	small subunit ribosomal protein S20	http://www.genome.jp/dbget-bin/www_bget?ko:K02968
K02614	1834	1960	1544	2324	1868	2872	2752	15154	acyl-CoA thioesterase [EC:3.1.2.-]	http://www.genome.jp/dbget-bin/www_bget?ko:K02614
K02615	0	32	38	16	16	4	16	122	3-oxo-5,6-didehydrosuberyl-CoA/3-oxoadipyl-CoA thiolase [EC:2.3.1.223 2.3.1.174]	http://www.genome.jp/dbget-bin/www_bget?ko:K02615
K02616	48	94	432	338	264	220	552	1948	phenylacetic acid degradation operon negative regulatory protein	http://www.genome.jp/dbget-bin/www_bget?ko:K02616
K02617	246	56	88	252	268	232	378	1520	phenylacetic acid degradation protein	http://www.genome.jp/dbget-bin/www_bget?ko:K02617
K02962	402	352	296	556	282	588	958	3434	small subunit ribosomal protein S17e	http://www.genome.jp/dbget-bin/www_bget?ko:K02962
K02611	12	114	218	184	202	114	216	1060	ring-1,2-phenylacetyl-CoA epoxidase subunit PaaC [EC:1.14.13.149]	http://www.genome.jp/dbget-bin/www_bget?ko:K02611
K02612	38	58	132	156	118	112	152	766	ring-1,2-phenylacetyl-CoA epoxidase subunit PaaD	http://www.genome.jp/dbget-bin/www_bget?ko:K02612
K02961	3522	4118	4084	4636	4060	4688	4532	29640	small subunit ribosomal protein S17	http://www.genome.jp/dbget-bin/www_bget?ko:K02961
K03569	12446	18232	17628	16838	18464	17214	16312	117134	rod shape-determining protein MreB and related proteins	http://www.genome.jp/dbget-bin/www_bget?ko:K03569
K03568	14300	15486	13070	14136	14000	18440	27052	116484	TldD protein	http://www.genome.jp/dbget-bin/www_bget?ko:K03568
K03565	4730	7638	7030	6816	7162	7544	6012	46932	regulatory protein	http://www.genome.jp/dbget-bin/www_bget?ko:K03565
K03564	4278	4614	5246	6362	4356	6590	6434	37880	peroxiredoxin Q/BCP [EC:1.11.1.15]	http://www.genome.jp/dbget-bin/www_bget?ko:K03564
K03567	218	126	212	218	448	272	2054	3548	glycine cleavage system transcriptional repressor	http://www.genome.jp/dbget-bin/www_bget?ko:K03567
K03566	0	118	1888	1642	2724	2036	6034	14442	LysR family transcriptional regulator, glycine cleavage system transcriptional activator	http://www.genome.jp/dbget-bin/www_bget?ko:K03566
K03561	8992	9814	11654	11900	14630	12370	20106	89466	biopolymer transport protein ExbB	http://www.genome.jp/dbget-bin/www_bget?ko:K03561
K03560	512	270	1648	2468	2760	2602	3432	13692	biopolymer transport protein TolR	http://www.genome.jp/dbget-bin/www_bget?ko:K03560
K03563	182	184	652	672	792	666	524	3672	carbon storage regulator	http://www.genome.jp/dbget-bin/www_bget?ko:K03563
K06219	24	244	260	180	236	164	90	1198	S-adenosylmethionine-dependent methyltransferase	http://www.genome.jp/dbget-bin/www_bget?ko:K06219
K01709	1118	2278	1566	2522	1838	1208	1318	11848	CDP-glucose 4,6-dehydratase [EC:4.2.1.45]	http://www.genome.jp/dbget-bin/www_bget?ko:K01709
K01708	90	342	272	224	478	192	172	1770	galactarate dehydratase [EC:4.2.1.42]	http://www.genome.jp/dbget-bin/www_bget?ko:K01708
K01707	2	0	84	6	196	68	34	390	5-dehydro-4-deoxyglucarate dehydratase [EC:4.2.1.41]	http://www.genome.jp/dbget-bin/www_bget?ko:K01707
K01706	200	478	510	250	658	504	214	2814	glucarate dehydratase [EC:4.2.1.40]	http://www.genome.jp/dbget-bin/www_bget?ko:K01706
K01705	6	66	0	0	0	0	20	92	homoaconitate hydratase [EC:4.2.1.36]	http://www.genome.jp/dbget-bin/www_bget?ko:K01705
K01704	4284	6424	7860	8984	9240	9214	11550	57556	3-isopropylmalate/(R)-2-methylmalate dehydratase small subunit [EC:4.2.1.33 4.2.1.35]	http://www.genome.jp/dbget-bin/www_bget?ko:K01704
K01703	10906	14608	17056	19348	18772	20034	27088	127812	3-isopropylmalate/(R)-2-methylmalate dehydratase large subunit [EC:4.2.1.33 4.2.1.35]	http://www.genome.jp/dbget-bin/www_bget?ko:K01703
K01702	2	78	0	0	0	0	0	80	3-isopropylmalate dehydratase [EC:4.2.1.33]	http://www.genome.jp/dbget-bin/www_bget?ko:K01702
K09553	0	100	0	0	0	0	0	100	stress-induced-phosphoprotein 1	http://www.genome.jp/dbget-bin/www_bget?ko:K09553
K09550	0	14	0	0	0	0	0	14	prefoldin subunit 4	http://www.genome.jp/dbget-bin/www_bget?ko:K09550
K09554	0	76	0	0	0	0	0	76	cell division cycle protein 37	http://www.genome.jp/dbget-bin/www_bget?ko:K09554
K14165	18	10	412	40	1508	2022	4324	8334	atypical dual specificity phosphatase [EC:3.1.3.16 3.1.3.48]	http://www.genome.jp/dbget-bin/www_bget?ko:K14165
K14164	2518	2586	2696	3370	982	4036	752	16940	glycyl-tRNA synthetase [EC:6.1.1.14]	http://www.genome.jp/dbget-bin/www_bget?ko:K14164
K14166	0	0	0	32	2	0	62	96	copper transport protein	http://www.genome.jp/dbget-bin/www_bget?ko:K14166
K14161	294	526	358	328	1064	488	8152	11210	protein ImuB	http://www.genome.jp/dbget-bin/www_bget?ko:K14161
K14160	0	50	76	4	150	54	898	1232	protein ImuA	http://www.genome.jp/dbget-bin/www_bget?ko:K14160
K14162	1872	1834	1568	1744	2540	2046	15608	27212	error-prone DNA polymerase [EC:2.7.7.7]	http://www.genome.jp/dbget-bin/www_bget?ko:K14162
K14169	0	74	0	0	0	0	0	74	cytoplasmic tRNA 2-thiolation protein 2	http://www.genome.jp/dbget-bin/www_bget?ko:K14169
K14168	0	56	0	0	0	0	0	56	cytoplasmic tRNA 2-thiolation protein 1 [EC:2.7.7.-]	http://www.genome.jp/dbget-bin/www_bget?ko:K14168
K05396	1388	2288	2206	2442	1650	2562	764	13300	D-cysteine desulfhydrase [EC:4.4.1.15]	http://www.genome.jp/dbget-bin/www_bget?ko:K05396
K03709	1944	2030	1656	2288	1312	2850	4194	16274	DtxR family transcriptional regulator, Mn-dependent transcriptional regulator	http://www.genome.jp/dbget-bin/www_bget?ko:K03709
K03708	1256	2218	1628	1658	1576	1662	1132	11130	transcriptional regulator of stress and heat shock response	http://www.genome.jp/dbget-bin/www_bget?ko:K03708
K03701	39098	55570	53076	58046	64342	61818	65904	397854	excinuclease ABC subunit A	http://www.genome.jp/dbget-bin/www_bget?ko:K03701
K03700	136	856	348	262	696	144	90	2532	recombination protein U	http://www.genome.jp/dbget-bin/www_bget?ko:K03700
K03703	19458	27482	24836	25742	25824	26004	27054	176400	excinuclease ABC subunit C	http://www.genome.jp/dbget-bin/www_bget?ko:K03703
K03702	19116	29592	27200	28408	28344	29250	29752	191662	excinuclease ABC subunit B	http://www.genome.jp/dbget-bin/www_bget?ko:K03702
K03705	5450	9098	7500	7470	6928	8308	5602	50356	heat-inducible transcriptional repressor	http://www.genome.jp/dbget-bin/www_bget?ko:K03705
K03704	1496	2210	2552	2656	2450	2638	3600	17602	cold shock protein (beta-ribbon, CspA family)	http://www.genome.jp/dbget-bin/www_bget?ko:K03704
K03707	166	486	2416	2884	3292	3034	1474	13752	thiaminase (transcriptional activator TenA) [EC:3.5.99.2]	http://www.genome.jp/dbget-bin/www_bget?ko:K03707
K03706	648	910	886	940	992	1086	1266	6728	transcriptional pleiotropic repressor	http://www.genome.jp/dbget-bin/www_bget?ko:K03706
K17669	0	114	0	0	0	0	0	114	pentatricopeptide repeat-containing protein PET309	http://www.genome.jp/dbget-bin/www_bget?ko:K17669
K20492	42	178	152	110	78	62	62	684	lantibiotic transport system permease protein	http://www.genome.jp/dbget-bin/www_bget?ko:K20492
K17662	0	60	0	10	6	12	328	416	cytochrome b pre-mRNA-processing protein 3	http://www.genome.jp/dbget-bin/www_bget?ko:K17662
K20490	44	196	134	104	58	42	40	618	lantibiotic transport system ATP-binding protein	http://www.genome.jp/dbget-bin/www_bget?ko:K20490
K20491	40	130	56	66	72	36	50	450	lantibiotic transport system permease protein	http://www.genome.jp/dbget-bin/www_bget?ko:K20491
K12831	0	42	0	0	0	0	0	42	splicing factor 3B subunit 4	http://www.genome.jp/dbget-bin/www_bget?ko:K12831
K12830	0	110	0	0	0	0	0	110	splicing factor 3B subunit 3	http://www.genome.jp/dbget-bin/www_bget?ko:K12830
K14397	0	32	0	0	0	0	0	32	cleavage and polyadenylation specificity factor subunit 5	http://www.genome.jp/dbget-bin/www_bget?ko:K14397
K20724	0	78	0	0	0	0	0	78	transmembrane protein 33	http://www.genome.jp/dbget-bin/www_bget?ko:K20724
K06283	344	778	546	684	792	642	314	4100	putative DeoR family transcriptional regulator, stage III sporulation protein D	http://www.genome.jp/dbget-bin/www_bget?ko:K06283
K06282	598	842	724	1022	792	940	632	5550	hydrogenase small subunit [EC:1.12.99.6]	http://www.genome.jp/dbget-bin/www_bget?ko:K06282
K06281	834	1126	1132	1490	1108	1288	890	7868	hydrogenase large subunit [EC:1.12.99.6]	http://www.genome.jp/dbget-bin/www_bget?ko:K06281
K06287	6010	8364	8738	8932	9854	10676	11838	64412	septum formation protein	http://www.genome.jp/dbget-bin/www_bget?ko:K06287
K06286	190	1906	756	414	1134	294	170	4864	septation ring formation regulator	http://www.genome.jp/dbget-bin/www_bget?ko:K06286
K06285	84	64	88	104	148	160	160	808	transcription attenuation protein (tryptophan RNA-binding attenuator protein)	http://www.genome.jp/dbget-bin/www_bget?ko:K06285
K06284	406	538	380	504	692	532	394	3446	transcriptional pleiotropic regulator of transition state genes	http://www.genome.jp/dbget-bin/www_bget?ko:K06284
K11518	0	32	0	0	0	0	0	32	mitochondrial import receptor subunit TOM40	http://www.genome.jp/dbget-bin/www_bget?ko:K11518
K11517	0	104	0	0	0	0	0	104	(S)-2-hydroxy-acid oxidase [EC:1.1.3.15]	http://www.genome.jp/dbget-bin/www_bget?ko:K11517
K11971	0	72	0	0	0	0	0	72	E3 ubiquitin-protein ligase RNF14 [EC:2.3.2.27]	http://www.genome.jp/dbget-bin/www_bget?ko:K11971
K15750	0	0	2	0	0	2	0	4	biphenyl 2,3-dioxygenase subunit beta [EC:1.14.12.18]	http://www.genome.jp/dbget-bin/www_bget?ko:K15750
K07139	4052	8190	5726	4750	5992	4908	3178	36796	uncharacterized protein	http://www.genome.jp/dbget-bin/www_bget?ko:K07139
K16230	0	40	0	0	0	0	0	40	transcriptional activator HAC1	http://www.genome.jp/dbget-bin/www_bget?ko:K16230
K16139	12	354	324	384	90	118	22	1304	glucuronide carrier protein	http://www.genome.jp/dbget-bin/www_bget?ko:K16139
K07540	4	2	2	2	2	0	4	16	benzylsuccinate synthase [EC:4.1.99.11]	http://www.genome.jp/dbget-bin/www_bget?ko:K07540
K10625	0	346	0	0	0	0	0	346	E3 ubiquitin-protein ligase UBR1 [EC:2.3.2.27]	http://www.genome.jp/dbget-bin/www_bget?ko:K10625
K16135	0	8	198	34	912	1700	600	3452	LysR family transcriptional regulator, transcriptional activator for dmlA	http://www.genome.jp/dbget-bin/www_bget?ko:K16135
K16136	26	18	68	28	50	34	6	230	LacI family transcriptional regulator, maltose regulon regulatory protein	http://www.genome.jp/dbget-bin/www_bget?ko:K16136
K16137	28	158	388	3118	988	348	3320	8348	TetR/AcrR family transcriptional regulator, transcriptional repressor for nem operon	http://www.genome.jp/dbget-bin/www_bget?ko:K16137
K18661	20	44	356	38	1100	1502	862	3922	malonyl-CoA/methylmalonyl-CoA synthetase [EC:6.2.1.-]	http://www.genome.jp/dbget-bin/www_bget?ko:K18661
K06869	1354	1138	1124	1810	956	2234	2942	11558	uncharacterized protein	http://www.genome.jp/dbget-bin/www_bget?ko:K06869
K06868	2776	2200	1838	3376	1768	3850	5594	21402	Sep-tRNA:Cys-tRNA synthetase [EC:2.5.1.73]	http://www.genome.jp/dbget-bin/www_bget?ko:K06868
K06867	434	630	950	1040	3092	2792	15844	24782	uncharacterized protein	http://www.genome.jp/dbget-bin/www_bget?ko:K06867
K06866	0	12	38	10	20	22	2	104	autonomous glycyl radical cofactor	http://www.genome.jp/dbget-bin/www_bget?ko:K06866
K06865	3060	2718	2430	4080	2254	4860	6530	25932	ATPase	http://www.genome.jp/dbget-bin/www_bget?ko:K06865
K06864	3428	3270	3086	4210	2918	4492	5240	26644	uncharacterized protein	http://www.genome.jp/dbget-bin/www_bget?ko:K06864
K06863	4094	3956	2926	5290	2854	6448	8904	34472	5-formaminoimidazole-4-carboxamide-1-(beta)-D-ribofuranosyl 5'-monophosphate synthetase [EC:6.3.4.23]	http://www.genome.jp/dbget-bin/www_bget?ko:K06863
K06862	1384	1168	932	1762	994	2180	2938	11358	energy-converting hydrogenase B subunit Q	http://www.genome.jp/dbget-bin/www_bget?ko:K06862
K06861	5142	5656	6388	5862	7806	6602	8624	46080	lipopolysaccharide export system ATP-binding protein [EC:3.6.3.-]	http://www.genome.jp/dbget-bin/www_bget?ko:K06861
K06860	122	320	228	224	96	158	12	1160	putative heme uptake system protein	http://www.genome.jp/dbget-bin/www_bget?ko:K06860
K12659	0	94	0	0	0	0	12	106	N-acetyl-gamma-glutamyl-phosphate reductase / acetylglutamate kinase [EC:1.2.1.38 2.7.2.8]	http://www.genome.jp/dbget-bin/www_bget?ko:K12659
K12658	0	44	8	8	46	16	580	702	4-hydroxyproline epimerase [EC:5.1.1.8]	http://www.genome.jp/dbget-bin/www_bget?ko:K12658
K11874	0	132	0	0	0	0	0	132	ubiquitin carboxyl-terminal hydrolase 16 [EC:3.4.19.12]	http://www.genome.jp/dbget-bin/www_bget?ko:K11874
K21456	4	88	12	12	8	4	14	142	glutathione synthase [EC:6.3.2.3]	http://www.genome.jp/dbget-bin/www_bget?ko:K21456
K21451	0	234	0	0	0	0	0	234	xylanolytic transcriptional activator XlnR	http://www.genome.jp/dbget-bin/www_bget?ko:K21451
K11872	0	42	0	0	0	0	0	42	ubiquitin carboxyl-terminal hydrolase 9/13 [EC:3.4.19.12]	http://www.genome.jp/dbget-bin/www_bget?ko:K11872
K21452	0	68	0	0	0	0	0	68	bZIP-type transcription factor MBZ1	http://www.genome.jp/dbget-bin/www_bget?ko:K21452
K18842	8	18	2	12	28	80	64	212	antitoxin ChpS	http://www.genome.jp/dbget-bin/www_bget?ko:K18842
K18843	72	58	90	324	182	78	30	834	antitoxin HicB	http://www.genome.jp/dbget-bin/www_bget?ko:K18843
K13893	468	354	3870	5394	6390	6250	2920	25646	microcin C transport system substrate-binding protein	http://www.genome.jp/dbget-bin/www_bget?ko:K13893
K18846	0	0	0	0	24	60	44	128	16S rRNA (adenine(1408)-N(1))-methyltransferase [EC:2.1.1.180]	http://www.genome.jp/dbget-bin/www_bget?ko:K18846
K15029	0	140	0	0	0	0	0	140	translation initiation factor 3 subunit L	http://www.genome.jp/dbget-bin/www_bget?ko:K15029
K15028	0	30	0	0	0	0	0	30	translation initiation factor 3 subunit K	http://www.genome.jp/dbget-bin/www_bget?ko:K15028
K18844	12	8	14	70	46	36	370	556	spectinomycin phosphotransferase	http://www.genome.jp/dbget-bin/www_bget?ko:K18844
K15023	184	228	310	276	188	254	250	1690	5-methyltetrahydrofolate corrinoid/iron sulfur protein methyltransferase [EC:2.1.1.258]	http://www.genome.jp/dbget-bin/www_bget?ko:K15023
K15022	62	8	30	22	10	14	234	380	formate dehydrogenase beta subunit [EC:1.2.1.43]	http://www.genome.jp/dbget-bin/www_bget?ko:K15022
K15027	0	64	0	0	0	0	0	64	translation initiation factor 2D	http://www.genome.jp/dbget-bin/www_bget?ko:K15027
K15026	0	72	0	0	0	0	0	72	translation initiation factor 2A	http://www.genome.jp/dbget-bin/www_bget?ko:K15026
K15025	0	36	0	0	0	0	0	36	probable RNA-binding protein EIF1AD	http://www.genome.jp/dbget-bin/www_bget?ko:K15025
K15024	332	1346	976	998	886	924	360	5822	putative phosphotransacetylase [EC:2.3.1.8]	http://www.genome.jp/dbget-bin/www_bget?ko:K15024
K21337	0	0	0	2	0	0	0	2	aminotransferase	http://www.genome.jp/dbget-bin/www_bget?ko:K21337
K06159	0	22	40	30	28	48	2	170	multidrug/microcin transport system ATP-binding/permease protein	http://www.genome.jp/dbget-bin/www_bget?ko:K06159
K20939	10	92	64	56	60	22	6	310	beta-methylindole-3-pyruvate reductase [EC:1.1.1.397]	http://www.genome.jp/dbget-bin/www_bget?ko:K20939
K20938	0	124	1716	1620	4206	3440	156	11262	long-chain alkane monooxygenase [EC:1.14.14.28]	http://www.genome.jp/dbget-bin/www_bget?ko:K20938
K11304	0	64	0	0	0	0	0	64	histone acetyltransferase HTATIP [EC:2.3.1.48]	http://www.genome.jp/dbget-bin/www_bget?ko:K11304
K11303	0	34	0	0	0	0	0	34	histone acetyltransferase 1 [EC:2.3.1.48]	http://www.genome.jp/dbget-bin/www_bget?ko:K11303
K11309	0	58	0	0	0	0	0	58	regulator of Ty1 transposition protein 109	http://www.genome.jp/dbget-bin/www_bget?ko:K11309
K00137	0	104	132	20	48	54	44	402	aminobutyraldehyde dehydrogenase [EC:1.2.1.19]	http://www.genome.jp/dbget-bin/www_bget?ko:K00137
K00135	3186	4246	6808	7520	9168	11676	16084	58688	succinate-semialdehyde dehydrogenase / glutarate-semialdehyde dehydrogenase [EC:1.2.1.16 1.2.1.79 1.2.1.20]	http://www.genome.jp/dbget-bin/www_bget?ko:K00135
K00134	13490	15798	16380	17654	17570	17482	17178	115552	glyceraldehyde 3-phosphate dehydrogenase [EC:1.2.1.12]	http://www.genome.jp/dbget-bin/www_bget?ko:K00134
K00133	11884	15222	14076	15272	15550	15476	17608	105088	aspartate-semialdehyde dehydrogenase [EC:1.2.1.11]	http://www.genome.jp/dbget-bin/www_bget?ko:K00133
K00132	64	164	146	92	134	114	102	816	acetaldehyde dehydrogenase (acetylating) [EC:1.2.1.10]	http://www.genome.jp/dbget-bin/www_bget?ko:K00132
K00131	538	700	644	728	618	762	606	4596	glyceraldehyde-3-phosphate dehydrogenase (NADP+) [EC:1.2.1.9]	http://www.genome.jp/dbget-bin/www_bget?ko:K00131
K00130	118	182	374	2350	810	398	906	5138	betaine-aldehyde dehydrogenase [EC:1.2.1.8]	http://www.genome.jp/dbget-bin/www_bget?ko:K00130
K00138	218	652	3270	4616	4524	4790	7518	25588	aldehyde dehydrogenase [EC:1.2.1.-]	http://www.genome.jp/dbget-bin/www_bget?ko:K00138
K00428	1744	1888	1448	590	2320	1912	4230	14132	cytochrome c peroxidase [EC:1.11.1.5]	http://www.genome.jp/dbget-bin/www_bget?ko:K00428
K00425	4758	5842	12968	13162	13866	13008	16542	80146	cytochrome d ubiquinol oxidase subunit I [EC:1.10.3.14]	http://www.genome.jp/dbget-bin/www_bget?ko:K00425
K00427	0	48	2188	3978	4186	2794	2392	15586	L-lactate permease	http://www.genome.jp/dbget-bin/www_bget?ko:K00427
K00426	3608	4268	10232	10130	10842	10358	14250	63688	cytochrome d ubiquinol oxidase subunit II [EC:1.10.3.14]	http://www.genome.jp/dbget-bin/www_bget?ko:K00426
K14292	0	8	0	0	0	0	0	8	trimethylguanosine synthase [EC:2.1.1.-]	http://www.genome.jp/dbget-bin/www_bget?ko:K14292
K19218	0	2	2	0	4	30	0	38	beta-lactamase class A CARB-5 [EC:3.5.2.6]	http://www.genome.jp/dbget-bin/www_bget?ko:K19218
K14379	66	4	46	0	30	26	892	1064	tartrate-resistant acid phosphatase type 5 [EC:3.1.3.2]	http://www.genome.jp/dbget-bin/www_bget?ko:K14379
K14374	6	4	6	2	2	2	4	26	avermectin B 5-O-methyltransferase [EC:2.1.1.-]	http://www.genome.jp/dbget-bin/www_bget?ko:K14374
K19215	0	0	6	0	0	0	4	10	beta-lactamase class C ACT/MIR [EC:3.5.2.6]	http://www.genome.jp/dbget-bin/www_bget?ko:K19215
K14376	0	152	0	0	0	0	0	152	poly(A) polymerase [EC:2.7.7.19]	http://www.genome.jp/dbget-bin/www_bget?ko:K14376
K15550	0	30	30	22	26	0	2	110	outer membrane protein, multidrug efflux system	http://www.genome.jp/dbget-bin/www_bget?ko:K15550
K09845	0	8	0	0	2	4	0	14	1-hydroxycarotenoid 3,4-desaturase [EC:1.3.99.27]	http://www.genome.jp/dbget-bin/www_bget?ko:K09845
K14290	0	204	0	0	0	0	0	204	exportin-1	http://www.genome.jp/dbget-bin/www_bget?ko:K14290
K15979	0	132	0	0	0	0	0	132	staphylococcal nuclease domain-containing protein 1	http://www.genome.jp/dbget-bin/www_bget?ko:K15979
K15971	0	4	4	0	2	0	0	10	O-methyltransferase [EC:2.1.1.-]	http://www.genome.jp/dbget-bin/www_bget?ko:K15971
K15973	68	106	76	96	38	62	32	478	MarR family transcriptional regulator, 2-MHQ and catechol-resistance regulon repressor	http://www.genome.jp/dbget-bin/www_bget?ko:K15973
K15975	48	540	504	576	248	270	434	2620	glyoxalase family protein	http://www.genome.jp/dbget-bin/www_bget?ko:K15975
K15974	0	14	48	8	56	92	2292	2510	MarR family transcriptional regulator, negative regulator of the multidrug operon emrRAB	http://www.genome.jp/dbget-bin/www_bget?ko:K15974
K15977	686	1962	2906	2576	3522	3016	5762	20430	putative oxidoreductase	http://www.genome.jp/dbget-bin/www_bget?ko:K15977
K15976	0	2	2	4	2	0	2	12	putative NAD(P)H nitroreductase [EC:1.-.-.-]	http://www.genome.jp/dbget-bin/www_bget?ko:K15976
K14082	50	114	106	184	22	190	16	682	[methyl-Co(III) methylamine-specific corrinoid protein]:coenzyme M methyltransferase [EC:2.1.1.247]	http://www.genome.jp/dbget-bin/www_bget?ko:K14082
K14083	670	1328	1296	1226	696	1094	854	7164	trimethylamine---corrinoid protein Co-methyltransferase [EC:2.1.1.250]	http://www.genome.jp/dbget-bin/www_bget?ko:K14083
K14080	404	512	412	592	170	614	130	2834	[methyl-Co(III) methanol-specific corrinoid protein]:coenzyme M methyltransferase [EC:2.1.1.246]	http://www.genome.jp/dbget-bin/www_bget?ko:K14080
K14081	62	72	132	160	20	114	14	574	methanol corrinoid protein	http://www.genome.jp/dbget-bin/www_bget?ko:K14081
K14086	302	598	668	892	752	1426	656	5294	ech hydrogenase subunit A	http://www.genome.jp/dbget-bin/www_bget?ko:K14086
K14087	38	112	106	166	102	390	114	1028	ech hydrogenase subunit B	http://www.genome.jp/dbget-bin/www_bget?ko:K14087
K14084	42	376	300	352	102	288	92	1552	trimethylamine corrinoid protein	http://www.genome.jp/dbget-bin/www_bget?ko:K14084
K14088	28	104	88	122	162	338	184	1026	ech hydrogenase subunit C	http://www.genome.jp/dbget-bin/www_bget?ko:K14088
K14089	28	94	56	84	86	330	50	728	ech hydrogenase subunit D	http://www.genome.jp/dbget-bin/www_bget?ko:K14089
K04705	0	170	0	0	0	0	0	170	signal transducing adaptor molecule	http://www.genome.jp/dbget-bin/www_bget?ko:K04705
K04706	0	78	0	0	0	0	0	78	E3 SUMO-protein ligase PIAS1	http://www.genome.jp/dbget-bin/www_bget?ko:K04706
K01551	2166	5110	4412	4728	4168	5376	5240	31200	arsenite-transporting ATPase [EC:3.6.3.16]	http://www.genome.jp/dbget-bin/www_bget?ko:K01551
K01556	258	214	386	214	1800	1674	5462	10008	kynureninase [EC:3.7.1.3]	http://www.genome.jp/dbget-bin/www_bget?ko:K01556
K01555	0	30	514	3882	2292	1832	2566	11116	fumarylacetoacetase [EC:3.7.1.2]	http://www.genome.jp/dbget-bin/www_bget?ko:K01555
K18074	0	0	30	0	228	54	0	312	terephthalate 1,2-dioxygenase oxygenase component alpha subunit [EC:1.14.12.15]	http://www.genome.jp/dbget-bin/www_bget?ko:K18074
K04708	34	88	42	34	16	50	20	284	3-dehydrosphinganine reductase [EC:1.1.1.102]	http://www.genome.jp/dbget-bin/www_bget?ko:K04708
K04709	0	74	0	0	0	0	0	74	Acyl-CoA-dependent ceramide synthase [EC:2.3.1.24]	http://www.genome.jp/dbget-bin/www_bget?ko:K04709
K13357	0	64	0	0	0	0	0	64	putative meiotic phospholipase SPO1 [EC:3.1.1.-]	http://www.genome.jp/dbget-bin/www_bget?ko:K13357
K13356	0	0	8	2	4	0	0	14	alcohol-forming fatty acyl-CoA reductase [EC:1.2.1.84]	http://www.genome.jp/dbget-bin/www_bget?ko:K13356
K16958	8	16	42	56	16	2	12	152	L-cystine transport system permease protein	http://www.genome.jp/dbget-bin/www_bget?ko:K16958
K16959	0	70	30	82	26	16	86	310	L-cystine transport system permease protein	http://www.genome.jp/dbget-bin/www_bget?ko:K16959
K03955	0	6	0	0	0	0	0	6	NADH dehydrogenase (ubiquinone) 1 alpha/beta subcomplex 1	http://www.genome.jp/dbget-bin/www_bget?ko:K03955
K16950	630	628	642	586	490	324	380	3680	anaerobic sulfite reductase subunit A	http://www.genome.jp/dbget-bin/www_bget?ko:K16950
K16951	470	450	522	522	436	320	312	3032	anaerobic sulfite reductase subunit B	http://www.genome.jp/dbget-bin/www_bget?ko:K16951
K16956	0	2	2	0	0	0	0	4	L-cystine transport system substrate-binding protein	http://www.genome.jp/dbget-bin/www_bget?ko:K16956
K16957	34	70	64	52	24	6	36	286	L-cystine transport system substrate-binding protein	http://www.genome.jp/dbget-bin/www_bget?ko:K16957
K16954	22	26	24	36	12	30	6	156	methylthiol:coenzyme M methyltransferase [EC:2.1.1.251]	http://www.genome.jp/dbget-bin/www_bget?ko:K16954
K16955	28	86	88	94	26	96	6	424	methylated-thiol--corrinoid protein	http://www.genome.jp/dbget-bin/www_bget?ko:K16955
K13688	312	3898	2756	3124	3492	3992	2362	19936	cyclic beta-1,2-glucan synthetase [EC:2.4.1.-]	http://www.genome.jp/dbget-bin/www_bget?ko:K13688
K13683	0	2	44	58	52	46	2	204	putative colanic acid biosynthesis glycosyltransferase [EC:2.4.-.-]	http://www.genome.jp/dbget-bin/www_bget?ko:K13683
K13684	2	20	60	28	30	18	4	162	putative colanic acid biosynthesis glycosyltransferase [EC:2.4.-.-]	http://www.genome.jp/dbget-bin/www_bget?ko:K13684
K13687	72	126	108	42	46	48	56	498	arabinofuranosyltransferase [EC:2.4.2.-]	http://www.genome.jp/dbget-bin/www_bget?ko:K13687
K13686	306	622	424	476	160	252	58	2298	galactan 5-O-arabinofuranosyltransferase [EC:2.4.2.46]	http://www.genome.jp/dbget-bin/www_bget?ko:K13686
K02399	0	40	20	4	6	24	26	120	flagella synthesis protein FlgN	http://www.genome.jp/dbget-bin/www_bget?ko:K02399
K02398	148	212	198	216	646	862	1312	3594	negative regulator of flagellin synthesis FlgM	http://www.genome.jp/dbget-bin/www_bget?ko:K02398
K02395	94	674	1166	596	2274	2348	4308	11460	flagellar protein FlgJ	http://www.genome.jp/dbget-bin/www_bget?ko:K02395
K02394	750	536	728	370	2150	2456	4724	11714	flagellar P-ring protein precursor FlgI	http://www.genome.jp/dbget-bin/www_bget?ko:K02394
K02397	1072	1284	1464	1616	3740	3778	5936	18890	flagellar hook-associated protein 3 FlgL	http://www.genome.jp/dbget-bin/www_bget?ko:K02397
K02396	1794	2260	2054	2418	5476	4890	8364	27256	flagellar hook-associated protein 1 FlgK	http://www.genome.jp/dbget-bin/www_bget?ko:K02396
K02391	4	214	396	98	1202	1220	3308	6442	flagellar basal-body rod protein FlgF	http://www.genome.jp/dbget-bin/www_bget?ko:K02391
K02390	1414	1880	1826	2188	3894	3668	6280	21150	flagellar hook protein FlgE	http://www.genome.jp/dbget-bin/www_bget?ko:K02390
K02393	396	296	514	284	1448	1612	3400	7950	flagellar L-ring protein precursor FlgH	http://www.genome.jp/dbget-bin/www_bget?ko:K02393
K02392	1716	2212	1918	2248	3910	3514	5166	20684	flagellar basal-body rod protein FlgG	http://www.genome.jp/dbget-bin/www_bget?ko:K02392
K16833	0	44	0	0	0	0	0	44	protein phosphatase inhibitor 2	http://www.genome.jp/dbget-bin/www_bget?ko:K16833
K16839	0	10	98	1516	428	36	146	2234	FAD-dependent urate hydroxylase [EC:1.14.13.113]	http://www.genome.jp/dbget-bin/www_bget?ko:K16839
K16838	0	0	0	16	2	0	0	18	urate oxidase / 2-oxo-4-hydroxy-4-carboxy-5-ureidoimidazoline decarboxylase [EC:1.7.3.3 4.1.1.97]	http://www.genome.jp/dbget-bin/www_bget?ko:K16838
K13533	0	8	6	18	10	6	54	102	two-component system, sporulation sensor kinase E [EC:2.7.13.3]	http://www.genome.jp/dbget-bin/www_bget?ko:K13533
K13532	2	0	0	0	0	0	0	2	two-component system, sporulation sensor kinase D [EC:2.7.13.3]	http://www.genome.jp/dbget-bin/www_bget?ko:K13532
K13531	98	22	4	22	24	2	30	202	methylated-DNA-[protein]-cysteine S-methyltransferase [EC:2.1.1.63]	http://www.genome.jp/dbget-bin/www_bget?ko:K13531
K13530	10	132	118	76	80	52	38	506	AraC family transcriptional regulator, regulatory protein of adaptative response / methylphosphotriester-DNA alkyltransferase methyltransferase [EC:2.1.1.-]	http://www.genome.jp/dbget-bin/www_bget?ko:K13530
K13535	0	116	0	0	0	0	0	116	cardiolipin-specific phospholipase [EC:3.1.1.-]	http://www.genome.jp/dbget-bin/www_bget?ko:K13535
K02978	66	78	66	106	74	134	172	696	small subunit ribosomal protein S27e	http://www.genome.jp/dbget-bin/www_bget?ko:K02978
K02975	6	20	0	0	0	4	0	30	small subunit ribosomal protein S25e	http://www.genome.jp/dbget-bin/www_bget?ko:K02975
K21600	728	1208	906	866	670	712	476	5566	-	http://www.genome.jp/dbget-bin/www_bget?ko:K21600
K21602	6	8	12	28	50	6	30	140	-	http://www.genome.jp/dbget-bin/www_bget?ko:K21602
K21603	0	0	0	0	0	0	8	8	-	http://www.genome.jp/dbget-bin/www_bget?ko:K21603
K02601	7448	10638	10962	11410	11210	11812	10858	74338	transcriptional antiterminator NusG	http://www.genome.jp/dbget-bin/www_bget?ko:K02601
K21606	6	12	4	4	98	12	4	140	endo-chitodextinase [EC:3.2.1.202]	http://www.genome.jp/dbget-bin/www_bget?ko:K21606
K21607	0	6	44	4	190	84	156	484	tetrachlorobenzoquinone reductase [EC:1.1.1.404]	http://www.genome.jp/dbget-bin/www_bget?ko:K21607
K02976	8	0	0	0	0	0	0	8	small subunit ribosomal protein S26e	http://www.genome.jp/dbget-bin/www_bget?ko:K02976
K20308	0	104	0	0	0	0	0	104	trafficking protein particle complex subunit 11	http://www.genome.jp/dbget-bin/www_bget?ko:K20308
K18698	0	2	1084	820	1632	448	74	4060	beta-lactamase class A TEM [EC:3.5.2.6]	http://www.genome.jp/dbget-bin/www_bget?ko:K18698
K02606	0	46	0	0	0	0	0	46	origin recognition complex subunit 4	http://www.genome.jp/dbget-bin/www_bget?ko:K02606
K20306	0	254	0	0	0	4	66	324	trafficking protein particle complex subunit 9	http://www.genome.jp/dbget-bin/www_bget?ko:K20306
K02605	0	76	0	0	0	0	0	76	origin recognition complex subunit 3	http://www.genome.jp/dbget-bin/www_bget?ko:K02605
K20307	0	164	0	0	0	0	0	164	trafficking protein particle complex subunit 10	http://www.genome.jp/dbget-bin/www_bget?ko:K20307
K12339	178	278	2970	3412	3896	4568	2242	17544	cysteine synthase B [EC:2.5.1.47]	http://www.genome.jp/dbget-bin/www_bget?ko:K12339
K11681	0	180	0	0	0	0	0	180	helicase SWR1 [EC:3.6.4.12]	http://www.genome.jp/dbget-bin/www_bget?ko:K11681
K18694	0	64	0	0	0	0	0	64	phosphatidylglycerol phospholipase C [EC:3.1.4.-]	http://www.genome.jp/dbget-bin/www_bget?ko:K18694
K11687	30	0	0	0	0	0	0	30	poly(ADP-ribose) glycohydrolase ARH3 [EC:3.2.1.143]	http://www.genome.jp/dbget-bin/www_bget?ko:K11687
K11685	0	0	24	6	14	10	0	54	DNA-binding protein StpA	http://www.genome.jp/dbget-bin/www_bget?ko:K11685
K11684	0	252	0	0	0	0	0	252	bromodomain-containing factor 1	http://www.genome.jp/dbget-bin/www_bget?ko:K11684
K11689	148	232	286	248	270	244	430	1858	C4-dicarboxylate transporter, DctQ subunit	http://www.genome.jp/dbget-bin/www_bget?ko:K11689
K11688	140	164	78	138	166	102	246	1034	C4-dicarboxylate-binding protein DctP	http://www.genome.jp/dbget-bin/www_bget?ko:K11688
K20303	0	18	0	0	0	0	0	18	trafficking protein particle complex subunit 4	http://www.genome.jp/dbget-bin/www_bget?ko:K20303
K03048	148	376	170	166	182	116	132	1290	DNA-directed RNA polymerase subunit delta	http://www.genome.jp/dbget-bin/www_bget?ko:K03048
K03049	1102	1040	886	1488	762	1842	2374	9494	DNA-directed RNA polymerase subunit E' [EC:2.7.7.6]	http://www.genome.jp/dbget-bin/www_bget?ko:K03049
K13821	628	1736	8308	10114	13294	11282	15352	60714	RHH-type transcriptional regulator, proline utilization regulon repressor / proline dehydrogenase / delta 1-pyrroline-5-carboxylate dehydrogenase [EC:1.5.5.2 1.2.1.88]	http://www.genome.jp/dbget-bin/www_bget?ko:K13821
K13820	108	230	342	286	268	184	210	1628	flagellar biosynthetic protein FliR/FlhB	http://www.genome.jp/dbget-bin/www_bget?ko:K13820
K03042	2052	1756	1654	2762	1514	3352	4392	17482	DNA-directed RNA polymerase subunit A" [EC:2.7.7.6]	http://www.genome.jp/dbget-bin/www_bget?ko:K03042
K03043	32014	48524	46872	46366	48656	44930	44104	311466	DNA-directed RNA polymerase subunit beta [EC:2.7.7.6]	http://www.genome.jp/dbget-bin/www_bget?ko:K03043
K03040	11300	16366	15372	15078	16282	14996	13916	103310	DNA-directed RNA polymerase subunit alpha [EC:2.7.7.6]	http://www.genome.jp/dbget-bin/www_bget?ko:K03040
K03041	4068	3826	3152	5542	3022	6754	9046	35410	DNA-directed RNA polymerase subunit A' [EC:2.7.7.6]	http://www.genome.jp/dbget-bin/www_bget?ko:K03041
K13829	270	120	148	248	154	298	378	1616	shikimate kinase / 3-dehydroquinate synthase [EC:2.7.1.71 4.2.3.4]	http://www.genome.jp/dbget-bin/www_bget?ko:K13829
K03047	1698	1650	1356	2156	1124	2676	3506	14166	DNA-directed RNA polymerase subunit D [EC:2.7.7.6]	http://www.genome.jp/dbget-bin/www_bget?ko:K03047
K03044	3100	2910	2422	4250	2338	5128	7076	27224	DNA-directed RNA polymerase subunit B' [EC:2.7.7.6]	http://www.genome.jp/dbget-bin/www_bget?ko:K03044
K03045	2530	2438	2106	3350	1854	4080	5118	21476	DNA-directed RNA polymerase subunit B" [EC:2.7.7.6]	http://www.genome.jp/dbget-bin/www_bget?ko:K03045
K06672	0	188	0	0	0	0	0	188	cohesin loading factor subunit SCC2	http://www.genome.jp/dbget-bin/www_bget?ko:K06672
K10352	0	208	0	0	0	0	0	208	myosin heavy chain	http://www.genome.jp/dbget-bin/www_bget?ko:K10352
K06670	0	114	0	0	0	0	0	114	cohesin complex subunit SCC1	http://www.genome.jp/dbget-bin/www_bget?ko:K06670
K06676	0	60	0	0	0	0	0	60	condensin complex subunit 2	http://www.genome.jp/dbget-bin/www_bget?ko:K06676
K06677	0	104	0	0	0	0	0	104	condensin complex subunit 1	http://www.genome.jp/dbget-bin/www_bget?ko:K06677
K06674	0	136	0	0	0	0	2	138	structural maintenance of chromosome 2	http://www.genome.jp/dbget-bin/www_bget?ko:K06674
K10353	26	10	0	2	0	2	0	40	deoxyadenosine kinase [EC:2.7.1.76]	http://www.genome.jp/dbget-bin/www_bget?ko:K10353
K06678	0	98	0	0	0	0	0	98	condensin complex subunit 3	http://www.genome.jp/dbget-bin/www_bget?ko:K06678
K06679	0	126	0	0	2	0	0	128	mitotic spindle assembly checkpoint protein MAD1	http://www.genome.jp/dbget-bin/www_bget?ko:K06679
K17301	0	92	0	0	0	0	0	92	coatomer subunit beta	http://www.genome.jp/dbget-bin/www_bget?ko:K17301
K17302	0	84	0	0	0	0	0	84	coatomer subunit beta'	http://www.genome.jp/dbget-bin/www_bget?ko:K17302
K12488	0	62	0	0	0	0	0	62	Arf-GAP with SH3 domain, ANK repeat and PH domain-containing protein	http://www.genome.jp/dbget-bin/www_bget?ko:K12488
K12489	0	2	4	4	4	0	0	14	Arf-GAP with coiled-coil, ANK repeat and PH domain-containing protein	http://www.genome.jp/dbget-bin/www_bget?ko:K12489
K12481	0	28	0	0	0	0	0	28	rabenosyn-5	http://www.genome.jp/dbget-bin/www_bget?ko:K12481
K16306	2722	2700	2160	4096	2030	4726	6996	25430	fructose-bisphosphate aldolase / 2-amino-3,7-dideoxy-D-threo-hept-6-ulosonate synthase [EC:4.1.2.13 2.2.1.10]	http://www.genome.jp/dbget-bin/www_bget?ko:K16306
K16305	292	168	150	148	70	216	64	1108	fructose-bisphosphate aldolase / 6-deoxy-5-ketofructose 1-phosphate synthase [EC:4.1.2.13 2.2.1.11]	http://www.genome.jp/dbget-bin/www_bget?ko:K16305
K16302	0	182	0	0	0	0	0	182	metal transporter CNNM	http://www.genome.jp/dbget-bin/www_bget?ko:K16302
K16301	4	28	58	44	44	16	128	322	deferrochelatase/peroxidase EfeB [EC:1.11.1.-]	http://www.genome.jp/dbget-bin/www_bget?ko:K16301
K16300	4	4	0	2	0	0	2	12	membrane fusion protein, epimerase transport system	http://www.genome.jp/dbget-bin/www_bget?ko:K16300
K00692	0	4	4	2	0	0	30	40	levansucrase [EC:2.4.1.10]	http://www.genome.jp/dbget-bin/www_bget?ko:K00692
K00638	172	644	2568	3036	3406	3084	1874	14784	chloramphenicol O-acetyltransferase type B [EC:2.3.1.28]	http://www.genome.jp/dbget-bin/www_bget?ko:K00638
K00639	14454	15768	12168	10188	12100	11256	17004	92938	glycine C-acetyltransferase [EC:2.3.1.29]	http://www.genome.jp/dbget-bin/www_bget?ko:K00639
K00693	264	308	152	96	32	90	156	1098	glycogen synthase [EC:2.4.1.11]	http://www.genome.jp/dbget-bin/www_bget?ko:K00693
K00634	1892	2166	1664	1396	1194	1238	766	10316	phosphate butyryltransferase [EC:2.3.1.19]	http://www.genome.jp/dbget-bin/www_bget?ko:K00634
K00635	14	20	16	6	2	4	2	64	diacylglycerol O-acyltransferase [EC:2.3.1.20]	http://www.genome.jp/dbget-bin/www_bget?ko:K00635
K00637	0	44	0	0	0	0	0	44	sterol O-acyltransferase [EC:2.3.1.26]	http://www.genome.jp/dbget-bin/www_bget?ko:K00637
K00631	786	278	10432	10240	12980	11046	11538	57300	glycerol-3-phosphate O-acyltransferase [EC:2.3.1.15]	http://www.genome.jp/dbget-bin/www_bget?ko:K00631
K00632	3376	662	3168	6284	6522	5806	8074	33892	acetyl-CoA acyltransferase [EC:2.3.1.16]	http://www.genome.jp/dbget-bin/www_bget?ko:K00632
K00633	62	458	502	604	540	462	328	2956	galactoside O-acetyltransferase [EC:2.3.1.18]	http://www.genome.jp/dbget-bin/www_bget?ko:K00633
K00691	1896	3994	2608	2392	2432	2982	1230	17534	maltose phosphorylase [EC:2.4.1.8]	http://www.genome.jp/dbget-bin/www_bget?ko:K00691
K00696	294	124	38	10	56	28	44	594	sucrose-phosphate synthase [EC:2.4.1.14]	http://www.genome.jp/dbget-bin/www_bget?ko:K00696
K00694	280	910	552	544	2162	586	758	5792	cellulose synthase (UDP-forming) [EC:2.4.1.12]	http://www.genome.jp/dbget-bin/www_bget?ko:K00694
[truncated: 7,137 more rows]
