# Supplementary material for: Carbon migration and metagenomic characteristics during anaerobic digestion of rice straw
Source: Biotechnol Biofuels. 2020 Jul 20;13:130. doi: 10.1186/s13068-020-01770-4 (PMC7372879; doi:10.1186/s13068-020-01770-4)
Supplement: Supplementary file 3 — Additional file 3. Abundance of functions on enzyme level. [file 13068_2020_1770_MOESM3_ESM.xlsx]

## Sheet: Table S3. kegg_enzyme_profile
Table S3. Abundance of functions on Enzyme level
Enzyme	A1	A5	A10	A15	A20	A25	A50	Total	Description
3.1.22.4	5858	7090	7154	7500	7734	8184	8136	51656	crossover junction endodeoxyribonuclease
4.6.1.15	54	180	330	1856	476	96	96	3088	FAD-AMP lyase (cyclizing)
4.6.1.16	1822	1624	1312	2358	1172	2934	3984	15206	tRNA-intron lyase
4.6.1.17	4616	4526	3702	4186	3416	5670	4972	31088	cyclic pyranopterin monophosphate synthase
4.6.1.12	6126	8158	7820	7928	9086	8054	7352	54524	2-C-methyl-D-erythritol 2,4-cyclodiphosphate synthase
4.6.1.13	94	682	384	412	538	238	124	2472	phosphatidylinositol diacylglycerol-lyase
2.3.1.31	1756	2280	5234	6232	9304	7734	13412	45952	homoserine O-acetyltransferase
1.1.5.2	10	40	3714	6190	5316	2928	8802	27000	glucose 1-dehydrogenase (PQQ, quinone)
1.1.5.3	10696	14480	13990	14560	11522	16076	7438	88762	glycerol-3-phosphate dehydrogenase
1.1.5.4	140	440	918	4326	1424	292	2470	10010	malate dehydrogenase (quinone)
1.1.5.6	0	50	134	74	198	82	136	674	formate dehydrogenase-N
1.1.5.8	0	94	416	1988	1286	268	154	4206	quinate dehydrogenase (quinone)
1.1.5.9	0	0	0	0	4	0	48	52	glucose 1-dehydrogenase (FAD, quinone)
3.2.2.16	8	0	0	0	0	0	0	8	methylthioadenosine nucleosidase
1.13.11.41	0	0	22	0	60	26	0	108	2,4'-dihydroxyacetophenone dioxygenase
3.2.2.19	0	2	0	0	2	0	0	4	[protein ADP-ribosylarginine] hydrolase
1.17.4.1	22878	30880	38838	34716	36456	38560	51304	253632	ribonucleoside-diphosphate reductase
3.1.4.46	10108	19056	19274	20096	14022	18176	20610	121342	glycerophosphodiester phosphodiesterase
1.17.4.2	18342	31220	25788	25278	26032	23564	21680	171904	ribonucleoside-triphosphate reductase (thioredoxin)
3.5.1.125	8	2	6	6	8	6	54	90	N2-acetyl-L-2,4-diaminobutanoate deacetylase
1.1.1.125	548	950	960	1032	1546	1326	2246	8608	2-deoxy-D-gluconate 3-dehydrogenase
3.4.24.15	74	66	474	1892	756	108	102	3472	thimet oligopeptidase
1.1.1.122	192	88	92	14	42	160	146	734	D-threo-aldose 1-dehydrogenase
4.2.1.54	18	12	0	2	0	6	0	38	lactoyl-CoA dehydratase
1.8.7.2	0	2	4	2	10	4	0	22	ferredoxin:thioredoxin reductase
1.8.7.1	642	570	376	414	158	326	516	3002	assimilatory sulfite reductase (ferredoxin)
6.3.2.17	11572	14134	14418	14904	16074	15752	16202	103056	tetrahydrofolate synthase
1.8.2.4	34	2	0	0	0	0	0	36	dimethyl sulfide:cytochrome c2 reductase
4.2.1.51	5908	9684	10032	11882	11310	12034	13864	74714	prephenate dehydratase
4.2.1.109	4	52	72	46	356	110	2100	2740	methylthioribulose 1-phosphate dehydratase
3.6.4.6	260	110	14	254	376	340	402	1756	vesicle-fusing ATPase
2.7.7.19	2878	3488	6866	7794	8266	9632	8380	47304	polynucleotide adenylyltransferase
2.7.7.18	6474	9434	7514	6606	7204	5848	8678	51758	nicotinate-nucleotide adenylyltransferase
2.7.7.15	6	94	88	24	24	18	12	266	choline-phosphate cytidylyltransferase
6.3.2.13	13890	20436	20998	19792	22816	21378	20652	139962	UDP-N-acetylmuramoyl-L-alanyl-D-glutamate---2,6-diaminopimelate ligase
2.7.7.13	12886	15066	12068	12474	11956	13216	14146	91812	mannose-1-phosphate guanylyltransferase
2.7.7.12	3574	5134	4024	4418	2906	4430	4960	29446	UDP-glucose---hexose-1-phosphate uridylyltransferase
3.1.11.3	8	6	6	4	4	2	0	30	exodeoxyribonuclease (lambda-induced)
4.2.1.156	18	24	30	42	50	74	8	246	L-talarate dehydratase
1.4.3.16	6240	8002	10220	10278	11278	10734	7820	64572	L-aspartate oxidase
4.2.1.155	0	22	278	68	1070	1176	1058	3672	(methylthio)acryloyl-CoA hydratase
1.4.1.18	2196	2014	1658	2664	1190	3192	5086	18000	lysine 6-dehydrogenase
4.2.1.151	650	372	246	170	182	470	338	2428	chorismate dehydratase
1.4.1.14	19906	38756	46512	48222	50112	50738	52574	306820	glutamate synthase (NADH)
1.4.1.16	2056	4680	4378	3834	4024	4496	2788	26256	diaminopimelate dehydrogenase
1.4.1.11	3468	4164	3240	2658	3466	3560	1956	22512	L-erythro-3,5-diaminohexanoate dehydrogenase
1.4.3.19	106	462	3022	3734	4650	4822	2092	18888	glycine oxidase
4.2.1.159	790	188	142	76	236	120	90	1642	dTDP-4-dehydro-6-deoxy-alpha-D-glucopyranose 2,3-dehydratase
3.6.1.10	0	134	0	0	0	0	0	134	endopolyphosphatase
4.2.1.100	32	0	0	0	0	0	104	136	cyclohexa-1,5-dienecarbonyl-CoA hydratase
4.4.1.25	44	28	36	98	82	128	82	498	L-cysteate sulfo-lyase
4.4.1.24	0	30	34	36	40	16	132	288	(2R)-sulfolactate sulfo-lyase
4.4.1.22	0	0	0	58	28	118	270	474	S-(hydroxymethyl)glutathione synthase
4.4.1.21	316	878	698	600	590	406	276	3764	S-ribosylhomocysteine lyase
3.4.24.25	30	22	38	12	24	4	36	166	vibriolysin
2.4.1.161	26	4	0	130	8	280	2	450	oligosaccharide 4-alpha-D-glucosyltransferase
2.4.1.87	0	14	8	2	2	2	0	28	N-acetyllactosaminide 3-alpha-galactosyltransferase
3.4.24.27	0	6	4	0	0	0	4	14	thermolysin
2.5.1.79	6	0	4	4	2	2	0	18	thermospermine synthase
2.5.1.78	3146	3628	4736	5964	5248	6298	8054	37074	6,7-dimethyl-8-ribityllumazine synthase
2.5.1.75	11842	16638	15514	14200	15388	14802	13306	101690	tRNA dimethylallyltransferase
2.5.1.74	4276	6548	5648	4304	4784	4494	3830	33884	1,4-dihydroxy-2-naphthoate polyprenyltransferase
1.8.5.3	230	564	642	612	396	538	340	3322	dimethylsulfoxide reductase
2.5.1.76	5382	3844	2888	3340	4186	4594	6378	30612	cysteate synthase
1.8.5.5	798	388	330	320	254	522	184	2796	thiosulfate reductase (quinone)
1.8.5.4	506	1168	3278	1814	2738	3162	5466	18132	sulfide:quinone reductase
2.5.1.73	2776	2200	1838	3376	1768	3850	5594	21402	O-phospho-L-seryl-tRNA:Cys-tRNA synthase
2.5.1.72	5966	7454	8216	9954	8736	9830	9776	59932	quinolinate synthase
2.1.1.41	0	122	10	2	0	2	2	138	sterol 24-C-methyltransferase
2.1.1.43	4	560	20	32	14	14	16	660	histone-lysine N-methyltransferase
2.1.1.44	8	10	2	2	2	0	2	26	L-histidine Nalpha-methyltransferase
2.1.1.45	5742	10002	9898	9390	10648	9740	12522	67942	thymidylate synthase
1.7.5.1	2228	3002	3934	2460	4586	2438	17288	35936	nitrate reductase (quinone)
2.7.1.59	0	46	32	74	452	142	3220	3966	N-acetylglucosamine kinase
2.7.1.58	32	80	110	44	86	186	2520	3058	2-dehydro-3-deoxygalactonokinase
6.2.1.16	106	528	1396	446	3710	5382	2732	14300	acetoacetate---CoA ligase
6.2.1.17	576	234	570	270	2066	2038	8186	13940	propionate---CoA ligase
6.2.1.14	74	82	182	238	172	176	86	1010	6-carboxyhexanoate---CoA ligase
2.7.1.56	2098	4520	4180	6938	4060	4308	2062	28166	1-phosphofructokinase
2.7.1.51	292	178	202	132	228	172	86	1290	L-fuculokinase
2.7.1.50	3354	3064	4528	6158	5850	6282	5166	34402	hydroxyethylthiazole kinase
2.7.1.53	508	1564	1088	1052	944	1008	472	6636	L-xylulokinase
2.7.1.52	212	642	566	524	422	452	206	3024	fucokinase
1.14.99.29	0	34	0	0	0	0	0	34	deoxyhypusine monooxygenase
3.4.24.28	588	698	576	668	586	1330	1864	6310	bacillolysin
3.4.24.13	46	44	40	20	28	16	6	200	IgA-specific metalloendopeptidase
1.1.1.58	356	3018	2450	1740	2484	1458	760	12266	tagaturonate reductase
1.1.1.53	252	32	210	50	994	1364	782	3684	3alpha(or 20beta)-hydroxysteroid dehydrogenase
1.1.1.51	2	26	144	10	612	892	396	2082	3(or 17)beta-hydroxysteroid dehydrogenase
1.1.1.56	0	2	0	0	0	2	68	72	ribitol 2-dehydrogenase
1.1.1.57	360	2674	1934	1618	2074	1838	726	11224	fructuronate reductase
1.2.7.1	40536	52132	43472	43946	41358	45408	36814	303666	pyruvate synthase
2.3.1.169	586	996	796	908	708	752	652	5398	CO-methylating acetyl-CoA synthase
1.2.7.3	46282	55626	47072	46062	41462	50668	36414	323586	2-oxoglutarate synthase
1.2.7.5	16450	14196	12118	13926	10514	20160	11954	99318	aldehyde ferredoxin oxidoreductase
1.2.7.4	9348	10004	9008	13014	8248	16364	18678	84664	anaerobic carbon-monoxide dehydrogenase
1.2.7.7	5616	4622	3940	6594	3450	7754	10494	42470	3-methyl-2-oxobutanoate dehydrogenase (ferredoxin)
1.2.7.6	120	150	88	56	20	80	172	686	glyceraldehyde-3-phosphate dehydrogenase (ferredoxin)
5.3.99.10	0	0	4	20	12	0	38	74	thiazole tautomerase
1.2.7.8	27768	33098	30190	37144	31950	42502	47346	249998	indolepyruvate ferredoxin oxidoreductase
3.4.13.19	9890	9280	7306	6422	9234	7758	11468	61358	membrane dipeptidase
2.4.1.230	204	456	200	166	150	154	38	1368	kojibiose phosphorylase
3.4.23.25	0	32	0	0	0	0	0	32	saccharopepsin
3.4.14.12	0	4	2	0	2	0	0	8	Xaa-Xaa-Pro tripeptidyl-peptidase
3.4.14.13	42	58	40	70	92	376	86	764	gamma-D-glutamyl-L-lysine dipeptidyl-peptidase
3.4.14.11	570	592	238	166	170	318	390	2444	Xaa-Pro dipeptidyl-peptidase
1.5.8.4	0	0	0	0	0	44	384	428	dimethylglycine dehydrogenase
1.14.13.114	0	0	58	12	10	40	34	154	6-hydroxynicotinate 3-monooxygenase
1.14.13.113	0	10	98	1516	428	36	146	2234	FAD-dependent urate hydroxylase
1.7.7.1	688	916	1058	1018	788	782	640	5890	ferredoxin---nitrite reductase
3.4.21.10	4	60	30	44	110	88	372	708	acrosin
1.5.8.2	0	4	2	0	0	8	368	382	trimethylamine dehydrogenase
2.1.1.219	1308	1472	1500	1882	888	2338	1134	10522	tRNA (adenine57-N1/adenine58-N1)-methyltransferase
3.2.1.202	6	12	4	4	98	12	4	140	endo-chitodextinase
2.1.1.210	0	0	0	0	2	4	2	8	demethylspheroidene O-methyltransferase
2.1.1.211	0	62	0	0	0	0	0	62	tRNASer (uridine44-2'-O)-methyltransferase
2.1.1.213	1900	1568	1360	2264	1026	2572	3432	14122	tRNA (guanine10-N2)-dimethyltransferase
2.1.1.214	0	54	0	0	0	0	0	54	tRNA (guanine10-N2)-methyltransferase
2.1.1.215	2148	2080	1626	2682	1458	3326	4666	17986	tRNA (guanine26-N2/guanine27-N2)-dimethyltransferase
2.1.1.216	2148	2080	1626	2682	1458	3326	4666	17986	tRNA (guanine26-N2)-dimethyltransferase
2.1.1.217	1560	3890	2884	3078	3046	2794	1266	18518	tRNA (adenine22-N1)-methyltransferase
1.14.15.1	0	0	0	0	0	0	42	42	camphor 5-monooxygenase
3.5.1.100	2	10	4	2	10	12	4	44	(R)-amidase
3.5.4.1	2058	2344	2674	4554	2068	3586	4870	22154	cytosine deaminase
1.2.3.3	428	550	206	332	234	440	268	2458	pyruvate oxidase
1.14.12.15	0	0	44	0	308	62	0	414	terephthalate 1,2-dioxygenase
1.14.12.17	386	926	3712	4394	5500	5210	7458	27586	nitric oxide dioxygenase
1.14.12.10	28	106	3292	4940	4606	3678	1362	18012	benzoate 1,2-dioxygenase
1.14.12.11	0	4	138	14	54	596	2	808	toluene dioxygenase
1.2.1.9	538	700	644	728	618	762	606	4596	glyceraldehyde-3-phosphate dehydrogenase (NADP+)
1.2.1.8	118	182	374	2350	810	398	906	5138	betaine-aldehyde dehydrogenase
1.2.1.5	0	146	0	0	0	0	0	146	aldehyde dehydrogenase [NAD(P)+]
1.2.1.4	0	0	2	10	0	4	82	98	aldehyde dehydrogenase (NADP+)
1.2.1.3	4492	7852	9068	8340	11268	10556	16486	68062	aldehyde dehydrogenase (NAD+)
1.2.1.2	16952	10252	9788	12510	11160	20798	17864	99324	formate dehydrogenase
4.2.1.18	1800	282	846	1536	2300	2720	5808	15292	methylglutaconyl-CoA hydratase
4.2.1.19	6152	9950	9232	10554	9832	11178	13976	70874	imidazoleglycerol-phosphate dehydratase
2.5.1.31	9248	12946	11958	12484	12542	13002	12888	85068	ditrans,polycis-undecaprenyl-diphosphate synthase [(2E,6E)-farnesyl-diphosphate specific]
1.4.3.5	854	2032	3568	3718	3466	4080	5472	23190	pyridoxal 5'-phosphate synthase
1.4.3.4	102	306	900	310	1984	2444	5372	11418	monoamine oxidase
4.2.1.10	5092	6264	6172	7494	6962	7740	10888	50612	3-dehydroquinate dehydratase
4.2.1.11	14530	17884	16744	17278	16682	18958	19788	121864	phosphopyruvate hydratase
4.2.1.12	28	132	264	188	1118	368	6930	9028	phosphogluconate dehydratase
4.2.1.17	7092	5476	17824	21300	25102	23610	22280	122684	enoyl-CoA hydratase
3.6.1.52	0	34	0	0	0	0	0	34	diphosphoinositol-polyphosphate diphosphatase
3.6.1.55	5386	7510	9188	10272	10694	9948	12078	65076	8-oxo-dGTP diphosphatase
3.6.1.54	5244	4780	5146	4862	5878	5030	6920	37860	UDP-2,3-diacylglucosamine diphosphatase
3.6.1.57	4	4	2	0	8	0	0	18	UDP-2,4-diacetamido-2,4,6-trideoxy-beta-L-altropyranose hydrolase
3.6.1.56	0	0	4	0	0	0	0	4	2-hydroxy-dATP diphosphatase
2.1.1.104	6	0	4	0	0	0	0	10	caffeoyl-CoA O-methyltransferase
3.6.1.58	0	4	0	2	2	0	0	8	8-oxo-dGDP phosphatase
2.1.1.107	5622	5420	8000	10268	10274	13048	18084	70716	uroporphyrinogen-III C-methyltransferase
1.14.14.12	18	136	290	22	1064	1472	972	3974	3-hydroxy-9,10-secoandrosta-1,3,5(10)-triene-9,17-dione monooxygenase
2.3.1.30	4690	9472	11592	13268	11512	11854	6004	68392	serine O-acetyltransferase
1.14.13.70	26	140	8	24	2	22	18	240	sterol 14alpha-demethylase
1.14.13.72	0	52	0	0	0	0	0	52	methylsterol monooxygenase
3.2.1.197	130	130	174	74	70	32	164	774	beta-1,2-mannosidase
3.2.1.196	8	56	162	46	72	104	44	492	limit dextrin alpha-1,6-maltotetraose-hydrolase
3.2.1.199	70	872	898	884	672	762	120	4278	sulfoquinovosidase
3.2.1.198	14	66	62	6	2	2	0	152	alpha-mannan endo-1,2-alpha-mannanase
3.3.2.12	12	44	456	416	252	138	230	1548	oxepin-CoA hydrolase
3.3.2.10	4	0	0	0	0	2	0	6	soluble epoxide hydrolase
1.3.1.90	0	64	0	0	0	0	0	64	tRNA-dihydrouridine20a/20b synthase [NAD(P)+]
1.3.1.91	0	66	0	0	0	0	0	66	tRNA-dihydrouridine20 synthase [NAD(P)+]
1.3.1.93	0	40	0	0	0	0	0	40	very-long-chain enoyl-CoA reductase
2.7.1.190	284	354	250	224	188	124	126	1550	aminoglycoside 2''-phosphotransferase
1.3.1.98	8054	12338	12152	11942	11334	12268	11124	79212	UDP-N-acetylmuramate dehydrogenase
4.1.2.9	348	2272	1418	1246	2080	814	604	8782	phosphoketolase
3.5.4.19	3884	6600	7754	8932	9546	9072	8074	53862	phosphoribosyl-AMP cyclohydrolase
3.5.4.16	4466	5668	7600	6794	9384	9152	9800	52864	GTP cyclohydrolase I
3.5.4.13	874	1530	2930	3392	3836	3708	4420	20690	dCTP deaminase
3.5.4.12	5828	7934	7216	6488	6370	6888	5850	46574	dCMP deaminase
2.7.1.194	92	370	464	332	1130	1272	2044	5704	protein-Npi-phosphohistidine---L-ascorbate phosphotransferase
3.7.1.5	22	12	2	2	0	0	0	38	acylpyruvate hydrolase
2.6.99.2	3518	4454	4932	4856	6318	5370	8208	37656	pyridoxine 5'-phosphate synthase
2.7.1.113	66	184	132	98	52	58	78	668	deoxyguanosine kinase
1.18.6.1	7224	7670	6302	9802	5844	11186	16730	64758	nitrogenase
1.1.1.301	0	18	12	14	16	16	26	102	D-arabitol-phosphate dehydrogenase
1.1.1.245	0	16	2604	1138	2028	2150	362	8298	cyclohexanol dehydrogenase
1.1.1.300	0	4	0	0	0	2	4	10	NADP-retinol dehydrogenase
1.13.11.79	104	242	344	146	772	1154	424	3186	5,6-dimethylbenzimidazole synthase
3.1.3.96	0	54	0	0	0	0	0	54	pseudouridine 5'-phosphatase
3.1.4.57	52	44	28	64	72	50	12	322	phosphoribosyl 1,2-cyclic phosphate 1,2-diphosphodiesterase
3.1.4.56	0	0	0	0	0	0	8	8	7,8-dihydroneopterin 2',3'-cyclic phosphate phosphodiesterase
3.1.4.55	4948	6448	4912	5158	5136	5460	6658	38720	phosphoribosyl 1,2-cyclic phosphate phosphodiesterase
3.1.4.54	0	6	8	2	0	0	0	16	N-acetylphosphatidylethanolamine-hydrolysing phospholipase D
3.1.4.53	434	776	2546	3658	3404	3082	1128	15028	3',5'-cyclic-AMP phosphodiesterase
3.1.4.52	78	80	292	136	118	156	62	922	cyclic-guanylate-specific phosphodiesterase
3.1.4.50	0	44	0	0	0	0	0	44	glycosylphosphatidylinositol phospholipase D
1.21.98.3	66	26	50	30	22	48	10	252	anaerobic magnesium-protoporphyrin IX monomethyl ester cyclase
1.1.99.1	84	212	1748	3480	5266	7242	8346	26378	choline dehydrogenase
1.1.99.3	56	120	466	190	1640	2262	1320	6054	gluconate 2-dehydrogenase (acceptor)
4.2.1.140	2	2	4	0	0	0	0	8	gluconate/galactonate dehydratase
1.1.1.136	2624	3636	3724	4276	2926	4760	1564	23510	UDP-N-acetylglucosamine 6-dehydrogenase
1.1.1.137	78	338	322	306	188	190	84	1506	ribitol-5-phosphate 2-dehydrogenase
1.1.1.132	300	84	52	72	48	140	130	826	GDP-mannose 6-dehydrogenase
1.1.1.133	8960	13928	12296	12712	11896	15956	15008	90756	dTDP-4-dehydrorhamnose reductase
1.1.1.130	170	464	338	374	312	178	184	2020	3-dehydro-L-gulonate 2-dehydrogenase
1.1.99.28	0	0	0	0	0	0	136	136	glucose-fructose oxidoreductase
1.1.1.302	1638	1628	1258	2148	1078	2218	2838	12806	2,5-diamino-6-(ribosylamino)-4(3H)-pyrimidinone 5'-phosphate reductase
4.1.3.17	56	138	134	100	594	770	580	2372	4-hydroxy-4-methyl-2-oxoglutarate aldolase
4.1.3.16	636	468	294	368	256	370	688	3080	4-hydroxy-2-oxoglutarate aldolase
2.4.1.232	0	46	0	0	0	0	0	46	initiation-specific alpha-1,6-mannosyltransferase
3.1.1.47	8	2	0	12	12	10	28	72	1-alkyl-2-acetylglycerophosphocholine esterase
2.7.7.23	9020	9750	12282	14628	13398	15472	14860	89410	UDP-N-acetylglucosamine diphosphorylase
2.7.7.27	8704	14248	11998	11798	9216	10558	5574	72096	glucose-1-phosphate adenylyltransferase
2.7.7.24	12570	17542	16390	18462	15752	19962	21030	121708	glucose-1-phosphate thymidylyltransferase
1.4.3.21	2	388	44	22	32	32	26	546	primary-amine oxidase
4.2.1.167	40	494	594	484	404	310	248	2574	(R)-2-hydroxyglutaryl-CoA dehydratase
1.4.3.24	12	0	0	4	6	0	0	22	pseudooxynicotine oxidase
4.4.1.11	2988	1878	1912	1566	1536	1244	2636	13760	methionine gamma-lyase
4.4.1.16	8276	12954	9938	9346	9372	10662	15524	76072	selenocysteine lyase
4.4.1.17	0	80	0	0	0	0	0	80	holocytochrome-c synthase
4.4.1.15	1388	2288	2206	2442	1650	2562	764	13300	D-cysteine desulfhydrase
1.1.1.307	0	44	0	0	2	0	0	46	D-xylose reductase
4.4.1.19	782	234	156	180	204	636	222	2414	phosphosulfolactate synthase
2.5.1.82	0	108	0	0	0	0	0	108	hexaprenyl diphosphate synthase [geranylgeranyl-diphosphate specific]
2.5.1.83	0	108	0	0	0	0	0	108	hexaprenyl-diphosphate synthase [(2E,6E)-farnesyl-diphosphate specific]
2.5.1.86	6	0	0	0	0	0	0	6	trans,polycis-decaprenyl diphosphate synthase
1.1.1.306	156	300	230	220	58	154	14	1132	S-(hydroxymethyl)mycothiol dehydrogenase
2.5.1.89	1314	1080	982	1564	778	1878	2672	10268	tritrans,polycis-undecaprenyl-diphosphate synthase [geranylgeranyl-diphosphate specific]
2.1.1.56	0	76	0	0	6	2	0	84	mRNA (guanine-N7)-methyltransferase
2.3.1.51	10176	12450	13020	14528	12386	15316	13246	91122	1-acylglycerol-3-phosphate O-acyltransferase
2.4.1.256	0	90	0	0	0	0	0	90	dolichyl-P-Glc:Glc2Man9GlcNAc2-PP-dolichol alpha-1,2-glucosyltransferase
3.1.4.4	0	316	14	0	4	2	792	1128	phospholipase D
1.3.99.33	166	456	222	170	94	78	14	1200	urocanate reductase
4.1.1.19	9886	11714	9784	10024	10498	13294	21428	86628	arginine decarboxylase
4.1.1.18	400	680	586	384	420	382	578	3430	lysine decarboxylase
4.2.2.3	132	636	640	824	358	632	962	4184	mannuronate-specific alginate lyase
4.2.2.2	168	68	64	126	122	126	140	814	pectate lyase
4.2.2.5	502	1722	1634	1338	806	1052	724	7778	chondroitin AC lyase
4.2.2.7	248	358	328	476	742	756	440	3348	heparin lyase
4.2.2.6	654	2364	1822	1596	1242	1596	530	9804	oligogalacturonide lyase
4.2.2.9	0	6	8	0	10	0	0	24	pectate disaccharide-lyase
4.2.2.8	248	358	328	476	746	756	440	3352	heparin-sulfate lyase
4.1.1.12	546	484	722	580	366	430	218	3346	aspartate 4-decarboxylase
4.1.1.15	560	486	168	214	184	254	392	2258	glutamate decarboxylase
4.1.1.17	1120	910	1126	644	560	624	1384	6368	ornithine decarboxylase
3.6.3.27	6098	9528	10162	11884	9602	11928	12392	71594	phosphate-transporting ATPase
1.1.3.46	0	84	2492	3332	3458	3234	1054	13654	4-hydroxymandelate oxidase
1.1.1.49	3388	6566	5432	4358	2874	3500	6966	33084	glucose-6-phosphate dehydrogenase (NADP+)
2.3.1.57	2242	4102	3488	2680	2634	2872	2292	20310	diamine N-acetyltransferase
1.1.3.41	0	8	12	2	14	16	2	54	alditol oxidase
3.5.1.98	0	356	0	0	0	0	0	356	histone deacetylase
1.1.1.44	6048	10472	8948	7972	5050	7428	6236	52154	phosphogluconate dehydrogenase (NADP+-dependent, decarboxylating)
1.1.1.47	220	366	302	246	276	294	150	1854	glucose 1-dehydrogenase [NAD(P)+]
1.11.1.1	0	74	0	4	0	0	0	78	NADH peroxidase
1.1.1.41	2856	3354	2886	4344	3176	4420	7480	28516	isocitrate dehydrogenase (NAD+)
1.1.1.40	6114	7460	12080	11546	14830	15898	18358	86286	malate dehydrogenase (oxaloacetate-decarboxylating) (NADP+)
1.1.1.43	0	16	4	48	18	62	10	158	phosphogluconate 2-dehydrogenase
1.1.1.42	7494	10666	15820	15546	17058	17576	18266	102426	isocitrate dehydrogenase (NADP+)
2.3.1.118	162	312	350	422	260	258	828	2592	N-hydroxyarylamine O-acetyltransferase
2.3.1.117	1454	1764	3034	3558	3180	2870	6792	22652	2,3,4,5-tetrahydropyridine-2,6-dicarboxylate N-succinyltransferase
2.4.1.258	0	60	0	0	0	0	0	60	dolichyl-P-Man:Man5GlcNAc2-PP-dolichol alpha-1,3-mannosyltransferase
2.5.1.87	0	176	0	0	0	0	0	176	ditrans,polycis-polyprenyl diphosphate synthase [(2E,6E)-farnesyl diphosphate specific]
1.3.99.27	0	8	0	0	2	4	0	14	1-hydroxycarotenoid 3,4-desaturase
1.3.99.26	3212	5044	3366	2612	3596	3314	4886	26030	all-trans-zeta-carotene desaturase
4.2.3.130	598	80	88	134	90	124	90	1204	tetraprenyl-beta-curcumene synthase
1.3.99.23	146	48	26	26	26	26	26	324	all-trans-retinol 13,14-reductase
2.4.1.227	10534	16486	16658	16422	17780	16954	16052	110886	undecaprenyldiphospho-muramoylpentapeptide beta-N-acetylglucosaminyltransferase
5.4.99.62	102	418	338	318	316	366	110	1968	D-ribose pyranase
5.4.99.63	0	0	0	0	0	8	82	90	ethylmalonyl-CoA mutase
5.4.99.60	2742	3208	2708	4074	2278	4358	5240	24608	cobalt-precorrin-8 methylmutase
5.4.99.61	2742	3208	2708	4074	2278	4358	5240	24608	precorrin-8X methylmutase
1.3.99.29	3212	5044	3366	2612	3596	3314	4886	26030	phytoene desaturase (zeta-carotene-forming)
1.3.99.28	3212	5044	3366	2612	3596	3314	4886	26030	phytoene desaturase (neurosporene-forming)
3.4.21.26	4076	2534	2460	1796	2274	1852	12438	27430	prolyl oligopeptidase
1.14.13.107	0	0	0	0	0	0	56	56	limonene 1,2-monooxygenase
2.4.1.10	0	4	4	2	0	0	30	40	levansucrase
2.4.1.11	8420	1962	1062	636	608	940	872	14500	glycogen(starch) synthase
2.4.1.12	280	910	552	544	2162	586	758	5792	cellulose synthase (UDP-forming)
2.4.1.13	78	20	16	38	10	16	22	200	sucrose synthase
2.4.1.14	294	124	38	10	56	28	44	594	sucrose-phosphate synthase
2.4.1.15	3920	7158	8446	9150	7532	7414	8722	52342	alpha,alpha-trehalose-phosphate synthase (UDP-forming)
2.4.1.16	0	1456	0	0	0	0	0	1456	chitin synthase
2.4.1.17	0	2	0	0	0	0	0	2	glucuronosyltransferase
2.4.1.18	14424	22940	17774	16342	15858	16246	9132	112716	1,4-alpha-glucan branching enzyme
2.1.1.264	592	560	4178	6604	6612	5022	6982	30550	23S rRNA (guanine2069-N7)-methyltransferase
2.1.1.266	1130	1262	1922	4364	4240	4830	7472	25220	23S rRNA (adenine2030-N6)-methyltransferase
2.1.1.260	0	54	8	18	2	14	0	96	rRNA small subunit pseudouridine methyltransferase Nep1
3.1.6.14	156	10	2	0	0	2	2	172	N-acetylglucosamine-6-sulfatase
2.4.1.329	502	446	328	256	496	348	166	2542	sucrose 6F-phosphate phosphorylase
2.4.1.325	0	24	116	26	48	38	6	258	TDP-N-acetylfucosamine:lipid II N-acetylfucosaminyltransferase
2.4.1.321	26	96	58	122	136	86	312	836	cellobionic acid phosphorylase
2.4.1.320	1086	2158	1502	1262	1518	1182	700	9408	1,4-beta-mannosyl-N-acetylglucosamine phosphorylase
3.5.99.10	3038	3904	3510	3046	2664	2660	2198	21020	2-iminobutanoate/2-iminopropanoate deaminase
1.3.8.12	0	2	2	2	0	14	156	176	(2S)-methylsuccinyl-CoA dehydrogenase
1.3.8.10	0	0	0	0	0	0	28	28	cyclohex-1-ene-1-carbonyl-CoA dehydrogenase
2.3.1.60	14	18	32	54	72	106	136	432	gentamicin 3-N-acetyltransferase
2.3.1.61	8102	4682	7308	9160	6860	9018	10582	55712	dihydrolipoyllysine-residue succinyltransferase
2.5.1.132	48	290	212	96	72	40	12	770	3-deoxy-D-glycero-D-galacto-nonulopyranosonate 9-phosphate synthase
5.1.2.3	408	1340	11312	15184	15502	12904	11180	67830	3-hydroxybutyryl-CoA epimerase
6.3.2.43	140	102	252	294	360	340	612	2100	[lysine-biosynthesis-protein LysW]---L-2-aminoadipate ligase
6.3.2.45	3344	1714	5466	6616	7410	6054	8654	39258	UDP-N-acetylmuramate---L-alanyl-gamma-D-glutamyl-meso-2,6-diaminoheptanedioate ligase
1.14.11.4	28	0	0	0	0	0	0	28	procollagen-lysine 5-dioxygenase
2.4.2.9	6902	10690	11086	10508	11352	12120	11708	74366	uracil phosphoribosyltransferase
3.6.1.25	12	232	236	152	168	60	12	872	triphosphatase
3.6.1.26	0	12	60	64	66	24	358	584	CDP-diacylglycerol diphosphatase
3.6.1.27	11014	17906	17850	19096	20696	18702	21128	126392	undecaprenyl-diphosphate phosphatase
3.6.1.22	770	2236	5246	6676	7394	5848	6950	35120	NAD+ diphosphatase
3.6.1.23	5270	7228	7236	7382	8122	7544	9178	51960	dUTP diphosphatase
2.4.2.1	10286	13810	11394	10272	9914	10070	6042	71788	purine-nucleoside phosphorylase
2.4.2.3	4230	6422	5620	4776	5170	4868	4134	35220	uridine phosphorylase
2.4.2.2	4774	8558	6602	6336	6036	6706	3446	42458	pyrimidine-nucleoside phosphorylase
4.2.3.12	4684	3480	4486	4748	4696	4800	6554	33448	6-pyruvoyltetrahydropterin synthase
2.4.2.4	346	536	388	424	664	280	1234	3872	thymidine phosphorylase
2.4.2.7	3440	5896	6022	7270	5480	7532	6578	42218	adenine phosphoribosyltransferase
2.4.2.6	0	0	2	0	0	0	0	2	nucleoside deoxyribosyltransferase
1.1.1.239	2	0	0	0	0	0	0	2	3alpha(17beta)-hydroxysteroid dehydrogenase (NAD+)
2.7.11.5	42	138	570	236	2462	2718	6858	13024	[isocitrate dehydrogenase (NADP+)] kinase
1.20.1.1	0	0	0	0	0	4	0	4	phosphonate dehydrogenase
2.7.11.2	0	150	0	0	0	0	0	150	[pyruvate dehydrogenase (acetyl-transferring)] kinase
2.7.11.1	38104	49138	40722	44134	44614	45974	65756	328442	non-specific serine/threonine protein kinase
4.2.1.157	48	62	36	50	52	62	40	350	(R)-2-hydroxyisocaproyl-CoA dehydratase
3.2.1.183	126	74	118	108	184	80	68	758	UDP-N-acetylglucosamine 2-epimerase (hydrolysing)
3.2.1.180	178	1488	976	854	1184	648	404	5732	unsaturated chondroitin disaccharide hydrolase
1.14.13.40	10	28	692	58	2364	3152	4114	10418	anthraniloyl-CoA monooxygenase
3.2.1.184	110	566	564	846	1078	790	1142	5096	UDP-N,N'-diacetylbacillosamine 2-epimerase (hydrolysing)
3.2.1.185	6	0	8	10	2	12	0	38	non-reducing end beta-L-arabinofuranosidase
4.2.1.153	2	10	70	6	204	282	114	688	3-methylfumaryl-CoA hydratase
2.7.8.41	1328	2954	1974	1456	1672	1508	1106	11998	cardiolipin synthase (CMP-forming)
2.7.8.40	10	8	4	12	8	6	186	234	UDP-N-acetylgalactosamine-undecaprenyl-phosphate N-acetylgalactosaminephosphotransferase
2.7.8.43	64	532	3986	4792	7356	6394	8004	31128	lipid A phosphoethanolamine transferase
2.7.8.42	0	26	104	52	48	86	12	328	Kdo2-lipid A phosphoethanolamine 7''-transferase
2.7.8.45	6	4	4	0	2	6	0	22	teichoic acid glycerol-phosphate transferase
2.7.8.44	8	34	40	24	22	12	2	142	teichoic acid glycerol-phosphate primase
2.7.8.47	88	680	660	468	332	306	104	2638	teichoic acid ribitol-phosphate polymerase
2.7.8.46	26	42	30	26	6	18	4	152	teichoic acid ribitol-phosphate primase
3.5.1.101	0	2	22	10	22	32	96	184	L-proline amide hydrolase
1.4.3.10	0	2	2	0	18	42	0	64	putrescine oxidase
1.6.99.1	356	1056	442	330	178	218	194	2774	NADPH dehydrogenase
1.6.99.3	4810	6508	5454	7560	6300	6636	11990	49258	NADH dehydrogenase
1.3.1.83	12	50	32	32	24	36	14	200	geranylgeranyl diphosphate reductase
1.3.1.87	2	16	2418	2534	2862	2564	686	11082	3-(cis-5,6-dihydroxycyclohexa-1,3-dien-1-yl)propanoate dehydrogenase
1.3.1.85	0	0	0	0	0	2	30	32	crotonyl-CoA carboxylase/reductase
1.1.1.339	142	476	242	212	210	364	66	1712	dTDP-6-deoxy-L-talose 4-dehydrogenase (NAD+)
4.1.1.103	4	42	28	76	34	36	20	240	gamma-resorcylate decarboxylase
1.3.1.89	2	126	4	4	6	12	2	156	tRNA-dihydrouridine47 synthase [NAD(P)+]
1.3.1.88	0	80	0	0	0	0	0	80	tRNA-dihydrouridine16/17 synthase [NAD(P)+]
3.5.4.22	0	44	26	32	152	48	364	666	1-pyrroline-4-hydroxy-2-carboxylate deaminase
3.5.1.96	0	38	168	982	358	48	2	1596	succinylglutamate desuccinylase
3.5.1.97	1000	806	920	1330	354	972	664	6046	acyl-homoserine-lactone acylase
3.5.4.26	4232	5636	7834	9044	8832	8442	11636	55656	diaminohydroxyphosphoribosylaminopyrimidine deaminase
3.5.4.27	2004	1750	1490	2582	1330	2910	3866	15932	methenyltetrahydromethanopterin cyclohydrolase
3.5.4.25	6090	7286	12128	14326	13800	13562	18390	85582	GTP cyclohydrolase II
2.3.1.241	4812	5860	11978	12922	15212	13778	15414	79976	Kdo2-lipid IVA lauroyltransferase
3.5.4.28	8432	11298	9302	11592	10970	11060	13268	75922	S-adenosylhomocysteine deaminase
2.3.1.242	0	18	80	28	26	66	8	226	Kdo2-lipid IVA palmitoleoyltransferase
2.3.1.245	422	718	934	632	486	532	322	4046	3-hydroxy-5-phosphonooxypentane-2,4-dione thiolase
3.5.1.99	240	6	14	306	336	304	422	1628	fatty acid amide hydrolase
2.3.1.247	2856	3246	2758	2498	2754	2940	1460	18512	3-keto-5-aminohexanoate cleavage enzyme
2.3.1.246	10	16	8	0	8	26	8	76	3,5-dihydroxyphenylacetyl-CoA synthase
3.4.24.84	2458	920	844	530	1778	2438	1156	10124	Ste24 endopeptidase
1.4.1.13	19906	38756	46512	48222	50112	50738	52574	306820	glutamate synthase (NADPH)
2.7.1.100	262	768	530	402	212	202	54	2430	S-methyl-5-thioribose kinase
2.7.1.107	2072	3784	3718	4140	3858	4598	4380	26550	diacylglycerol kinase (ATP)
2.7.1.105	0	384	0	0	0	0	0	384	6-phosphofructo-2-kinase
2.7.1.108	0	34	0	0	0	0	0	34	dolichol kinase
5.3.1.14	2444	6476	5976	4988	4032	4112	1944	29972	L-rhamnose isomerase
2.3.1.243	0	44	52	10	22	24	2	154	lauroyl-Kdo2-lipid IVA myristoyltransferase
1.7.2.5	2790	4152	3810	3562	2882	4054	3700	24950	nitric oxide reductase (cytochrome c)
1.7.2.4	1534	148	46	58	44	46	1172	3048	nitrous-oxide reductase
1.7.2.6	22	2	10	10	0	0	0	44	hydroxylamine dehydrogenase
1.7.2.1	1132	828	546	462	578	716	1210	5472	nitrite reductase (NO-forming)
1.7.2.3	1152	1386	1600	1772	1588	2290	1202	10990	trimethylamine-N-oxide reductase (cytochrome c)
1.7.2.2	5778	4526	4516	3834	2378	3322	1684	26038	nitrite reductase (cytochrome
5.3.4.1	310	658	5226	6932	7388	5996	5356	31866	protein disulfide-isomerase
2.6.1.103	0	38	0	0	0	0	0	38	(S)-3,5-dihydroxyphenylglycine transaminase
2.6.1.102	2134	1990	1706	4368	2560	3790	5372	21920	GDP-perosamine synthase
2.6.1.101	4	2	0	2	0	4	0	12	L-glutamine:3-amino-2,3-dideoxy-scyllo-inosose aminotransferase
2.6.1.100	4	2	0	2	0	4	0	12	L-glutamine:2-deoxy-scyllo-inosose aminotransferase
2.6.1.106	0	2	10	0	0	0	4	16	dTDP-3-amino-3,4,6-trideoxy-alpha-D-glucose transaminase
1.14.15.20	110	174	162	156	44	132	38	816	heme oxygenase (biliverdin-producing, ferredoxin)
2.6.1.109	626	548	584	798	782	826	1274	5438	8-amino-3,8-dideoxy-alpha-D-manno-octulosonate transaminase
2.6.1.108	1864	1558	1164	2344	1240	2700	3766	14636	(5-formylfuran-3-yl)methyl phosphate transaminase
4.2.99.21	16	24	706	842	1182	1228	716	4714	isochorismate lyase
4.2.99.20	212	228	114	94	100	164	156	1068	2-succinyl-6-hydroxy-2,4-cyclohexadiene-1-carboxylate synthase
3.11.1.1	2	112	258	70	836	988	668	2934	phosphonoacetaldehyde hydrolase
3.11.1.2	0	2	4	2	12	6	70	96	phosphonoacetate hydrolase
2.7.8.13	10446	15152	15066	14300	15902	14650	13830	99346	phospho-N-acetylmuramoyl-pentapeptide-transferase
2.4.1.183	18	0	0	0	0	0	0	18	alpha-1,3-glucan synthase
6.3.2.2	1172	2344	6420	7360	9386	9762	8970	45414	glutamate---cysteine ligase
1.1.1.108	0	2	6	6	6	4	20	44	carnitine 3-dehydrogenase
1.1.1.103	2712	4976	4466	3826	3062	3396	5328	27766	L-threonine 3-dehydrogenase
1.1.1.102	34	88	42	34	16	50	20	284	3-dehydrosphinganine reductase
1.1.1.101	0	52	0	0	0	0	0	52	acylglycerone-phosphate reductase
1.1.1.100	13986	22478	24820	25922	30084	27238	32048	176576	3-oxoacyl-[acyl-carrier-protein] reductase
1.1.1.105	18	10	2	12	2	14	0	58	all-trans-retinol dehydrogenase (NAD+)
4.1.3.27	9730	15254	14524	18214	15776	19414	31022	123934	anthranilate synthase
4.1.3.24	10	0	0	0	0	10	42	62	malyl-CoA lyase
4.1.3.25	12	12	32	0	72	86	2938	3152	(S)-citramalyl-CoA lyase
3.2.1.64	12	6	2	0	2	0	0	22	2,6-beta-fructan 6-levanbiohydrolase
3.2.1.65	18	68	30	32	28	38	12	226	levanase
1.1.3.21	0	238	8	0	32	2	0	280	glycerol-3-phosphate oxidase
2.6.1.33	182	490	1364	866	1856	868	556	6182	dTDP-4-amino-4,6-dideoxy-D-glucose transaminase
2.6.1.34	0	12	16	14	6	0	6	54	UDP-N-acetylbacillosamine transaminase
2.7.7.33	1118	1882	1212	2026	1648	1000	948	9834	glucose-1-phosphate cytidylyltransferase
2.6.1.37	230	464	508	422	418	428	274	2744	2-aminoethylphosphonate---pyruvate transaminase
2.7.7.39	784	428	276	236	480	300	396	2900	glycerol-3-phosphate cytidylyltransferase
2.7.7.38	4262	3376	4182	4374	6718	5168	8738	36818	3-deoxy-manno-octulosonate cytidylyltransferase
3.2.1.62	0	2	2	8	0	0	0	12	glycosylceramidase
1.1.1.219	5014	7860	5340	4624	5746	5486	4204	38274	dihydroflavonol 4-reductase
1.1.1.215	28	150	1710	2892	2986	2510	4172	14448	gluconate 2-dehydrogenase
1.1.1.211	0	6	0	10	0	4	6	26	long-chain-3-hydroxyacyl-CoA dehydrogenase
1.2.1.13	4	0	2	0	4	0	0	10	glyceraldehyde-3-phosphate dehydrogenase (NADP+) (phosphorylating)
1.2.1.12	13490	15798	16380	17654	17570	17482	17178	115552	glyceraldehyde-3-phosphate dehydrogenase (phosphorylating)
1.2.1.11	11884	15222	14076	15272	15550	15476	17608	105088	aspartate-semialdehyde dehydrogenase
1.2.1.10	5218	7452	8470	8186	12438	10376	8828	60968	acetaldehyde dehydrogenase (acetylating)
1.2.1.16	3186	4268	6872	7616	9250	11744	16580	59516	succinate-semialdehyde dehydrogenase [NAD(P)+]
1.2.1.19	0	104	132	20	48	54	44	402	aminobutyraldehyde dehydrogenase
1.2.1.18	794	2238	4862	3640	6210	6568	4722	29034	malonate-semialdehyde dehydrogenase (acetylating)
2.5.1.90	4964	7418	7966	9044	9778	9276	12024	60470	all-trans-octaprenyl-diphosphate synthase
2.5.1.97	210	606	308	326	318	278	206	2252	pseudaminic acid synthase
2.5.1.96	4	0	0	0	0	6	0	10	4,4'-diapophytoene synthase
2.5.1.99	1152	2152	1344	668	2794	2538	2436	13084	all-trans-phytoene synthase
2.1.1.67	0	2	12	10	338	44	2000	2406	thiopurine S-methyltransferase
2.1.1.64	342	372	2414	3768	4044	3310	5554	19804	3-demethylubiquinol 3-O-methyltransferase
2.1.1.63	5892	7374	8020	9048	8090	9712	10130	58266	methylated-DNA---[protein]-cysteine S-methyltransferase
2.1.1.61	84	406	5510	6156	6966	6882	4160	30164	tRNA (5-methylaminomethyl-2-thiouridylate)-methyltransferase
1.6.5.9	0	90	0	0	0	4	0	94	NADH:ubiquinone reductase (non-electrogenic)
1.6.5.8	30770	35492	27106	19916	25278	19862	18164	176588	NADH:ubiquinone reductase (Na+-transporting)
1.6.5.5	518	686	1226	414	3832	4150	6284	17110	NADPH:quinone reductase
1.6.5.3	55378	61444	84496	105444	99090	113552	152658	672062	NADH:ubiquinone reductase (H+-translocating)
1.6.5.2	2382	1290	5922	7406	7536	5794	6142	36472	NAD(P)H dehydrogenase (quinone)
1.6.3.3	1912	1996	1588	2484	1272	2960	4004	16216	NADH oxidase (H2O2-forming)
4.1.1.68	6	32	42	40	24	48	162	354	5-oxopent-3-ene-1,2,5-tricarboxylate decarboxylase
4.1.1.65	6160	6796	8232	8650	9622	9568	10946	59974	phosphatidylserine decarboxylase
3.6.5.4	14802	19728	18118	20146	19678	20726	21690	134888	signal-recognition-particle GTPase
2.3.1.78	0	50	70	82	12	30	2	246	heparan-alpha-glucosaminide N-acetyltransferase
2.3.1.109	0	50	126	1138	440	56	576	2386	arginine N-succinyltransferase
2.3.1.102	0	0	10	0	0	0	4	14	N6-hydroxylysine N-acetyltransferase
2.3.1.101	1772	1698	1410	2432	1340	2854	3818	15324	formylmethanofuran---tetrahydromethanopterin N-formyltransferase
2.3.2.10	130	810	328	158	516	120	30	2092	UDP-N-acetylmuramoylpentapeptide-lysine N6-alanyltransferase
2.3.2.13	74	64	28	58	124	70	106	524	protein-glutamine gamma-glutamyltransferase
2.3.2.16	78	964	562	650	872	634	342	4102	lipid II:glycine glycyltransferase
2.3.2.17	8	692	212	104	752	158	36	1962	N-acetylmuramoyl-L-alanyl-D-glutamyl-L-lysyl-(N6-glycyl)-D-alanyl-D-alanine-diphosphoundecaprenyl-N-acetylglucosamine:glycine glycyltransferase
2.3.2.18	0	44	8	14	66	8	2	142	N-acetylmuramoyl-L-alanyl-D-glutamyl-L-lysyl-(N6-triglycine)-D-alanyl-D-alanine-diphosphoundecaprenyl-N-acetylglucosamine:glycine glycyltransferase
3.4.21.121	12	8	48	142	80	36	888	1214	Lys-Lys/Arg-Xaa endopeptidase
2.5.1.77	2782	3074	2438	4120	2386	4998	6774	26572	7,8-didemethyl-8-hydroxy-5-deazariboflavin synthase
2.4.1.255	26	8	4	2	0	0	0	40	protein O-GlcNAc transferase
1.3.99.37	120	82	78	74	112	144	54	664	1-hydroxy-2-isopentenylcarotenoid 3,4-desaturase
2.4.1.257	0	64	0	0	0	0	0	64	GDP-Man:Man2GlcNAc2-PP-dolichol alpha-1,6-mannosyltransferase
1.8.5.2	1082	1202	1424	1026	692	764	1472	7662	thiosulfate dehydrogenase (quinone)
1.3.99.32	554	96	84	140	148	110	200	1332	glutaryl-CoA dehydrogenase (acceptor)
2.4.1.250	222	278	214	236	108	208	198	1464	D-inositol-3-phosphate glycosyltransferase
1.3.99.31	3212	5044	3366	2612	3596	3314	4886	26030	phytoene desaturase (lycopene-forming)
2.4.1.259	0	142	0	0	0	0	0	142	dolichyl-P-Man:Man6GlcNAc2-PP-dolichol alpha-1,2-mannosyltransferase
3.3.2.1	0	8	58	70	122	28	700	986	isochorismatase
3.4.21.35	0	6	8	2	4	0	0	20	tissue kallikrein
1.8.5.6	0	0	0	0	0	14	216	230	sulfite dehydrogenase (quinone)
1.2.3.15	6	0	2	0	0	0	0	8	(methyl)glyoxal oxidase
3.1.3.1	9470	15548	14346	15594	15976	15312	28352	114598	alkaline phosphatase
3.6.1.31	2740	5766	6548	7538	7826	6800	6226	43444	phosphoribosyl-ATP diphosphatase
2.1.1.272	8	2	2	16	10	6	16	60	cobalt-factor III methyltransferase
2.1.1.271	2170	2364	1970	2838	1814	3044	3690	17890	cobalt-precorrin-4 methyltransferase
2.4.1.339	652	1114	698	388	630	756	1156	5394	beta-1,2-mannobiose phosphorylase
2.4.1.336	0	0	12	8	10	20	32	82	monoglucosyldiacylglycerol synthase
2.4.1.337	386	2056	990	870	1164	480	184	6130	1,2-diacylglycerol 3-alpha-glucosyltransferase
5.3.1.16	6638	9726	9788	11832	11632	13046	14980	77642	1-(5-phosphoribosyl)-5-[(5-phosphoribosylamino)methylideneamino]imidazole-4-carboxamide isomerase
5.3.1.17	1378	3998	3132	2806	2388	2126	1032	16860	5-dehydro-4-deoxy-D-glucuronate isomerase
2.4.1.333	18	356	332	196	226	104	32	1264	1,2-beta-oligoglucan phosphorylase
5.3.1.12	4150	10336	8270	6880	7484	6738	4594	48452	glucuronate isomerase
5.3.1.13	3878	4376	5552	5176	8160	6624	10140	43906	arabinose-5-phosphate isomerase
5.3.3.10	0	10	954	1178	1580	1376	1608	6706	5-carboxymethyl-2-hydroxymuconate Delta-isomerase
5.3.3.17	44	26	16	26	116	396	168	792	trans-2,3-dihydro-3-hydroxyanthranilate isomerase
5.3.3.14	168	168	206	114	1130	1190	3026	6002	trans-2-decenoyl-[acyl-carrier protein] isomerase
5.3.3.18	484	682	1038	1212	1010	1064	1548	7038	2-(1,2-epoxy-1,2-dihydrophenyl)acetyl-CoA isomerase
4.1.1.99	8	8	4	20	10	34	4	88	phosphomevalonate decarboxylase
4.1.1.98	3998	3734	2522	1870	4550	2646	4306	23626	4-hydroxy-3-polyprenylbenzoate decarboxylase
2.7.1.140	0	56	0	0	0	0	0	56	inositol-tetrakisphosphate 5-kinase
4.2.1.5	6	6	14	18	24	6	32	106	arabinonate dehydratase
3.1.5.1	7386	13676	14316	13826	14592	15198	11258	90252	dGTPase
2.3.1.76	0	74	0	0	0	0	0	74	retinol O-fatty-acyltransferase
2.3.1.75	0	74	0	0	0	0	0	74	long-chain-alcohol O-fatty-acyltransferase
4.2.1.36	6	66	0	0	0	0	20	92	homoaconitate hydratase
2.3.1.79	568	1656	1404	1176	1128	1064	840	7836	maltose O-acetyltransferase
4.2.1.35	15190	21032	24916	28332	28012	29248	38638	185368	(R)-2-methylmalate dehydratase
4.2.1.32	742	990	562	1268	964	694	706	5926	L(+)-tartrate dehydratase
4.2.1.33	15192	21110	24916	28332	28012	29248	38638	185448	3-isopropylmalate dehydratase
4.2.1.30	16	82	164	136	124	64	36	622	glycerol dehydratase
3.1.3.4	0	108	28	14	38	14	4	206	phosphatidate phosphatase
3.1.3.5	16582	23258	25638	24496	28400	31176	23254	172804	5'-nucleotidase
3.1.3.6	6122	7344	4862	3418	10034	5148	5098	42026	3'-nucleotidase
3.1.3.7	11810	15332	14204	13774	14456	14446	11696	95718	3'(2'),5'-bisphosphate nucleotidase
2.6.1.2	516	1726	3982	4646	5962	5390	5378	27600	alanine transaminase
3.1.3.2	68	162	252	314	694	210	5944	7644	acid phosphatase
3.1.3.3	11912	16734	18242	20010	19020	20274	17156	123348	phosphoserine phosphatase
3.1.3.8	192	94	352	1346	902	316	4760	7962	3-phytase
1.14.13.59	0	4	188	1114	426	32	58	1822	L-lysine N6-monooxygenase (NADPH)
3.1.1.13	0	154	0	0	0	0	0	154	sterol esterase
4.2.1.3	14916	20998	23164	26788	25284	28296	36908	176354	aconitate hydratase
4.1.99.3	6186	8492	9882	11406	9788	12802	15660	74216	deoxyribodipyrimidine photo-lyase
4.1.99.2	696	1626	1632	1068	554	854	282	6712	tyrosine phenol-lyase
4.1.99.1	9268	10758	8710	8072	6556	8760	4220	56344	tryptophanase
2.7.8.35	3296	4166	3048	2898	3052	3314	3250	23024	UDP-N-acetylglucosamine---decaprenyl-phosphate N-acetylglucosaminephosphotransferase
2.7.8.36	10	26	12	8	6	4	14	80	undecaprenyl phosphate N,N'-diacetylbacillosamine 1-phosphate transferase
2.7.8.37	6	144	238	100	200	182	678	1548	alpha-D-ribose 1-methylphosphonate 5-triphosphate synthase
2.7.8.31	0	0	2	80	40	6	460	588	undecaprenyl-phosphate glucose phosphotransferase
2.7.8.33	3296	4166	3048	2898	3052	3314	3250	23024	UDP-N-acetylglucosamine---undecaprenyl-phosphate N-acetylglucosaminephosphotransferase
3.4.15.1	2106	290	652	518	1414	356	4974	10310	peptidyl-dipeptidase A
3.4.15.5	14330	20736	16170	10768	16986	11874	26644	117508	peptidyl-dipeptidase Dcp
2.7.8.39	1420	1222	980	1496	864	1938	2678	10598	archaetidylinositol phosphate synthase
3.4.15.6	1148	520	546	648	614	714	1604	5794	cyanophycinase
2.7.1.55	40	256	172	204	114	176	54	1016	allose kinase
3.5.1.87	344	812	1700	1146	3384	3984	2984	14354	N-carbamoyl-L-amino-acid hydrolase
3.5.4.34	0	56	0	0	0	0	0	56	tRNAAla(adenine37) deaminase
2.3.1.258	0	42	0	0	0	0	0	42	N-terminal methionine Nalpha-acetyltransferase NatE
3.5.1.84	0	18	12	12	6	2	50	100	biuret amidohydrolase
3.5.4.31	8432	11298	9302	11592	10970	11060	13268	75922	S-methyl-5'-thioadenosine deaminase
3.5.1.82	4	2	2	4	2	0	66	80	N-acyl-D-glutamate deacylase
3.5.1.81	2966	5854	4680	3682	7644	4532	8294	37652	N-acyl-D-amino-acid deacylase
3.5.4.32	0	0	0	0	0	0	36	36	8-oxoguanine deaminase
6.2.1.12	14	12	12	0	6	2	0	46	4-coumarate---CoA ligase
2.3.1.251	0	6	10	12	12	26	2	68	lipid IVA palmitoyltransferase
3.5.4.39	1698	1604	1282	2242	1134	2820	3818	14598	GTP cyclohydrolase IV
2.3.1.254	0	24	0	0	0	0	0	24	N-terminal methionine Nalpha-acetyltransferase NatB
3.5.1.88	7350	11374	11276	11292	13660	12490	10086	77528	peptide deformylase
3.1.7.2	372	600	5812	6794	8660	7070	9550	38858	guanosine-3',5'-bis(diphosphate) 3'-diphosphatase
4.1.2.27	0	62	0	0	0	0	0	62	sphinganine-1-phosphate aldolase
2.7.1.137	0	92	0	0	0	0	0	92	phosphatidylinositol 3-kinase
2.7.1.130	5604	4958	6806	6800	8750	7440	10142	50500	tetraacyldisaccharide 4'-kinase
3.1.3.32	24	60	4	4	2	0	0	94	polynucleotide 3'-phosphatase
2.1.4.1	0	4	10	10	6	12	26	68	glycine amidinotransferase
3.1.3.36	0	230	0	0	0	0	0	230	phosphoinositide 5-phosphatase
3.1.3.37	20	8	12	2	38	14	274	368	sedoheptulose-bisphosphatase
2.1.2.8	20	0	0	8	0	0	0	28	deoxycytidylate 5-hydroxymethyltransferase
2.1.2.9	9470	15650	14764	14098	16052	14992	14142	99168	methionyl-tRNA formyltransferase
2.1.2.5	9706	9130	7506	6690	6266	6736	4182	50216	glutamate formimidoyltransferase
2.1.2.1	15780	20392	20076	22476	20902	23260	25828	148714	glycine hydroxymethyltransferase
2.1.2.2	6170	9552	12410	14402	15048	14604	17292	89478	phosphoribosylglycinamide formyltransferase
2.1.2.3	14100	18462	17252	18810	19500	20324	23684	132132	phosphoribosylaminoimidazolecarboxamide formyltransferase
2.4.1.175	0	0	0	0	0	0	12	12	glucuronosyl-N-acetylgalactosaminyl-proteoglycan 4-beta-N-acetylgalactosaminyltransferase
2.4.2.46	306	622	424	476	160	252	58	2298	galactan 5-O-arabinofuranosyltransferase
2.4.2.47	170	426	310	264	72	208	12	1462	arabinofuranan 3-O-arabinosyltransferase
2.4.2.44	6	6	38	72	388	72	2436	3018	S-methyl-5'-thioinosine phosphorylase
2.4.2.45	138	408	294	252	116	202	16	1426	decaprenyl-phosphate phosphoribosyltransferase
2.4.2.43	50	58	192	66	60	54	2	482	lipid IVA 4-amino-4-deoxy-L-arabinosyltransferase
2.6.1.112	0	46	28	12	34	0	4	124	(S)-ureidoglycine---glyoxylate transaminase
2.4.2.48	4260	4072	3416	5734	2648	6516	10178	36824	tRNA-guanine15 transglycosylase
1.13.11.16	8	84	4744	3688	5252	4860	1232	19868	3-carboxyethylcatechol 2,3-dioxygenase
1.13.11.14	0	12	0	8	4	0	0	24	2,3-dihydroxybenzoate 3,4-dioxygenase
1.13.11.15	0	4	10	0	0	2	0	16	3,4-dihydroxyphenylacetate 2,3-dioxygenase
1.13.11.11	8	22	316	170	1492	1426	5932	9366	tryptophan 2,3-dioxygenase
1.10.9.1	6	0	0	0	0	0	74	80	plastoquinol---plastocyanin reductase
2.7.14.1	3008	3266	2548	2832	2784	3126	1612	19176	protein arginine kinase
1.1.1.116	0	38	0	0	0	0	0	38	D-arabinose 1-dehydrogenase (NAD+)
4.3.1.2	1320	2194	1984	1596	1004	1262	494	9854	methylaspartate ammonia-lyase
4.3.99.3	4680	4006	4790	6026	5876	6430	7410	39218	7-carboxy-7-deazaguanine synthase
4.3.99.2	0	16	4	24	46	26	32	148	carboxybiotin decarboxylase
4.3.99.4	432	1340	1494	1456	1616	1404	768	8510	choline trimethylamine-lyase
2.7.8.38	40	32	82	116	90	172	76	608	archaetidylserine synthase
4.4.1.5	1984	3746	4342	4916	4216	5466	4552	29222	lactoylglutathione lyase
2.6.1.22	484	656	542	450	514	364	656	3666	(S)-3-amino-2-methylpropionate transaminase
2.6.1.21	446	950	790	808	664	718	1120	5496	D-amino-acid transaminase
2.6.1.27	0	128	0	0	0	0	0	128	tryptophan transaminase
1.1.1.202	138	84	80	56	24	38	6	426	1,3-propanediol dehydrogenase
1.1.1.203	16	16	8	8	4	8	16	76	uronate dehydrogenase
3.2.2.29	8	20	0	8	4	10	0	50	thymine-DNA glycosylase
1.1.1.205	13236	17572	17446	17418	20110	18154	17994	121930	IMP dehydrogenase
1.1.1.206	12	16	68	88	508	124	2980	3796	tropinone reductase I
3.2.2.24	36	24	68	62	56	74	128	448	ADP-ribosyl-[dinitrogen reductase] hydrolase
3.2.2.27	4910	5906	6028	5636	7570	6104	7540	43694	uracil-DNA glycosylase
3.2.2.26	394	208	296	256	332	214	260	1960	futalosine hydrolase
3.2.2.21	3890	3722	4274	4382	5702	6854	13166	41990	DNA-3-methyladenine glycosylase II
3.2.2.20	1168	1770	3400	3690	3864	3902	5300	23094	DNA-3-methyladenine glycosylase I
3.2.2.23	5960	7974	8174	11548	9802	13022	14380	70860	DNA-formamidopyrimidine glycosylase
2.3.1.168	2	200	34	16	94	32	776	1154	dihydrolipoyllysine-residue (2-methylpropanoyl)transferase
1.14.19.41	0	92	0	0	0	0	0	92	sterol 22-desaturase
1.2.1.26	194	86	96	54	296	106	270	1102	2,5-dioxovalerate dehydrogenase
1.2.1.27	794	2238	4862	3640	6210	6568	4722	29034	methylmalonate-semialdehyde dehydrogenase (CoA-acylating)
1.2.1.24	0	22	64	96	82	68	496	828	succinate-semialdehyde dehydrogenase (NAD+)
1.2.1.22	66	284	378	342	338	424	184	2016	lactaldehyde dehydrogenase
1.2.1.20	3186	4246	6808	7520	9168	11676	16084	58688	glutarate-semialdehyde dehydrogenase
1.2.1.21	34	228	210	124	102	88	30	816	glycolaldehyde dehydrogenase
2.1.1.320	0	22	0	0	0	0	0	22	type II protein arginine methyltransferase
1.2.1.28	6	70	658	176	2140	3510	6342	12902	benzaldehyde dehydrogenase (NAD+)
2.1.1.172	776	2562	4302	4750	5676	4222	5930	28218	16S rRNA (guanine1207-N2)-methyltransferase
2.1.1.322	0	60	0	0	0	0	0	60	type IV protein arginine methyltransferase
1.13.11.39	0	2	12	0	6	12	18	50	biphenyl-2,3-diol 1,2-dioxygenase
1.14.14.1	4	112	0	24	2	0	2	144	unspecific monooxygenase
4.1.3.39	406	1698	4194	3896	5306	5166	4980	25646	4-hydroxy-2-oxovalerate aldolase
4.1.3.38	1006	3030	4786	4576	3978	4326	1982	23684	aminodeoxychorismate lyase
5.3.99.11	42	226	176	198	104	138	82	966	2-keto-myo-inositol isomerase
4.1.3.30	12	36	326	1166	1008	864	5918	9330	methylisocitrate lyase
4.1.3.32	26	62	90	102	128	102	142	652	2,3-dimethylmalate lyase
4.1.3.34	2010	3590	3896	2934	3782	4602	7200	28014	citryl-CoA lyase
4.1.3.36	2794	3128	2982	2290	1320	1794	1674	15982	1,4-dihydroxy-2-naphthoyl-CoA synthase
3.5.1.103	188	662	380	400	210	210	92	2142	N-acetyl-1-D-myo-inositol-2-amino-2-deoxy-alpha-D-glucopyranoside deacetylase
3.5.1.86	0	8	10	2	20	80	94	214	mandelamide amidase
5.1.1.8	0	44	8	8	46	16	580	702	4-hydroxyproline epimerase
3.5.1.102	6	44	104	158	108	188	82	690	2-amino-5-formylamino-6-ribosylaminopyrimidin-4(3H)-one 5'-monophosphate deformylase
2.7.1.86	0	6	4	2	0	0	0	12	NADH kinase
2.7.1.87	178	418	1292	1654	2152	2872	2964	11530	streptomycin 3''-kinase
2.7.1.85	0	16	0	14	4	0	0	34	beta-glucoside kinase
2.7.1.82	0	48	0	0	0	0	0	48	ethanolamine kinase
2.7.1.83	796	2956	2394	1938	2022	1852	752	12710	pseudouridine kinase
1.16.1.1	140	282	780	4192	4070	1962	2794	14220	mercury(II) reductase
1.16.1.3	0	38	50	28	32	26	16	190	aquacobalamin reductase
2.7.1.89	0	26	40	4	30	6	0	106	thiamine kinase
3.2.1.20	9110	18528	15474	13720	15182	14464	18592	105070	alpha-glucosidase
3.2.1.21	41052	94394	68196	56836	70858	62578	57510	451424	beta-glucosidase
3.2.1.22	17638	30182	24952	22422	24180	23466	15002	157842	alpha-galactosidase
3.2.1.23	34638	80774	63536	50802	52746	42610	24640	349746	beta-galactosidase
3.2.1.24	6828	11320	9904	8706	7064	7088	4352	55262	alpha-mannosidase
3.2.1.25	7450	11380	9716	7980	6862	6576	11162	61126	beta-mannosidase
3.2.1.26	1650	3294	2626	2360	1590	1720	854	14094	beta-fructofuranosidase
4.1.1.77	0	72	24	10	58	52	2066	2282	2-oxo-3-hexenedioate decarboxylase
4.1.1.75	20	0	0	0	0	0	100	120	5-guanidino-2-oxopentanoate decarboxylase
4.1.1.74	0	30	70	14	64	44	2	224	indolepyruvate decarboxylase
4.1.1.73	104	88	242	100	1206	1834	1034	4608	tartrate decarboxylase
1.11.2.4	58	154	88	28	16	44	42	430	fatty-acid peroxygenase
4.1.1.71	466	932	700	566	188	452	56	3360	2-oxoglutarate decarboxylase
4.1.1.70	652	898	834	1110	688	522	410	5114	glutaconyl-CoA decarboxylase
5.99.1.2	34814	55190	52956	54174	54380	55856	52042	359412	DNA topoisomerase
5.99.1.3	56936	90358	82792	87138	81922	88088	86126	573360	DNA topoisomerase (ATP-hydrolysing)
2.3.2.8	0	36	0	0	0	0	0	36	arginyltransferase
2.3.2.6	670	800	2482	3068	3494	3338	5416	19268	lysine/arginine leucyltransferase
2.3.2.5	130	286	190	244	92	166	62	1170	glutaminyl-peptide cyclotransferase
2.3.2.2	4514	4710	7510	5168	10426	9308	17760	59396	gamma-glutamyltransferase
2.3.2.3	254	754	824	876	1492	838	8742	13780	lysyltransferase
1.1.3.6	292	564	678	4020	1074	418	194	7240	cholesterol oxidase
2.5.1.57	10	0	0	0	2	8	10	30	N-acylneuraminate-9-phosphate synthase
2.3.1.256	0	8	0	0	0	0	0	8	N-terminal methionine Nalpha-acetyltransferase NatC
1.7.99.1	17334	23866	20932	22144	18662	21736	17440	142114	hydroxylamine reductase
3.5.1.89	0	86	0	0	0	0	0	86	N-acetylglucosaminylphosphatidylinositol deacetylase
1.7.99.4	3184	4092	8670	9786	11106	7080	18412	62330	nitrate reductase
2.3.1.255	0	40	0	0	0	0	0	40	N-terminal amino-acid Nalpha-acetyltransferase NatA
2.4.1.247	22	98	56	10	120	44	28	378	beta-D-galactosyl-(1->4)-L-rhamnose phosphorylase
2.4.1.245	840	468	276	346	204	270	532	2936	alpha,alpha-trehalose synthase
5.4.99.45	0	160	0	0	0	0	0	160	tRNA pseudouridine38/39 synthase
2.4.1.248	4	2	2	6	0	0	0	14	cycloisomaltooligosaccharide glucanotransferase
2.1.1.79	1676	1566	6516	6094	11020	10466	10022	47360	cyclopropane-fatty-acyl-phospholipid synthase
1.14.13.127	60	314	3876	3406	6472	6946	3374	24448	3-(3-hydroxyphenyl)propanoate hydroxylase
3.2.1.67	0	48	28	6	12	2	172	268	galacturan 1,4-alpha-galacturonidase
2.1.1.71	12	0	0	0	0	0	80	92	phosphatidyl-N-methylethanolamine N-methyltransferase
2.1.1.72	113724	90436	89262	93664	86582	93184	87104	653956	site-specific DNA-methyltransferase (adenine-specific)
2.1.1.74	3760	6550	5432	5784	4956	5494	4340	36316	methylenetetrahydrofolate---tRNA-(uracil54-C5)-methyltransferase (FADH2-oxidizing)
2.1.1.77	7882	6864	5434	5008	6380	7924	13008	52500	protein-L-isoaspartate(D-aspartate) O-methyltransferase
1.14.13.129	60	28	32	14	18	16	478	646	beta-carotene 3-hydroxylase
2.1.1.242	18	174	2492	3550	3120	2414	628	12396	16S rRNA (guanine1516-N2)-methyltransferase
2.4.1.34	0	474	0	0	0	0	0	474	1,3-beta-glucan synthase
2.1.1.247	50	114	106	184	22	190	16	682	[methyl-Co(III) methylamine-specific corrinoid protein]:coenzyme M methyltransferase
2.1.1.246	404	512	412	592	170	614	130	2834	[methyl-Co(III) methanol-specific corrinoid protein]:coenzyme M methyltransferase
2.1.1.245	5096	5466	4662	7510	4122	8902	11698	47456	5-methyltetrahydrosarcinapterin:corrinoid/iron-sulfur protein Co-methyltransferase
2.1.1.244	0	34	0	0	0	0	0	34	protein N-terminal methyltransferase
2.1.1.249	90	658	582	644	138	546	110	2768	dimethylamine---corrinoid protein Co-methyltransferase
2.1.1.248	168	388	478	614	316	602	700	3266	methylamine---corrinoid protein Co-methyltransferase
2.7.7.89	1120	1760	7936	8824	11892	11114	15086	57732	[glutamine synthetase]-adenylyl-L-tyrosine phosphorylase
2.5.1.59	0	182	0	0	0	0	0	182	protein geranylgeranyltransferase type I
6.3.4.23	4094	3956	2926	5290	2854	6448	8904	34472	formate---phosphoribosylaminoimidazolecarboxamide ligase
6.3.4.22	2290	2072	1808	2870	1622	3592	4782	19036	tRNAIle2-agmatinylcytidine synthase
6.3.4.21	8236	13494	14882	14898	16604	15858	13158	97130	nicotinate phosphoribosyltransferase
6.3.4.20	3018	3518	5232	6472	5942	7286	8016	39484	7-cyano-7-deazaguanine synthase
6.3.4.24	1818	1926	1478	2722	1462	3584	4516	17506	tyramine---L-glutamate ligase
2.8.1.8	2750	3874	5942	8468	7302	7354	8102	43792	lipoyl synthase
2.8.1.9	0	72	0	0	0	0	0	72	molybdenum cofactor sulfurtransferase
2.8.1.2	10728	10482	10768	16840	13426	22086	29586	113916	3-mercaptopyruvate sulfurtransferase
2.8.1.1	10738	10484	10784	16852	13436	22096	29586	113976	thiosulfate sulfurtransferase
2.8.1.6	5900	6210	8482	10140	9380	9986	10592	60690	biotin synthase
2.8.1.7	19674	33372	27772	29174	27636	31038	30916	199582	cysteine desulfurase
3.6.3.17	31312	63580	51404	52230	37874	50728	23626	310754	monosaccharide-transporting ATPase
4.2.1.20	19008	30424	33040	37268	34914	38612	35092	228358	tryptophan synthase
3.6.3.15	14178	19230	16148	16154	15090	15754	14820	111374	Na+-transporting two-sector ATPase
3.6.3.14	37108	52502	50484	51958	53690	56092	57490	359324	H+-transporting two-sector ATPase
2.3.1.42	0	114	0	0	0	0	0	114	glycerone-phosphate O-acyltransferase
4.2.1.24	4276	3760	5562	8130	7808	9624	13312	52472	porphobilinogen synthase
2.3.1.40	1770	1210	1734	1674	1742	1520	2814	12464	acyl-[acyl-carrier-protein]---phospholipid O-acyltransferase
2.3.1.41	4680	6588	8912	7566	16192	11032	18598	73568	beta-ketoacyl-[acyl-carrier-protein] synthase I
4.2.1.28	66	334	402	424	268	314	332	2140	propanediol dehydratase
2.3.1.48	6210	6332	5380	8308	3944	9618	11000	50792	histone acetyltransferase
1.7.1.7	70	302	336	108	792	1196	680	3484	GMP reductase
1.14.14.27	0	0	0	2	0	0	2	4	resorcinol 4-hydroxylase (FADH2)
4.1.2.50	4684	3480	4486	4748	4696	4800	6554	33448	6-carboxytetrahydropterin synthase
1.14.14.23	0	30	0	0	0	0	0	30	cholesterol 7alpha-monooxygenase
2.7.8.5	4132	7540	7288	7890	7582	7598	6500	48530	CDP-diacylglycerol---glycerol-3-phosphate 1-phosphatidyltransferase
2.7.8.6	550	456	338	652	520	606	508	3630	undecaprenyl-phosphate galactose phosphotransferase
2.7.8.7	3024	2484	2220	2328	2228	2916	1980	17180	holo-[acyl-carrier-protein] synthase
2.7.8.8	4390	6374	7548	8306	9196	8746	13260	57820	CDP-diacylglycerol---serine O-phosphatidyltransferase
2.7.1.203	0	20	88	34	22	18	2	184	protein-Npi-phosphohistidine---D-glucosaminate phosphotransferase
1.14.14.28	0	124	1716	1620	4206	3440	156	11262	long-chain alkane monooxygenase
4.1.2.53	4	34	32	26	12	60	4	172	2-keto-3-deoxy-L-rhamnonate aldolase
4.1.2.54	0	42	0	0	0	0	0	42	L-threo-3-deoxy-hexylosonate aldolase
1.14.13.22	6	36	2302	794	1744	2028	806	7716	cyclohexanone monooxygenase
1.14.13.23	0	0	350	18	1596	2296	1042	5302	3-hydroxybenzoate 4-monooxygenase
1.14.13.20	12	16	3134	3446	3836	2924	606	13974	2,4-dichlorophenol 6-monooxygenase
4.1.2.57	0	4	52	26	36	48	0	166	sulfofructosephosphate aldolase
2.7.8.26	3154	4816	5756	6450	6564	8338	9086	44164	adenosylcobinamide-GDP ribazoletransferase
2.7.8.24	68	10	0	0	2	0	94	174	phosphatidylcholine synthase
2.4.1.252	0	0	0	0	0	0	6	6	GDP-mannose:cellobiosyl-diphosphopolyprenol alpha-mannosyltransferase
2.7.8.20	508	1126	720	724	1498	706	6538	11820	phosphatidylglycerol---membrane-oligosaccharide glycerophosphotransferase
3.4.21.19	10	6	10	8	0	14	0	48	glutamyl endopeptidase
1.17.2.1	4	4	290	18	130	174	128	748	nicotinate dehydrogenase (cytochrome)
2.7.8.28	2490	2464	2236	3734	1650	4496	3852	20922	2-phospho-L-lactate transferase
1.14.99.46	0	12	1528	3258	2512	1138	244	8692	pyrimidine oxygenase
1.14.99.44	84	72	64	182	174	190	116	882	diapolycopene oxygenase
1.5.8.1	0	4	2	0	0	8	368	382	dimethylamine dehydrogenase
1.14.99.48	6	8	44	34	8	18	38	156	heme oxygenase (staphylobilin-producing)
1.14.99.49	0	2	0	6	0	0	0	8	2-hydroxy-5-methyl-1-naphthoate 7-hydroxylase
2.3.1.263	2248	2408	1928	1750	988	1180	484	10986	2-amino-4-oxopentanoate thiolase
3.4.24.40	0	16	80	64	44	226	156	586	serralysin
2.3.1.260	0	0	0	0	2	6	0	8	tetracycline polyketide synthase
3.1.3.29	56	312	214	216	122	98	48	1066	N-acylneuraminate-9-phosphatase
3.1.3.23	70	112	180	128	162	114	98	864	sugar-phosphatase
3.1.3.21	0	44	0	0	0	0	0	44	glycerol-1-phosphatase
3.1.3.27	694	420	3388	2826	3798	3622	4630	19378	phosphatidylglycerophosphatase
3.1.3.26	0	26	50	26	4	2	76	184	4-phytase
3.1.3.25	7358	8022	7284	8520	6008	9222	10246	56660	inositol-phosphate phosphatase
3.1.3.24	0	6	4	10	2	0	2	24	sucrose-phosphate phosphatase
5.1.1.13	1348	2184	1878	1950	3250	2984	3376	16970	aspartate racemase
5.1.1.17	90	54	58	62	48	82	216	610	isopenicillin-N epimerase
5.1.1.18	122	252	108	236	176	94	106	1094	serine racemase
1.14.19.11	14	86	228	120	124	120	1530	2222	acyl-[acyl-carrier-protein] 4-desaturase
2.4.2.53	960	1338	1294	1196	1450	1182	1170	8590	undecaprenyl-phosphate 4-deoxy-4-formamido-L-arabinose transferase
2.4.2.52	2764	3618	3142	3420	2098	3412	4670	23124	triphosphoribosyl-dephospho-CoA synthase
2.4.2.55	2	62	52	68	64	36	18	302	nicotinate D-ribonucleotide:phenol phospho-D-ribosyltransferase
2.4.2.54	2414	2104	1626	2714	1454	3458	4928	18698	beta-ribofuranosylphenol 5'-phosphate synthase
2.4.2.57	2346	2200	1776	2980	1496	3562	5072	19432	AMP phosphorylase
5.1.1.20	2586	5394	4830	3694	5586	4018	7388	33496	L-Ala-D/L-Glu epimerase
1.3.4.1	978	588	724	1044	1016	1486	924	6760	fumarate reductase (CoM/CoB)
1.3.1.20	0	8	0	0	4	0	0	12	trans-1,2-dihydrobenzene-1,2-diol dehydrogenase
6.2.1.7	0	0	0	0	0	0	4	4	cholate---CoA ligase
1.3.1.25	22	54	1660	2510	2148	1814	768	8976	1,6-dihydroxycyclohexa-2,4-diene-1-carboxylate dehydrogenase
2.4.1.60	0	38	6	0	2	0	0	46	abequosyltransferase
1.13.12.3	0	10	2	8	14	12	24	70	tryptophan 2-monooxygenase
2.7.4.8	6896	8826	8878	9034	9792	9660	8992	62078	guanylate kinase
2.7.4.9	8060	10432	10942	11964	10782	14174	10838	77192	dTMP kinase
2.7.4.6	3584	4206	4924	6140	4760	5924	6386	35924	nucleoside-diphosphate kinase
2.7.4.7	5728	6040	7526	9414	9082	11678	14454	63922	phosphooxymethylpyrimidine kinase
2.7.4.1	5128	11430	17062	17886	17282	17124	15354	101266	polyphosphate kinase
2.7.4.2	28	294	32	58	28	12	8	460	phosphomevalonate kinase
2.7.4.3	9650	13608	12442	13856	12526	14312	14440	90834	adenylate kinase
5.3.2.6	86	218	338	248	396	578	670	2534	2-hydroxymuconate tautomerase
2.7.6.5	27346	42904	42592	39358	47364	40260	38260	278084	GTP diphosphokinase
2.7.6.2	4528	6820	5770	5182	4306	4970	3808	35384	thiamine diphosphokinase
2.7.6.3	6118	7132	8378	9122	7858	9466	10746	58820	2-amino-4-hydroxy-6-hydroxymethyldihydropteridine diphosphokinase
2.7.6.1	13902	17696	15704	17734	16412	18696	18658	118802	ribose-phosphate diphosphokinase
2.6.1.16	17170	23386	24142	27718	25576	29252	34340	181584	glutamine---fructose-6-phosphate transaminase (isomerizing)
2.6.1.17	7786	14042	16392	19366	20298	22028	20374	120286	succinyldiaminopimelate transaminase
2.6.1.13	6066	7304	5958	4970	4848	5340	4518	39004	ornithine aminotransferase
2.6.1.11	7594	13660	13796	16170	16634	18160	19012	105026	acetylornithine transaminase
2.6.1.18	4	34	378	108	1756	2310	2602	7192	beta-alanine---pyruvate transaminase
2.6.1.19	924	1308	1542	2708	1736	1276	2118	11612	4-aminobutyrate---2-oxoglutarate transaminase
1.1.1.276	0	14	52	118	64	42	414	704	serine 3-dehydrogenase (NADP+)
1.1.1.271	5376	6320	5728	5564	3782	5096	2338	34204	GDP-L-fucose synthase
1.1.1.270	0	44	0	0	0	0	0	44	3beta-hydroxysteroid 3-dehydrogenase
2.6.1.111	1878	1560	646	178	462	162	608	5494	3-aminobutanoyl-CoA transaminase
1.2.1.39	20	74	76	42	56	28	316	612	phenylacetaldehyde dehydrogenase
1.2.1.38	6768	11294	10926	12400	13056	13944	14122	82510	N-acetyl-gamma-glutamyl-phosphate reductase
1.2.1.31	0	166	0	0	0	0	0	166	L-aminoadipate-semialdehyde dehydrogenase
1.2.1.32	14	176	32	38	32	20	448	760	aminomuconate-semialdehyde dehydrogenase
5.3.2.8	0	14	8	16	10	28	38	114	4-oxalomesaconate tautomerase
1.97.1.9	5182	5082	4286	3482	3866	3436	2732	28066	selenate reductase
3.4.16.6	0	134	0	0	0	0	0	134	carboxypeptidase D
3.4.16.4	64286	102712	105282	102096	119234	112622	107324	713556	serine-type D-Ala-D-Ala carboxypeptidase
3.4.16.5	0	194	0	0	0	0	0	194	carboxypeptidase C
1.97.1.4	31400	39948	31344	35516	30510	37922	34606	241246	[formate-C-acetyltransferase]-activating enzyme
3.7.1.9	30	272	2030	2324	2206	2116	872	9850	2-hydroxymuconate-6-semialdehyde hydrolase
2.7.2.8	5810	10112	9610	11904	11846	12040	13604	74926	acetylglutamate kinase
2.7.2.2	5922	6742	5286	5962	3852	6856	6470	41090	carbamate kinase
2.7.2.3	14600	21734	19540	19522	20560	21238	21348	138542	phosphoglycerate kinase
3.7.1.2	22	130	992	4052	4012	3918	7572	20698	fumarylacetoacetase
2.7.2.1	10026	17618	13280	14382	13682	11840	8304	89132	acetate kinase
1.1.1.305	100	200	308	200	192	166	150	1316	UDP-glucuronic acid dehydrogenase (UDP-4-keto-hexauronic acid decarboxylating)
2.7.2.7	10514	10234	8210	6578	6878	5558	5238	53210	butyrate kinase
4.1.3.42	3550	7678	6062	5578	6814	5356	8558	43596	(4S)-4-hydroxy-2-oxoglutarate aldolase
4.1.3.43	12	178	2880	2506	3744	3820	1536	14676	4-hydroxy-2-oxohexanoate aldolase
2.7.1.91	0	134	4	0	2	0	0	140	sphingosine kinase
2.7.1.90	16280	23100	19908	18572	16296	18726	14140	127022	diphosphate---fructose-6-phosphate 1-phosphotransferase
2.7.1.92	72	592	596	466	538	648	464	3376	5-dehydro-2-deoxygluconokinase
2.7.1.95	9658	7810	7800	8442	4758	10890	4200	53558	kanamycin kinase
1.14.16.1	10	64	382	152	1570	1362	6266	9806	phenylalanine 4-monooxygenase
3.5.5.7	12	16	24	1068	328	28	988	2464	aliphatic nitrilase
3.5.5.5	0	0	0	0	0	0	42	42	arylacetonitrilase
3.5.5.1	298	148	336	96	1030	1366	656	3930	nitrilase
3.2.1.33	0	420	0	0	0	0	0	420	amylo-alpha-1,6-glucosidase
3.2.1.31	1408	3282	1632	960	3380	1856	2126	14644	beta-glucuronidase
4.1.1.41	8	76	22	12	38	4	36	196	(S)-methylmalonyl-CoA decarboxylase
3.2.1.37	2702	11434	8980	9314	7604	7772	9888	57694	xylan 1,4-beta-xylosidase
4.1.1.47	46	62	452	104	1410	1954	1146	5174	tartronate-semialdehyde synthase
3.2.1.35	90	898	1284	718	666	346	2172	6174	hyaluronoglucosaminidase
4.1.1.45	154	52	56	78	180	150	492	1162	aminocarboxymuconate-semialdehyde decarboxylase
4.1.1.48	4116	6220	7164	8646	7466	8272	10374	52258	indole-3-glycerol-phosphate synthase
4.1.1.49	8676	13460	11600	9912	9880	10192	9126	72846	phosphoenolpyruvate carboxykinase (ATP)
1.3.8.7	2354	1190	1716	2340	4448	4534	4862	21444	medium-chain acyl-CoA dehydrogenase
1.3.8.6	68	280	962	1928	2582	2884	8486	17190	glutaryl-CoA dehydrogenase (ETF)
1.3.8.4	60	202	904	1510	2844	2834	6138	14492	isovaleryl-CoA dehydrogenase
1.1.1.94	6128	9310	9022	9366	11914	10070	12148	67958	glycerol-3-phosphate dehydrogenase [NAD(P)+]
1.1.1.95	18984	23184	21798	24172	20544	25682	24820	159184	phosphoglycerate dehydrogenase
1.1.1.93	104	88	242	100	1206	1834	1034	4608	tartrate dehydrogenase
1.1.1.90	198	220	248	308	878	1102	4428	7382	aryl-alcohol dehydrogenase
1.1.1.91	6	0	0	0	0	0	0	6	aryl-alcohol dehydrogenase (NADP+)
2.3.1.122	10	14	16	18	0	6	0	64	trehalose O-mycolyltransferase
2.3.1.128	8480	13202	11266	13936	10410	15078	13136	85508	ribosomal-protein-alanine N-acetyltransferase
2.3.1.129	5316	5254	6106	6040	7600	7096	8520	45932	acyl-[acyl-carrier-protein]---UDP-N-acetylglucosamine O-acyltransferase
2.4.1.279	16	640	392	424	256	234	104	2066	nigerose phosphorylase
1.3.99.16	66	216	240	146	382	274	696	2020	isoquinoline 1-oxidoreductase
2.8.3.24	14	12	6	8	10	0	6	56	(R)-2-hydroxy-4-methylpentanoate CoA-transferase
2.8.3.22	2	12	22	0	14	32	104	186	succinyl-CoA---L-malate CoA-transferase
2.8.3.21	0	84	120	72	66	62	18	422	L-carnitine CoA-transferase
5.4.99.30	8	10	0	0	2	0	0	20	UDP-arabinopyranose mutase
1.14.12.18	0	0	2	0	0	2	0	4	biphenyl 2,3-dioxygenase
1.14.12.19	0	22	1646	1644	1650	1602	532	7096	3-phenylpropanoate dioxygenase
3.5.1.9	2978	3644	3062	3622	3888	6382	5062	28638	arylformamidase
3.1.13.5	1880	1948	4012	5310	4234	5026	5720	28130	ribonuclease D
3.5.1.2	798	1952	2424	3536	1476	1166	2024	13376	glutaminase
1.14.18.1	0	4	2	88	60	24	608	786	tyrosinase
3.5.1.1	6580	11446	12096	11028	14370	10896	11750	78166	asparaginase
3.5.1.6	362	822	1712	1184	3394	4008	2992	14474	beta-ureidopropionase
1.14.18.5	0	54	0	0	0	0	0	54	sphingolipid C4-monooxygenase
3.5.1.4	3944	4906	5542	8802	7338	7158	5650	43340	amidase
3.5.1.5	720	808	872	3186	1642	1074	1050	9352	urease
2.1.1.256	6	10	4	12	12	10	16	70	tRNA (guanine6-N2)-methyltransferase
2.1.1.257	1342	1152	828	1444	720	1894	2670	10050	tRNA (pseudouridine54-N1)-methyltransferase
2.1.1.250	670	1328	1296	1226	696	1094	854	7164	trimethylamine---corrinoid protein Co-methyltransferase
2.1.1.251	22	26	24	36	12	30	6	156	methylated-thiol---coenzyme M methyltransferase
2.1.1.258	184	228	310	276	188	254	250	1690	5-methyltetrahydrofolate:corrinoid/iron-sulfur protein Co-methyltransferase
5.3.1.32	2	68	58	40	8	42	0	218	(4S)-4-hydroxy-5-phosphonooxypentane-2,3-dione isomerase
2.4.1.315	2052	3886	3254	3178	3738	3614	2254	21976	diglucosyl diacylglycerol synthase (1,6-linking)
5.3.1.30	384	1244	1070	1036	1040	946	512	6232	5-deoxy-glucuronate isomerase
5.3.1.31	0	14	56	24	34	48	4	180	sulfoquinovose isomerase
6.3.4.18	362	1040	4176	5268	5926	5162	8680	30614	5-(carboxyamino)imidazole ribonucleotide synthase
6.3.4.19	12296	17884	16828	17002	17698	17028	14738	113474	tRNAIle-lysidine synthase
6.3.4.16	28	0	2	0	0	0	0	30	carbamoyl-phosphate synthase (ammonia)
6.3.4.14	6304	8334	9444	10606	11254	12200	13020	71162	biotin carboxylase
6.3.4.15	10116	13134	12886	12774	13144	15304	14796	92154	biotin---[acetyl-CoA-carboxylase] ligase
2.4.1.319	1086	2158	1502	1262	1518	1182	700	9408	beta-1,4-mannooligosaccharide phosphorylase
6.3.4.10	0	158	0	0	0	0	0	158	biotin---[propionyl-CoA-carboxylase (ATP-hydrolysing)] ligase
6.3.4.11	0	158	0	0	0	0	0	158	biotin---[methylcrotonoyl-CoA-carboxylase] ligase
1.5.1.41	0	38	50	28	32	26	16	190	riboflavin reductase [NAD(P)H]
2.3.1.97	0	60	0	0	0	0	0	60	glycylpeptide N-tetradecanoyltransferase
1.5.1.47	0	0	0	0	0	0	8	8	dihydromethanopterin reductase [NAD(P)+]
6.3.2.14	84	172	436	506	906	380	5748	8232	enterobactin synthase
4.2.1.55	286	252	820	296	350	456	510	2970	3-hydroxybutyryl-CoA dehydratase
4.2.1.56	0	16	18	0	62	84	1776	1956	itaconyl-CoA hydratase
4.2.1.57	0	22	84	20	170	86	40	422	isohexenylglutaconyl-CoA hydratase
6.3.2.10	14560	19288	19362	18394	21134	18648	18034	129420	UDP-N-acetylmuramoyl-tripeptide---D-alanyl-D-alanine ligase
6.3.2.11	2	4	6	2	0	4	4	22	carnosine synthase
6.3.2.12	11572	14152	14418	14904	16074	15752	16202	103074	dihydrofolate synthase
4.2.1.53	712	1880	5410	5312	6504	4358	10534	34710	oleate hydratase
3.6.1.15	1374	1540	1248	1914	1048	1940	2454	11518	nucleoside-triphosphate phosphatase
3.2.1.106	0	98	0	0	0	0	0	98	mannosyl-oligosaccharide glucosidase
3.6.1.17	0	6	2	0	0	0	0	8	bis(5'-nucleosyl)-tetraphosphatase (asymmetrical)
3.6.1.11	4056	6774	9286	10024	10386	10480	12400	63406	exopolyphosphatase
4.2.1.59	9306	12006	10504	8622	11810	10532	13152	75932	3-hydroxyacyl-[acyl-carrier-protein] dehydratase
3.6.1.13	3064	4876	5468	7158	5652	6310	5626	38154	ADP-ribose diphosphatase
3.6.1.12	0	0	2	0	4	2	6	14	dCTP diphosphatase
1.14.13.208	0	6	142	12	362	200	114	836	benzoyl-CoA 2,3-epoxidase
5.4.99.4	36	48	90	44	34	6	6	264	2-methyleneglutarate mutase
1.3.3.13	0	4	2	0	12	10	10	38	albonoursin synthase
3.2.1.143	30	0	0	0	0	0	0	30	poly(ADP-ribose) glycohydrolase
2.4.1.21	8952	14792	12370	10692	10084	10868	7466	75224	starch synthase (glycosyl-transferring)
2.4.1.20	4028	10358	8022	8988	6314	9168	2874	49752	cellobiose phosphorylase
2.4.1.25	12624	22502	17522	15060	14686	14220	7640	104254	4-alpha-glucanotransferase
4.2.2.24	4	2	4	0	0	0	2	12	rhamnogalacturonan exolyase
4.2.2.25	22	6	4	4	18	10	10	74	gellan lyase
4.2.2.26	8	0	20	96	86	32	948	1190	oligo-alginate lyase
4.2.2.20	342	2456	2348	1818	994	1676	680	10314	chondroitin-sulfate-ABC endolyase
4.2.2.21	342	2456	2348	1818	994	1676	680	10314	chondroitin-sulfate-ABC exolyase
4.2.2.23	562	1284	954	560	646	446	414	4866	rhamnogalacturonan endolyase
1.14.99.50	76	86	88	136	82	140	64	672	gamma-glutamyl hercynylcysteine S-oxide synthase
3.4.24.55	0	94	182	44	72	60	8	460	pitrilysin
3.4.24.56	0	118	0	0	0	0	0	118	insulysin
3.4.24.59	0	82	0	0	0	0	0	82	mitochondrial intermediate peptidase
2.1.1.100	0	66	0	0	0	0	0	66	protein-S-isoprenylcysteine O-methyltransferase
3.6.3.28	1862	2068	1972	1944	2564	4992	2240	17642	phosphonate-transporting ATPase
3.6.3.29	4140	5130	5874	6644	6542	7580	9098	45008	molybdate-transporting ATPase
2.3.1.225	8	306	0	0	0	0	28	342	protein S-acyltransferase
1.11.1.9	2542	6296	7778	7850	8632	6924	10574	50596	glutathione peroxidase
1.11.1.6	11444	10568	13826	17796	14178	15576	28848	112236	catalase
2.3.1.50	0	210	0	0	0	0	0	210	serine C-palmitoyltransferase
3.6.3.20	96	496	844	360	1500	2194	1256	6746	glycerol-3-phosphate-transporting ATPase
1.11.1.5	1744	1888	1448	590	2320	1912	4230	14132	cytochrome-c peroxidase
2.3.1.54	16860	29918	23898	23046	22126	21754	14496	152098	formate C-acetyltransferase
3.6.3.24	90	400	350	336	316	192	342	2026	nickel-transporting ATPase
3.6.3.25	470	990	3072	3996	5838	5878	6286	26530	sulfate-transporting ATPase
3.1.3.18	9100	12568	19576	19408	22180	21284	18154	122270	phosphoglycolate phosphatase
2.7.11.13	0	204	0	0	0	0	0	204	protein kinase C
3.1.3.16	10142	19678	16524	17134	17678	19036	16824	117016	protein-serine/threonine phosphatase
1.16.1.10	1042	22	12	2	2	0	2	1082	ferric-chelate reductase [NAD(P)H]
3.1.3.15	8734	13462	9548	8394	8816	8024	9028	66006	histidinol-phosphatase
3.1.3.12	3630	6900	7674	7462	6460	6086	5990	44202	trehalose-phosphatase
3.1.3.10	288	738	740	522	1090	380	3558	7316	glucose-1-phosphatase
3.1.3.11	9240	10950	10966	13434	10718	14030	17672	87010	fructose-bisphosphatase
3.1.4.44	0	0	14	20	38	14	0	86	glycerophosphoinositol glycerophosphodiesterase
1.14.19.23	0	0	22	24	12	22	178	258	acyl-lipid (n+3)-(Z)-desaturase (ferredoxin)
1.14.19.26	14	86	228	120	124	120	1530	2222	acyl-[acyl-carrier-protein] 6-desaturase
2.4.2.28	4224	2916	2462	3376	1778	3822	2294	20872	S-methyl-5'-thioadenosine phosphorylase
2.4.2.29	12662	18086	17606	17452	17012	17874	14844	115536	tRNA-guanosine34 transglycosylase
2.4.2.26	0	4	4	2	0	0	0	10	protein xylosyltransferase
2.4.2.21	2610	4518	5926	5034	6302	6204	6460	37054	nicotinate-nucleotide---dimethylbenzimidazole phosphoribosyltransferase
2.4.2.22	1552	3980	5318	5560	4336	4642	1892	27280	xanthine phosphoribosyltransferase
2.7.8.12	378	780	558	562	1510	466	642	4896	teichoic acid poly(glycerol phosphate) polymerase
2.4.1.268	146	10	6	10	10	8	172	362	glucosylglycerate synthase
2.7.8.11	0	46	0	0	0	0	0	46	CDP-diacylglycerol---inositol 3-phosphatidyltransferase
2.7.8.14	88	680	660	468	332	306	104	2638	CDP-ribitol ribitolphosphotransferase
2.7.8.15	152	164	138	192	192	288	188	1314	UDP-N-acetylglucosamine---dolichyl-phosphate N-acetylglucosaminephosphotransferase
2.8.3.18	548	1464	5694	5990	8800	10020	10236	42752	succinyl-CoA:acetate CoA-transferase
3.5.99.2	166	542	2416	2884	3292	3034	1474	13808	aminopyrimidine aminohydrolase
3.5.99.6	13506	21468	17808	14628	14264	13790	8878	104342	glucosamine-6-phosphate deaminase
3.5.99.7	18	4	2	2	0	2	14	42	1-aminocyclopropane-1-carboxylate deaminase
3.5.99.5	0	8	2	0	2	0	100	112	2-aminomuconate deaminase
4.1.1.1	0	88	0	0	0	0	0	88	pyruvate decarboxylase
2.7.1.158	0	80	0	0	0	0	0	80	inositol-pentakisphosphate 2-kinase
3.1.1.11	1036	4802	3828	3096	2308	2656	794	18520	pectinesterase
2.7.1.157	938	416	314	406	230	476	330	3110	N-acetylgalactosamine kinase
2.7.1.156	1302	2558	3814	3150	3996	4318	2322	21460	adenosylcobinamide kinase
2.7.1.151	0	56	0	0	0	0	0	56	inositol-polyphosphate multikinase
2.7.1.150	0	240	0	0	0	0	0	240	1-phosphatidylinositol-3-phosphate 5-kinase
3.1.1.17	3278	2910	2500	2352	950	1946	1372	15308	gluconolactonase
3.2.2.3	0	62	0	0	0	0	0	62	uridine nucleosidase
3.2.2.1	1022	1586	1170	1234	1088	932	4232	11264	purine nucleosidase
3.2.2.4	2736	3054	3082	2322	2962	4022	3380	21558	AMP nucleosidase
3.2.2.8	78	74	62	56	102	54	12	438	ribosylpyrimidine nucleosidase
3.2.2.9	1866	3418	4702	5272	5118	5472	2686	28534	adenosylhomocysteine nucleosidase
1.17.5.1	0	8	6	18	0	4	0	36	phenylacetyl-CoA dehydrogenase
2.7.11.25	0	568	0	0	0	0	0	568	mitogen-activated protein kinase kinase kinase
5.1.3.6	2312	3850	3532	3332	4632	4428	6510	28596	UDP-glucuronate 4-epimerase
2.7.11.23	2	228	0	6	2	6	4	248	[RNA-polymerase]-subunit kinase
1.1.1.267	9920	13216	12828	12778	14216	12714	11652	87324	1-deoxy-D-xylulose-5-phosphate reductoisomerase
1.1.1.264	10	44	26	20	26	48	16	190	L-idonate 5-dehydrogenase
1.1.1.262	6300	8014	9016	8144	10890	9368	10208	61940	4-hydroxythreonine-4-phosphate dehydrogenase
1.1.1.261	4028	7082	6040	6626	4906	6290	5608	40580	sn-glycerol-1-phosphate dehydrogenase
1.13.11.33	0	0	0	0	0	0	14	14	arachidonate 15-lipoxygenase
1.13.11.37	0	6	0	0	2	0	34	42	hydroxyquinol 1,2-dioxygenase
2.7.7.85	4792	7208	5882	6092	5866	6098	3458	39396	diadenylate cyclase
2.7.7.87	7118	13432	12364	12276	12914	13936	13910	85950	L-threonylcarbamoyladenylate synthase
2.7.7.80	2484	2280	3234	4582	3806	5454	5574	27414	molybdopterin-synthase adenylyltransferase
2.7.7.82	104	290	278	590	624	466	320	2672	CMP-N,N'-diacetyllegionaminic acid synthase
2.7.7.83	1256	1042	680	574	594	344	736	5226	UDP-N-acetylgalactosamine diphosphorylase
1.2.1.46	6	6	12	44	30	52	226	376	formaldehyde dehydrogenase
1.2.1.41	6378	12232	13530	14208	13806	14034	11222	85410	glutamate-5-semialdehyde dehydrogenase
1.2.1.43	758	160	168	142	216	588	288	2320	formate dehydrogenase (NADP+)
2.7.1.209	0	2	0	0	0	0	0	2	L-erythrulose 4-kinase
2.7.1.208	514	828	1194	976	880	612	340	5344	protein-Npi-phosphohistidine---maltose phosphotransferase
2.7.1.201	122	396	414	292	298	110	132	1764	protein-Npi-phosphohistidine---trehalose phosphotransferase
2.7.1.200	560	698	836	916	326	1224	202	4762	protein-Npi-phosphohistidine---galactitol phosphotransferase
4.1.2.52	934	1474	2478	2744	2908	2866	1548	14952	4-hydroxy-2-oxoheptanedioate aldolase
2.7.1.202	2110	3430	3500	13926	4406	2760	1960	32092	protein-Npi-phosphohistidine---D-fructose phosphotransferase
2.7.1.205	348	1122	936	812	820	542	544	5124	protein-Npi-phosphohistidine---cellobiose phosphotransferase
2.7.1.204	14	0	8	0	0	0	0	22	protein-Npi-phosphohistidine---D-galactose phosphotransferase
2.7.1.207	42	186	36	56	44	36	2	402	protein-Npi-phosphohistidine---lactose phosphotransferase
2.7.1.206	0	24	44	38	40	50	0	196	protein-Npi-phosphohistidine---L-sorbose phosphotransferase
4.1.1.20	10448	16846	16414	17408	18018	19068	23528	121730	diaminopimelate decarboxylase
2.7.7.14	0	60	0	0	0	0	0	60	ethanolamine-phosphate cytidylyltransferase
4.1.1.22	90	108	148	100	162	46	172	826	histidine decarboxylase
1.1.1.312	0	48	78	20	366	512	400	1424	2-hydroxy-4-carboxymuconate semialdehyde hemiacetal dehydrogenase
1.1.1.313	0	12	8	6	0	0	0	26	sulfoacetaldehyde reductase
1.1.1.310	8	28	26	78	52	54	134	380	(S)-sulfolactate dehydrogenase
1.1.1.316	4	0	2	2	2	2	2	14	L-galactose 1-dehydrogenase
2.4.1.306	0	0	8	12	4	0	0	24	UDP-GalNAc:alpha-D-GalNAc-diphosphoundecaprenol alpha-1,3-N-acetylgalactosaminyltransferase
1.12.98.1	5870	4682	3868	7250	3716	8858	9466	43710	coenzyme F420 hydrogenase
1.20.4.3	46	82	84	88	28	48	6	382	mycoredoxin
6.2.1.48	44	8	88	84	694	230	744	1892	carnitine-CoA ligase
6.2.1.45	0	274	0	0	6	8	0	288	E1 ubiquitin-activating enzyme
6.2.1.44	22	150	800	3040	2072	1816	1080	8980	3-(methylthio)propionyl---CoA ligase
6.2.1.47	8	2	0	0	0	0	0	10	medium-chain-fatty-acid---[acyl-carrier-protein] ligase
6.2.1.41	24	54	402	30	1128	1624	934	4196	3-[(3aS,4S,7aS)-7a-methyl-1,5-dioxo-octahydro-1H-inden-4-yl]propanoate---CoA ligase
1.20.4.1	2296	4986	5862	6890	6428	7588	10758	44808	arsenate reductase (glutaredoxin)
6.2.1.43	0	60	44	22	22	2	0	150	2-hydroxy-7-methoxy-5-methyl-1-naphthoate---CoA ligase
6.2.1.42	30	40	372	72	1398	2178	1168	5258	3-oxocholest-4-en-26-oate---CoA ligase
4.1.1.55	0	4	60	0	158	38	172	432	4,5-dihydroxyphthalate decarboxylase
1.1.1.88	5524	3640	3134	4612	1914	5544	6516	30884	hydroxymethylglutaryl-CoA reductase
4.1.1.50	1670	1232	956	1418	2006	1458	4014	12754	adenosylmethionine decarboxylase
1.1.1.81	2	160	546	374	1504	1890	1206	5682	hydroxypyruvate reductase
1.1.1.83	104	88	242	100	1206	1834	1034	4608	D-malate dehydrogenase (decarboxylating)
1.1.1.85	7620	10956	12232	13576	13556	13932	16192	88064	3-isopropylmalate dehydrogenase
1.1.1.87	2010	1754	1282	2510	1240	2938	4120	15854	homoisocitrate dehydrogenase
1.1.1.86	7120	10470	11194	13144	12952	14146	15204	84230	ketol-acid reductoisomerase (NADP+)
4.99.1.1	944	2478	5472	5864	6542	5612	9336	36248	protoporphyrin ferrochelatase
5.4.99.9	944	2838	1972	1768	1694	1546	826	11588	UDP-galactopyranose mutase
5.4.99.7	22	88	10	4	0	0	4	128	lanosterol synthase
5.4.99.5	8804	12518	11910	11910	14330	12486	13536	85494	chorismate mutase
1.3.3.15	892	1384	1312	1114	972	1102	636	7412	coproporphyrinogen III oxidase (coproporphyrin-forming)
5.4.99.2	25472	24152	19818	15884	19238	18848	27820	151232	methylmalonyl-CoA mutase
5.4.99.1	2048	3684	3182	2390	1210	2054	634	15202	methylaspartate mutase
1.3.3.11	0	14	4	14	8	6	132	178	pyrroloquinoline-quinone synthase
2.3.2.29	208	266	2390	2398	3394	3150	4862	16668	aspartate/glutamate leucyltransferase
2.3.2.23	0	242	0	0	0	0	0	242	E2 ubiquitin-conjugating enzyme
2.3.2.27	62	1106	10	12	8	14	54	1266	RING-type E3 ubiquitin transferase
2.3.2.26	0	788	2	0	0	2	2	794	HECT-type E3 ubiquitin transferase
2.8.3.12	4754	1784	1858	2734	4074	6352	3556	25112	glutaconate CoA-transferase
2.8.3.13	2	62	4	0	0	0	0	68	succinate---hydroxymethylglutarate CoA-transferase
2.8.3.10	2060	3992	3910	3428	2876	2912	3048	22226	citrate CoA-transferase
2.8.3.16	290	278	252	316	392	382	316	2226	formyl-CoA transferase
2.8.3.17	2	36	38	52	22	46	20	216	cinnamoyl-CoA:phenyllactate CoA-transferase
2.4.1.264	170	36	20	6	2	16	10	260	D-Man-alpha-(1->3)-D-Glc-beta-(1->4)-D-Glc-alpha-1-diphosphoundecaprenol 2-beta-glucuronosyltransferase
2.4.1.265	0	94	0	0	0	0	2	96	dolichyl-P-Glc:Glc1Man9GlcNAc2-PP-dolichol alpha-1,3-glucosyltransferase
2.4.1.266	382	268	206	194	96	176	468	1790	glucosyl-3-phosphoglycerate synthase
2.8.3.19	1078	868	1284	1312	544	1562	310	6958	CoA:oxalate CoA-transferase
2.4.1.260	0	78	0	0	0	0	0	78	dolichyl-P-Man:Man7GlcNAc2-PP-dolichol alpha-1,6-mannosyltransferase
2.4.1.261	0	142	0	0	0	0	0	142	dolichyl-P-Man:Man8GlcNAc2-PP-dolichol alpha-1,2-mannosyltransferase
5.4.99.26	90	168	352	160	1176	1166	3564	6676	tRNA pseudouridine65 synthase
5.4.99.27	2698	2600	2170	3708	2280	4604	8948	27008	tRNA pseudouridine13 synthase
5.4.99.24	1450	4310	5124	6024	6744	6734	7048	37434	23S rRNA pseudouridine955/2504/2580 synthase
5.4.99.25	8810	12134	11994	11688	13394	13134	12260	83414	tRNA pseudouridine55 synthase
5.4.99.22	8558	12156	12640	11852	14202	13116	15548	88072	23S rRNA pseudouridine2605 synthase
5.4.99.23	14992	28428	24010	22252	24140	20838	18036	152696	23S rRNA pseudouridine1911/1915/1917 synthase
5.4.99.20	28	164	2064	2586	3358	3124	3998	15322	23S rRNA pseudouridine2457 synthase
5.4.99.21	1494	2950	3346	2440	4188	4334	8488	27240	23S rRNA pseudouridine2604 synthase
5.4.99.28	382	2186	6596	8468	8890	8112	9566	44200	tRNA pseudouridine32 synthase
5.4.99.29	382	2186	6596	8468	8890	8112	9566	44200	23S rRNA pseudouridine746 synthase
3.1.25.1	6	2	0	0	10	6	22	46	deoxyribonuclease (pyrimidine dimer)
2.1.1.17	12	66	0	0	0	0	80	158	phosphatidylethanolamine N-methyltransferase
2.1.1.16	0	24	0	0	0	0	0	24	methylene-fatty-acyl-phospholipid synthase
2.1.1.14	2440	3322	7598	9908	10058	9694	10010	53030	5-methyltetrahydropteroyltriglutamate---homocysteine S-methyltransferase
2.1.1.13	18918	30198	29394	31130	32884	32794	32678	207996	methionine synthase
2.1.1.10	1578	784	762	864	636	840	468	5932	homocysteine S-methyltransferase
2.1.1.178	1098	1392	1416	1802	494	1964	432	8598	16S rRNA (cytosine1407-C5)-methyltransferase
5.1.3.14	12818	15182	15538	14824	16330	17076	17294	109062	UDP-N-acetylglucosamine 2-epimerase (non-hydrolysing)
5.1.3.15	150	172	440	278	1880	1732	7044	11696	glucose-6-phosphate 1-epimerase
5.1.3.10	346	304	148	102	202	166	700	1968	CDP-paratose 2-epimerase
5.1.3.11	1876	5376	4010	2586	3680	3010	2102	22640	cellobiose epimerase
5.1.3.13	7424	8480	7550	8302	7506	9110	10130	58502	dTDP-4-dehydrorhamnose 3,5-epimerase
5.3.1.25	3012	8572	7100	5992	4518	5262	2558	37014	L-fucose isomerase
5.3.1.24	4974	4748	6008	7248	6562	8196	8696	46432	phosphoribosylanthranilate isomerase
5.3.1.27	2660	2336	1694	2902	1602	3270	4320	18784	6-phospho-3-hexuloisomerase
5.3.1.26	24	60	14	4	16	24	0	142	galactose-6-phosphate isomerase
5.3.1.23	6676	5920	5498	6058	5302	7054	9928	46436	S-methyl-5-thioribose-1-phosphate isomerase
5.3.1.22	1362	1838	4240	4516	4584	4868	2690	24098	hydroxypyruvate isomerase
5.3.1.29	1218	1396	1020	1556	862	1732	2532	10316	ribose 1,5-bisphosphate isomerase
5.3.1.28	2196	2274	2320	2082	3078	2886	1798	16634	D-sedoheptulose 7-phosphate isomerase
2.1.3.11	1664	4358	3486	2488	3770	2292	2184	20242	N-succinylornithine carbamoyltransferase
2.1.3.10	116	2	102	120	164	148	106	758	malonyl-S-ACP:biotin-protein carboxyltransferase
2.8.2.22	118	650	418	368	394	320	78	2346	aryl-sulfate sulfotransferase
1.5.1.38	198	664	2630	3176	3254	2348	3128	15398	FMN reductase (NADPH)
1.5.1.39	4	114	82	46	58	42	26	372	FMN reductase [NAD(P)H]
1.5.1.34	106	804	2036	2412	1690	2018	584	9650	6,7-dihydropteridine reductase
1.5.1.36	0	10	16	2	0	0	44	72	flavin reductase (NADH)
1.5.1.33	28	14	42	66	448	110	2890	3598	pteridine reductase
4.2.1.47	8100	7888	7086	7296	5446	7038	6076	48930	GDP-mannose 4,6-dehydratase
4.2.1.46	14548	16730	16844	17548	15454	19478	19152	119754	dTDP-glucose 4,6-dehydratase
4.2.1.45	1118	2278	1566	2522	1838	1208	1318	11848	CDP-glucose 4,6-dehydratase
4.2.1.44	492	1848	1458	1288	1224	1310	488	8108	myo-inosose-2 dehydratase
4.2.1.43	4	18	140	114	122	54	26	478	2-dehydro-3-deoxy-L-arabinonate dehydratase
4.2.1.42	108	366	302	266	528	266	180	2016	galactarate dehydratase
4.2.1.41	2	0	84	6	196	68	34	390	5-dehydro-4-deoxyglucarate dehydratase
4.2.1.40	200	478	510	250	658	504	214	2814	glucarate dehydratase
4.2.1.49	12064	12376	11120	9586	9878	9530	14708	79262	urocanate hydratase
2.1.1.174	0	32	66	18	60	28	10	214	23S rRNA (guanine1835-N2)-methyltransferase
4.1.99.12	6304	7356	10406	12928	11158	11654	13600	73406	3,4-dihydroxy-2-butanone-4-phosphate synthase
3.5.4.10	15308	19430	18062	20502	20204	22190	26666	142362	IMP cyclohydrolase
1.14.13.218	0	2	2	2	26	40	126	198	5-methylphenazine-1-carboxylate 1-monooxygenase
4.1.99.11	4	2	2	2	2	0	4	16	benzylsuccinate synthase
3.4.21.89	10938	18562	16414	14118	16112	15050	15374	106568	signal peptidase I
3.4.21.88	10952	8496	6926	7254	7782	7978	8270	57658	repressor LexA
2.4.1.58	0	0	28	2	0	10	4	44	lipopolysaccharide glucosyltransferase I
4.1.1.2	2	710	406	294	538	308	154	2412	oxalate decarboxylase
2.4.1.50	0	2	8	10	4	0	4	28	procollagen galactosyltransferase
2.4.1.52	40	294	68	26	20	14	10	472	poly(glycerol-phosphate) alpha-glucosyltransferase
3.5.1.52	206	20	0	0	0	0	12	238	peptide-N4-(N-acetyl-beta-glucosaminyl)asparagine amidase
3.5.1.53	1078	3366	3042	2650	2128	2590	3522	18376	N-carbamoylputrescine amidase
3.5.1.54	16	374	3826	5750	6044	4348	494	20852	allophanate hydrolase
3.5.1.56	0	2	4	4	4	4	100	118	N,N-dimethylformamidase
2.2.1.1	26086	41088	37404	35162	37892	37980	31648	247260	transketolase
2.2.1.2	5976	6206	7948	9092	8418	10382	12762	60784	transaldolase
2.3.1.201	2496	1088	1162	1042	1172	906	586	8452	UDP-2-acetamido-3-amino-2,3-dideoxy-glucuronate N-acetyltransferase
2.2.1.6	18992	28038	28322	32270	32606	34322	38452	213002	acetolactate synthase
2.2.1.7	14276	20924	21136	19794	23234	20136	20732	140232	1-deoxy-D-xylulose-5-phosphate synthase
2.4.1.109	0	366	0	0	0	0	0	366	dolichyl-phosphate-mannose---protein mannosyltransferase
2.2.1.9	3500	5190	4722	3902	2254	2994	2872	25434	2-succinyl-5-enolpyruvyl-6-hydroxy-3-cyclohexene-1-carboxylic-acid synthase
2.3.1.209	152	180	1028	936	944	578	358	4176	dTDP-4-amino-4,6-dideoxy-D-glucose acyltransferase
2.1.1.282	36	42	4	0	2	2	2	88	tRNAPhe 7-[(3-amino-3-carboxypropyl)-4-demethylwyosine37-N4]-methyltransferase
2.3.1.28	542	4086	5158	5192	6474	5316	3918	30686	chloramphenicol O-acetyltransferase
2.3.1.29	14454	15768	12168	10188	12100	11256	17004	92938	glycine C-acetyltransferase
3.6.3.35	10	162	10	28	12	2	42	266	manganese-transporting ATPase
3.6.3.34	19154	23590	20604	23166	19292	28114	31988	165908	iron-chelate-transporting ATPase
6.6.1.2	15516	15794	14028	22112	20698	30270	41196	159614	cobaltochelatase
3.6.3.36	30	182	172	118	240	160	194	1096	taurine-transporting ATPase
3.6.3.31	4216	8828	6670	6770	5520	6394	2644	41042	polyamine-transporting ATPase
3.6.3.30	2492	6990	5962	7186	6890	6748	4928	41196	Fe3+-transporting ATPase
3.6.3.33	0	32	60	20	42	0	0	154	vitamin B12-transporting ATPase
3.6.3.32	1840	3026	2778	2838	2922	3946	2974	20324	quaternary-amine-transporting ATPase
4.1.3.4	2112	736	1510	1582	4768	5960	10874	27542	hydroxymethylglutaryl-CoA lyase
1.14.14.5	8	136	3428	4860	4660	3172	726	16990	alkanesulfonate monooxygenase
2.2.1.10	2722	2700	2160	4096	2030	4726	6996	25430	2-amino-3,7-dideoxy-D-threo-hept-6-ulosonate synthase
2.2.1.11	292	168	150	148	70	216	64	1108	6-deoxy-5-ketofructose 1-phosphate synthase
2.4.1.217	8	6	0	0	2	2	6	24	mannosyl-3-phosphoglycerate synthase
3.1.2.21	378	698	380	268	160	158	64	2106	dodecanoyl-[acyl-carrier-protein] hydrolase
6.1.1.13	138	740	428	374	422	412	3052	5566	D-alanine---poly(phosphoribitol) ligase
6.1.1.12	20408	27784	24062	24942	27046	24942	26606	175790	aspartate---tRNA ligase
6.1.1.11	16054	21598	19926	21538	19774	21770	22278	142938	serine---tRNA ligase
6.1.1.10	22176	31934	29428	30384	30592	30602	32048	207164	methionine---tRNA ligase
6.1.1.17	16428	23640	22082	23522	22302	23004	24394	155372	glutamate---tRNA ligase
6.1.1.16	15576	21720	19702	19150	20156	19600	18878	134782	cysteine---tRNA ligase
6.1.1.15	18036	24866	23542	24232	23926	25646	26506	166754	proline---tRNA ligase
6.1.1.14	20914	27150	31420	34158	33880	35056	38080	220658	glycine---tRNA ligase
2.4.2.37	0	22	10	12	24	0	2	70	NAD+---dinitrogen-reductase ADP-D-ribosyltransferase
6.1.1.19	21072	27676	26726	27976	26676	29242	29130	188498	arginine---tRNA ligase
6.1.1.18	15332	18394	18188	18110	18644	19550	17780	125998	glutamine---tRNA ligase
2.4.2.30	114	138	92	98	24	76	88	630	NAD+ ADP-ribosyltransferase
2.4.1.19	20	0	0	0	0	0	0	20	cyclomaltodextrin glucanotransferase
6.1.1.9	25884	36764	34888	37552	36464	38548	39314	249414	valine---tRNA ligase
6.1.1.7	26302	40090	36710	38378	37560	38988	37316	255344	alanine---tRNA ligase
6.1.1.6	18172	25954	23386	24574	23480	24978	24958	165502	lysine---tRNA ligase
6.1.1.5	32690	44246	41406	42746	41788	43022	44250	290148	isoleucine---tRNA ligase
6.1.1.4	26972	37920	36158	37300	37178	38786	39140	253454	leucine---tRNA ligase
6.1.1.3	19000	27496	29240	29490	30374	30386	27812	193798	threonine---tRNA ligase
6.1.1.2	11858	17888	16576	17488	16896	18368	21604	120678	tryptophan---tRNA ligase
6.1.1.1	14082	19704	18820	18730	20022	19428	20392	131178	tyrosine---tRNA ligase
3.1.2.29	4	0	0	0	0	0	0	4	fluoroacetyl-CoA thioesterase
3.6.3.3	14810	23458	20716	21050	19240	23032	25586	147892	Cd2+-exporting ATPase
3.6.3.2	5576	6796	6100	7186	4576	7234	10178	47646	Mg2+-importing ATPase
3.6.3.1	0	942	0	0	0	0	0	942	phospholipid-translocating ATPase
3.6.3.7	850	348	308	378	766	438	3316	6404	Na+-exporting ATPase
3.6.3.6	144	248	26	42	24	42	264	790	H+-exporting ATPase
3.6.3.5	14810	23458	20716	21050	19240	23032	25586	147892	Zn2+-exporting ATPase
3.6.3.4	11250	14932	13456	13900	12556	18330	17088	101512	Cu2+-exporting ATPase
3.4.21.111	2	4	10	10	0	20	0	46	aqualysin 1
3.6.3.9	82	260	282	312	66	224	30	1256	Na+/K+-exchanging ATPase
3.6.3.8	33048	45468	37560	44206	36640	48960	51150	297032	Ca2+-transporting ATPase
3.4.21.116	1654	4398	3364	3500	3992	3518	1716	22142	SpoIVB peptidase
5.1.99.8	2884	2744	3250	3226	3412	3832	4104	23452	7,8-dihydroneopterin epimerase
3.4.21.75	2	0	2	4	6	0	0	14	furin
6.4.1.8	24	0	0	0	0	0	112	136	acetophenone carboxylase
2.7.1.148	7250	10830	10936	10836	12522	11320	10032	73726	4-(cytidine 5'-diphospho)-2-C-methyl-D-erythritol kinase
2.7.1.146	2016	2276	1744	2982	1506	3462	5152	19138	ADP-specific phosphofructokinase
2.7.1.147	2016	2276	1744	2982	1506	3462	5152	19138	ADP-specific glucokinase
2.7.1.144	390	654	496	526	452	464	312	3294	tagatose-6-phosphate kinase
6.4.1.1	12086	18506	15794	15218	12226	15740	17240	106810	pyruvate carboxylase
6.4.1.6	0	2	10	2	22	18	338	392	acetone carboxylase
6.4.1.4	4592	1224	2898	4630	8018	9116	18000	48478	methylcrotonoyl-CoA carboxylase
6.4.1.5	2	138	278	52	216	190	124	1000	geranoyl-CoA carboxylase
2.6.1.76	2014	2644	5006	7508	6168	6916	6148	36404	diaminobutyrate---2-oxoglutarate transaminase
2.6.1.77	0	16	10	18	38	14	56	152	taurine---pyruvate aminotransferase
5.1.99.3	140	264	190	138	300	226	1966	3224	allantoin racemase
1.1.1.251	8	14	16	14	24	6	12	94	galactitol-1-phosphate 5-dehydrogenase
1.1.1.250	0	84	0	0	2	6	4	96	D-arabinitol 2-dehydrogenase
1.1.1.257	0	0	0	0	0	0	18	18	4-(hydroxymethyl)benzenesulfonate dehydrogenase
2.7.7.50	0	72	0	0	0	0	0	72	mRNA guanylyltransferase
2.1.3.7	0	10	18	12	8	4	6	58	3-hydroxymethylcephem carbamoyltransferase
1.13.11.27	36	228	590	2396	2408	1758	7246	14662	4-hydroxyphenylpyruvate dioxygenase
1.13.11.25	12	62	174	10	912	1058	536	2764	3,4-dihydroxy-9,10-secoandrosta-1,3,5(10)-triene-9,17-dione 4,5-dioxygenase
5.1.99.7	96	92	60	68	24	156	64	560	dihydroneopterin triphosphate 2'-epimerase
1.12.99.6	1432	1968	1856	2512	1900	2228	1522	13418	hydrogenase (acceptor)
1.2.1.59	2662	2928	2212	3452	1790	3832	4818	21694	glyceraldehyde-3-phosphate dehydrogenase (NAD(P)+) (phosphorylating)
1.2.1.58	12	16	10	28	2	16	8	92	phenylglyoxylate dehydrogenase (acylating)
1.3.7.11	4602	4522	3662	6256	3316	7404	10384	40146	2,3-bis-O-geranylgeranyl-sn-glycero-phospholipid reductase
4.1.2.49	6	0	2	2	2	0	8	20	L-allo-threonine aldolase
4.1.2.48	9022	11492	9142	8330	7460	7968	6414	59828	low-specificity L-threonine aldolase
2.6.1.97	2950	2632	2132	3554	1882	4276	6476	23902	archaeosine synthase
4.1.2.43	5020	4750	3774	6404	3532	7264	10194	40938	3-hexulose-6-phosphate synthase
4.1.2.42	16	6	4	2	10	28	14	80	D-threonine aldolase
4.1.2.41	0	26	8	42	14	42	36	168	vanillin synthase
2.7.1.211	600	1428	1066	898	846	574	492	5904	protein-Npi-phosphohistidine---sucrose phosphotransferase
4.1.2.44	0	24	124	6	326	136	146	762	2,3-epoxybenzoyl-CoA dihydrolase
2.1.1.233	0	4	0	0	0	0	0	4	[phosphatase 2A protein]-leucine-carboxy methyltransferase
2.1.1.230	4	0	0	0	0	0	0	4	23S rRNA (adenosine1067-2'-O)-methyltransferase
1.4.4.2	22352	28268	23564	22570	25518	26700	30158	179130	glycine dehydrogenase (aminomethyl-transferring)
2.6.1.90	0	2	4	6	8	6	0	26	dTDP-3-amino-3,6-dideoxy-alpha-D-galactopyranose transaminase
1.1.1.328	22	0	0	10	2	0	14	48	nicotine blue oxidoreductase
1.1.1.320	20	8	24	34	22	24	22	154	benzil reductase [(S)-benzoin forming]
3.1.1.7	2	14	0	0	0	2	30	48	acetylcholinesterase
3.1.1.4	210	314	2990	3130	4428	3840	4332	19244	phospholipase A2
3.1.1.5	524	1180	2586	2678	3280	2778	2368	15394	lysophospholipase
3.1.1.2	0	64	0	0	0	0	0	64	arylesterase
3.1.1.3	220	364	228	242	382	646	576	2658	triacylglycerol lipase
3.1.1.1	1740	2718	2470	3002	2232	3292	1598	17052	carboxylesterase
3.2.1.18	4394	6614	6110	5008	3506	4104	2566	32302	exo-alpha-sialidase
1.1.99.31	0	0	0	6	4	14	48	72	(S)-mandelate dehydrogenase
3.2.1.11	208	510	382	302	364	244	226	2236	dextranase
3.2.1.10	706	2742	2588	2448	2578	1890	1308	14260	oligo-1,6-glucosidase
3.2.1.15	0	292	0	0	0	0	0	292	polygalacturonase
3.2.1.14	5736	7652	4798	3948	8020	5456	15852	51462	chitinase
3.2.1.17	3750	1094	1348	1000	2548	3254	3940	16934	lysozyme
2.7.4.31	1250	1272	1006	1650	896	1984	3136	11194	[5-(aminomethyl)furan-3-yl]methyl phosphate kinase
2.7.11.26	0	130	0	0	0	0	0	130	tau-protein kinase
3.1.1.23	0	4	4	10	2	2	0	22	acylglycerol lipase
3.5.4.33	3870	6432	5522	5050	6344	6388	4616	38222	tRNA(adenine34) deaminase
2.7.1.167	958	1150	972	1040	1074	968	2108	8270	D-glycero-beta-D-manno-heptose-7-phosphate kinase
1.3.98.3	8	40	126	50	68	44	6	342	coproporphyrinogen dehydrogenase
1.3.98.1	6962	5572	5152	4214	2500	4834	1524	30758	dihydroorotate dehydrogenase (fumarate)
2.7.1.161	788	734	606	932	466	1134	1540	6200	CTP-dependent riboflavin kinase
4.1.1.86	180	290	2860	3852	3788	3268	1134	15372	diaminobutyrate decarboxylase
4.1.1.87	0	126	54	136	72	26	872	1286	malonyl-S-ACP decarboxylase
4.1.1.85	42	90	112	38	106	48	46	482	3-dehydro-L-gulonate-6-phosphate decarboxylase
4.1.1.82	528	1232	926	900	1254	730	474	6044	phosphonopyruvate decarboxylase
4.1.1.83	4	40	40	34	30	34	32	214	4-hydroxyphenylacetate decarboxylase
4.1.1.81	2826	3638	3326	4060	2500	4232	4042	24624	threonine-phosphate decarboxylase
2.4.1.290	0	0	4	0	4	0	2	10	N,N'-diacetylbacillosaminyl-diphospho-undecaprenol alpha-1,3-N-acetylgalactosaminyltransferase
5.4.99.19	1230	3350	3652	3984	4812	4690	5108	26826	16S rRNA pseudouridine516 synthase
5.4.99.18	5598	7010	7336	8032	8216	8186	8656	53034	5-(carboxyamino)imidazole ribonucleotide mutase
5.4.99.12	9940	13806	13574	14698	13426	14824	14034	94302	tRNA pseudouridine38-40 synthase
5.4.99.17	1044	558	530	540	456	536	532	4196	squalene---hopene cyclase
5.4.99.16	2436	3934	3378	3672	3382	4952	1378	23132	maltose alpha-D-glucosyltransferase
5.4.99.15	876	916	580	656	290	738	488	4544	(1->4)-alpha-D-glucan 1-alpha-D-glucosylmutase
1.16.1.9	0	26	96	18	34	28	0	202	ferric-chelate reductase (NADPH)
2.1.1.22	0	192	0	0	0	0	0	192	carnosine N-methyltransferase
1.18.1.7	0	0	2	4	76	0	394	476	ferredoxin---NAD(P)+ reductase (naphthalene dioxygenase ferredoxin-specific)
1.18.1.6	0	94	0	0	0	0	0	94	adrenodoxin-NADP+ reductase
1.18.1.3	134	216	3182	3182	4240	3780	3748	18482	ferredoxin---NAD+ reductase
1.18.1.2	8922	12948	13938	16336	15494	16996	16476	101110	ferredoxin---NADP+ reductase
1.18.1.1	0	46	2700	3356	3274	2930	758	13064	rubredoxin---NAD+ reductase
2.8.3.8	5272	6064	5336	5358	6120	6834	5740	40724	acetate CoA-transferase
2.8.3.9	5236	6054	5280	5338	6090	6772	5734	40504	butyrate---acetoacetate CoA-transferase
2.8.3.1	792	1100	926	794	976	1208	780	6576	propionate CoA-transferase
2.8.3.5	2362	1116	1744	5744	4410	3536	10904	29816	3-oxoacid CoA-transferase
2.8.3.6	2226	166	3592	8614	5966	4896	2170	27630	3-oxoadipate CoA-transferase
3.4.21.96	1012	1886	1714	1268	752	948	222	7802	lactocepin
3.4.21.92	10354	20506	18972	17862	19452	18086	12282	117514	endopeptidase Clp
3.4.21.93	2	8	12	8	4	2	2	38	proprotein convertase 1
1.5.3.19	0	0	2	8	0	48	294	352	4-methylaminobutanoate oxidase (formaldehyde-forming)
2.4.1.144	8	40	26	6	12	0	4	96	beta-1,4-mannosyl-glycoprotein 4-beta-N-acetylglucosaminyltransferase
3.1.1.101	252	4	0	0	0	0	0	256	poly(ethylene terephthalate) hydrolase
3.1.1.102	188	152	190	42	24	122	130	848	mono(ethylene terephthalate) hydrolase
5.5.1.27	22	106	38	46	42	48	20	322	D-galactarolactone cycloisomerase
1.2.4.4	7716	10298	9332	7588	6030	6332	12350	59646	3-methyl-2-oxobutanoate dehydrogenase (2-methylpropanoyl-transferring)
1.2.4.2	3404	4424	10342	12088	11906	12368	17560	72092	oxoglutarate dehydrogenase (succinyl-transferring)
1.14.11.18	0	0	12	6	4	0	4	26	phytanoyl-CoA dioxygenase
1.5.1.28	3218	2266	2630	2870	1760	3134	1612	17490	opine dehydrogenase
1.1.2.6	0	42	6	4	0	0	50	102	polyvinyl alcohol dehydrogenase (cytochrome)
1.14.11.17	22	48	3894	2782	9296	9172	5222	30436	taurine dioxygenase
1.5.1.24	36	348	152	462	1054	644	40	2736	N5-(carboxyethyl)ornithine synthase
1.5.1.21	0	28	14	0	232	68	562	904	1-piperideine-2-carboxylate/1-pyrroline-2-carboxylate reductase (NADPH)
1.5.1.20	7026	10802	11074	14972	12594	12488	12384	81340	methylenetetrahydrofolate reductase [NAD(P)H]
1.14.13.229	0	0	0	0	4	0	106	110	tert-butyl alcohol monooxygenase
1.14.13.226	0	0	0	0	0	4	52	56	acetone monooxygenase (methyl acetate-forming)
4.2.1.6	1360	936	794	638	562	668	3244	8202	galactonate dehydratase
6.3.2.3	46	260	3136	3606	4952	4510	5520	22030	glutathione synthase
6.3.2.1	5252	4334	6862	7206	7014	7852	8240	46760	pantoate---beta-alanine ligase (AMP-forming)
4.2.1.2	15736	20856	24364	25952	23996	27078	28014	165996	fumarate hydratase
6.3.2.7	50	306	54	24	26	12	100	572	UDP-N-acetylmuramoyl-L-alanyl-D-glutamate---L-lysine ligase
6.3.2.4	21708	23552	20848	19938	23306	22716	19284	151352	D-alanine---D-alanine ligase
6.3.2.5	8734	11540	13010	15046	13476	15580	17674	95060	phosphopantothenate---cysteine ligase
6.3.2.8	13708	19170	19682	19692	20726	19414	19412	131804	UDP-N-acetylmuramate---L-alanine ligase
6.3.2.9	15184	18480	18204	19020	19760	19224	17888	127760	UDP-N-acetylmuramoyl-L-alanine---D-glutamate ligase
4.2.1.8	2158	7682	5554	4536	5964	4642	3380	33916	mannonate dehydratase
4.2.1.9	12808	17812	24912	29444	29724	28846	27328	170874	dihydroxy-acid dehydratase
6.3.4.4	12516	16722	15224	17128	17140	17212	21066	117008	adenylosuccinate synthase
3.5.3.12	3502	3592	2726	4012	2650	4916	7824	29222	agmatine deiminase
6.3.4.6	58	468	1026	5874	2220	232	298	10176	urea carboxylase
2.4.1.57	226	326	278	244	94	228	14	1410	phosphatidylinositol alpha-mannosyltransferase
4.1.1.79	1794	1862	1330	2384	1272	3092	4200	15934	sulfopyruvate decarboxylase
6.3.4.2	15158	21022	19848	20136	19930	21962	23094	141150	CTP synthase (glutamine hydrolysing)
6.3.4.3	15264	20420	15728	14848	11714	15060	9556	102590	formate---tetrahydrofolate ligase
6.3.4.9	0	158	0	0	0	0	0	158	biotin---[methylmalonyl-CoA-carboxytransferase] ligase
3.2.1.28	34	322	434	342	576	144	70	1922	alpha,alpha-trehalase
2.7.1.189	356	860	812	634	246	350	352	3610	autoinducer-2 kinase
3.4.22.37	10	34	6	2	8	2	6	68	gingipain R
2.7.11.21	0	90	0	0	0	0	0	90	polo kinase
2.4.1.46	52	12	4	6	26	34	10	144	monogalactosyldiacylglycerol synthase
2.4.1.44	0	0	0	0	0	36	2	38	lipopolysaccharide 3-alpha-galactosyltransferase
3.5.3.17	0	6	18	18	34	20	72	168	guanidinopropionase
1.12.1.5	10	0	0	0	0	4	0	14	hydrogen dehydrogenase [NAD(P)+]
1.12.1.4	82	18	20	20	6	10	6	162	hydrogenase (NAD+, ferredoxin)
1.12.1.3	13354	18532	14142	12732	14296	11638	7968	92662	hydrogen dehydrogenase (NADP+)
1.12.1.2	5454	2808	1634	1564	1028	2128	1460	16076	hydrogen dehydrogenase
3.2.1.113	0	386	0	0	0	0	0	386	mannosyl-oligosaccharide 1,2-alpha-mannosidase
3.5.3.15	64	12	32	26	10	16	16	176	protein-arginine deiminase
1.12.7.2	816	376	558	466	386	394	396	3392	ferredoxin hydrogenase
3.5.1.41	0	148	94	16	12	10	2	282	chitin deacetylase
3.5.1.47	716	248	114	86	70	36	40	1310	N-acetyldiaminopimelate deacetylase
3.5.1.44	662	1068	938	862	1762	1996	3320	10608	protein-glutamine glutaminase
2.7.10.2	30	0	0	10	2	8	76	126	non-specific protein-tyrosine kinase
3.5.1.49	0	22	24	1626	366	74	184	2296	formamidase
2.7.10.1	2	6	10	2	2	4	0	26	receptor protein-tyrosine kinase
3.5.3.18	88	120	98	112	78	452	128	1076	dimethylargininase
2.1.1.290	0	100	0	0	0	0	0	100	tRNAPhe [7-(3-amino-3-carboxypropyl)wyosine37-O]-methyltransferase
2.6.1.59	1256	1920	1430	2122	2090	1482	1110	11410	dTDP-4-amino-4,6-dideoxygalactose transaminase
2.1.1.294	1526	1232	1088	1700	854	1950	2938	11288	3-O-phospho-polymannosyl GlcNAc-diphospho-ditrans,octacis-undecaprenol 3-phospho-methyltransferase
2.4.1.117	0	54	0	0	0	0	0	54	dolichyl-phosphate beta-glucosyltransferase
2.3.1.210	132	88	168	120	40	96	26	670	dTDP-4-amino-4,6-dideoxy-D-galactose acyltransferase
3.4.24.70	270	522	4264	5328	7452	6616	9144	33596	oligopeptidase A
2.1.1.298	8	142	1880	2794	3540	3158	4518	16040	ribosomal protein L3 N5-glutamine methyltransferase
2.7.12.1	0	450	0	0	0	0	0	450	dual-specificity kinase
2.7.12.2	0	186	6	2	0	0	2	196	mitogen-activated protein kinase kinase
3.4.24.78	1360	3470	2702	2580	3136	2866	1442	17556	gpr endopeptidase
1.1.99.21	56	26	30	10	2	2	8	134	D-sorbitol dehydrogenase (acceptor)
4.2.1.79	34	150	124	152	148	66	1052	1726	2-methylcitrate dehydratase
2.3.1.39	7436	9370	9422	10114	11512	10070	11744	69668	[acyl-carrier-protein] S-malonyltransferase
1.1.99.24	28	82	8	8	0	2	4	132	hydroxyacid-oxoacid transhydrogenase
6.3.2.32	162	436	154	176	240	216	216	1600	coenzyme gamma-F420-2:alpha-L-glutamate ligase
6.3.2.33	1338	1396	1034	1860	872	2058	3376	11934	tetrahydrosarcinapterin synthase
6.3.2.30	6156	2172	2692	2098	6148	8978	6790	35034	cyanophycin synthase (L-arginine-adding)
6.3.2.31	2078	2318	1986	2894	1298	3674	3338	17586	coenzyme F420-0:L-glutamate ligase
6.3.2.36	1440	1374	1212	1904	1028	2422	3330	12710	4-phosphopantoate---beta-alanine ligase
4.2.1.77	74	84	172	182	194	176	608	1490	trans-L-3-hydroxyproline dehydratase
2.7.11.33	3222	1344	3006	4138	4614	4822	5208	26354	[pyruvate, water dikinase] kinase
6.3.2.35	80	270	174	192	176	160	56	1108	D-alanine---D-serine ligase
3.1.3.76	4	0	0	0	0	2	0	6	lipid-phosphate phosphatase
3.1.3.77	24	44	40	52	384	80	2236	2860	acireductone synthase
3.1.3.70	88	40	30	12	20	54	228	472	mannosyl-3-phosphoglycerate phosphatase
3.1.3.71	2882	3030	3238	2914	1820	2522	1490	17896	2-phosphosulfolactate phosphatase
3.1.3.73	1592	2926	3802	3490	4120	4388	4018	24336	adenosylcobalamin/alpha-ribazole phosphatase
6.1.1.26	20	154	112	154	20	156	18	634	pyrrolysine---tRNAPyl ligase
6.1.1.27	2616	2428	2052	3218	1696	4056	5622	21688	O-phospho-L-serine---tRNA ligase
6.1.1.24	1956	1262	816	1178	946	1632	1074	8864	glutamate---tRNAGln ligase
6.1.1.22	10392	14790	11360	9646	11158	9342	11458	78146	asparagine---tRNA ligase
6.1.1.23	388	766	556	348	352	296	438	3144	aspartate---tRNAAsn ligase
6.1.1.20	37388	51670	48388	50230	49840	52752	54044	344312	phenylalanine---tRNA ligase
6.1.1.21	15954	21032	17496	20246	18596	20318	22268	135910	histidine---tRNA ligase
2.3.1.133	0	4	2	0	2	0	0	8	shikimate O-hydroxycinnamoyltransferase
1.14.13.151	0	0	0	0	0	0	6	6	linalool 8-monooxygenase
3.4.21.108	0	4	6	2	4	12	14	42	HtrA2 peptidase
3.4.21.107	7068	10682	11042	11978	13760	12918	13910	81358	peptidase Do
3.4.21.105	874	1592	1050	916	1158	948	364	6902	rhomboid protease
3.4.21.102	25170	36528	36980	33676	40146	33132	35088	240720	C-terminal processing peptidase
1.3.1.19	0	2	80	2	22	312	0	418	cis-1,2-dihydrobenzene-1,2-diol dehydrogenase
6.1.2.1	4	76	96	82	56	30	0	344	D-alanine---(R)-lactate ligase
1.3.1.10	2212	3206	5140	5750	4864	5098	2902	29172	enoyl-[acyl-carrier-protein] reductase (NADPH, Si-specific)
1.3.1.12	4826	6488	8812	11776	11494	12258	11936	67590	prephenate dehydrogenase
1.3.1.13	0	46	0	0	0	0	0	46	prephenate dehydrogenase (NADP+)
1.3.1.14	8912	10590	8652	9454	7290	9732	7506	62136	dihydroorotate dehydrogenase (NAD+)
2.7.1.173	0	28	0	0	0	0	0	28	nicotinate riboside kinase
2.7.1.170	2480	3308	5540	6112	8426	6426	9890	42182	anhydro-N-acetylmuramic acid kinase
2.7.1.177	136	138	166	138	90	80	22	770	L-threonine kinase
2.7.1.176	0	42	6	4	0	0	0	52	UDP-N-acetylglucosamine kinase
2.7.1.175	112	286	260	168	82	140	24	1072	maltokinase
2.7.1.174	0	26	0	0	0	0	0	26	diacylglycerol kinase (CTP)
2.7.1.178	0	0	0	0	4	0	10	14	2-dehydro-3-deoxyglucono/galactono-kinase
3.1.1.32	210	308	2990	3130	4428	3840	4332	19238	phospholipase A1
3.1.1.31	2420	4934	4036	3610	2674	3072	4540	25286	6-phosphogluconolactonase
4.3.2.1	9682	16260	17066	18800	18826	18836	19510	118980	argininosuccinate lyase
4.3.2.2	11712	16384	15426	15994	16744	16780	18858	111898	adenylosuccinate lyase
4.3.2.3	8	90	154	902	278	146	192	1770	ureidoglycolate lyase
2.3.1.204	0	72	10	18	14	4	36	154	octanoyl-[GcvH]:protein N-octanoyltransferase
2.8.1.14	0	54	0	0	0	0	0	54	tRNA-5-taurinomethyluridine 2-sulfurtransferase
1.10.3.14	8366	10110	23200	23292	24708	23366	30792	143834	ubiquinol oxidase (electrogenic, non H+-transporting)
2.8.1.10	704	1010	2140	3202	3886	3298	5636	19876	thiazole synthase
2.8.1.11	554	684	470	400	262	508	294	3172	molybdopterin synthase sulfurtransferase
2.8.1.12	1274	1034	1594	2968	2764	3320	4944	17898	molybdopterin synthase
2.8.1.13	10598	15662	14618	14608	16430	15732	13734	101382	tRNA-uridine 2-sulfurtransferase
2.7.1.199	934	1384	1546	1158	1070	788	400	7280	protein-Npi-phosphohistidine---D-glucose phosphotransferase
2.7.1.198	304	572	558	586	222	662	196	3100	protein-Npi-phosphohistidine---D-sorbitol phosphotransferase
2.7.1.191	1116	1658	1826	1870	1048	1900	924	10342	protein-Npi-phosphohistidine---D-mannose phosphotransferase
2.6.1.66	602	1896	4306	4872	6210	5518	5406	28810	valine---pyruvate transaminase
2.7.1.193	264	602	480	310	324	204	78	2262	protein-Npi-phosphohistidine---N-acetyl-D-glucosamine phosphotransferase
2.7.1.192	0	14	4	36	8	4	0	66	protein-Npi-phosphohistidine---N-acetylmuramate phosphotransferase
2.7.1.195	0	4	60	2	4	2	8	80	protein-Npi-phosphohistidine---2-O-alpha-mannosyl-D-glycerate phosphotransferase
2.6.1.62	1024	1356	3650	5500	5056	3698	6186	26470	adenosylmethionine---8-amino-7-oxononanoate transaminase
2.7.1.197	396	2066	1552	1480	786	1394	424	8098	protein-Npi-phosphohistidine---D-mannitol phosphotransferase
2.7.1.196	348	1122	936	812	820	542	544	5124	protein-Npi-phosphohistidine---N,N'-diacetylchitobiose phosphotransferase
1.2.98.1	16	26	10	8	10	4	0	74	formaldehyde dismutase
2.1.1.289	1412	1488	1274	1880	1046	2168	2988	12256	cobalt-precorrin-7 (C5)-methyltransferase
1.16.3.2	3048	4274	3914	4100	2568	3906	5264	27074	bacterial non-heme ferritin
1.16.3.1	4246	2990	4916	6100	6072	6448	8028	38800	ferroxidase
2.3.1.202	18	12	4	2	0	4	0	40	UDP-4-amino-4,6-dideoxy-N-acetyl-beta-L-altrosamine N-acetyltransferase
2.1.1.287	0	70	0	0	0	0	0	70	25S rRNA (adenine645-N1)-methyltransferase
1.10.3.10	114	336	6156	8594	10918	10424	20908	57450	ubiquinol oxidase (H+-transporting)
2.1.1.286	0	28	0	0	0	0	0	28	25S rRNA (adenine2142-N1)-methyltransferase
1.2.1.60	8	40	120	74	78	96	244	660	5-carboxymethyl-2-hydroxymuconic-semialdehyde dehydrogenase
1.2.1.68	48	236	4314	10152	8924	7466	12112	43252	coniferyl-aldehyde dehydrogenase
2.6.1.5	0	128	0	0	0	0	0	128	tyrosine transaminase
3.5.3.11	5124	4384	2984	2570	4730	3206	4874	27872	agmatinase
1.1.1.330	0	50	0	0	4	0	8	62	very-long-chain 3-oxoacyl-CoA reductase
1.1.1.333	148	300	226	218	92	132	8	1124	decaprenylphospho-beta-D-erythro-pentofuranosid-2-ulose 2-reductase
1.1.1.335	3618	572	644	746	730	718	690	7718	UDP-N-acetyl-2-amino-2-deoxyglucuronate dehydrogenase
1.1.1.336	2146	2414	4406	3878	3430	4438	2040	22752	UDP-N-acetyl-D-mannosamine dehydrogenase
1.1.1.337	16	66	102	202	154	288	100	928	L-2-hydroxycarboxylate dehydrogenase (NAD+)
1.1.1.338	0	26	14	14	28	16	112	210	(2R)-3-sulfolactate dehydrogenase (NADP+)
1.17.99.1	268	192	242	138	1230	1620	1136	4826	4-methylphenol dehydrogenase (hydroxylating)
1.17.99.6	5676	5368	7996	8590	8050	9218	7922	52820	epoxyqueuosine reductase
3.6.3.38	0	8	104	2	166	54	466	800	capsular-polysaccharide-transporting ATPase
1.13.11.20	0	36	0	0	0	0	0	36	cysteine dioxygenase
5.3.3.8	30	216	5248	7936	6656	4978	1784	26848	dodecenoyl-CoA isomerase
2.3.1.24	0	74	0	0	0	0	0	74	sphingosine N-acyltransferase
3.2.1.68	2124	4436	3086	2902	2018	2382	1334	18282	isoamylase
6.6.1.1	8580	7552	6544	10676	5434	12290	14064	65140	magnesium chelatase
2.6.1.7	0	110	0	0	0	0	0	110	kynurenine---oxoglutarate transaminase
5.3.3.1	24	54	92	12	254	348	242	1026	steroid Delta-isomerase
5.3.3.2	5420	4434	3602	5208	2624	6314	6960	34562	isopentenyl-diphosphate Delta-isomerase
5.3.3.3	1930	500	492	1132	864	1134	1220	7272	vinylacetyl-CoA Delta-isomerase
5.3.3.4	4	14	502	1148	848	728	254	3498	muconolactone Delta-isomerase
2.3.1.26	0	44	0	0	0	0	0	44	sterol O-acyltransferase
5.3.3.6	32	46	58	52	30	20	8	246	methylitaconate Delta-isomerase
2.7.4.23	2	34	28	6	28	28	142	268	ribose 1,5-bisphosphate phosphokinase
2.7.4.22	10314	12384	11328	12478	11744	13450	13508	85206	UMP kinase
2.7.4.21	0	64	0	0	0	0	0	64	inositol-hexakisphosphate kinase
2.7.4.26	2428	2258	1986	2964	1342	3596	3702	18276	isopentenyl phosphate kinase
2.7.4.25	6700	11164	10132	11140	10662	11542	11422	72762	(d)CMP kinase
3.1.12.1	6088	5664	4712	6344	3984	7924	8958	43674	5' to 3' exodeoxyribonuclease (nucleoside 3'-phosphate-forming)
2.3.1.20	24	108	32	24	2	10	2	202	diacylglycerol O-acyltransferase
2.7.4.29	2	18	8	6	30	20	0	84	Kdo2-lipid A phosphotransferase
2.7.4.28	3222	1344	3006	4138	4614	4822	5208	26354	[pyruvate, water dikinase]-phosphate phosphotransferase
2.3.1.21	0	0	0	2	2	0	0	4	carnitine O-palmitoyltransferase
2.3.1.23	0	58	0	0	0	0	0	58	1-acylglycerophosphocholine O-acyltransferase
3.5.3.8	90	314	598	518	1178	560	5630	8888	formimidoylglutamase
3.5.3.9	174	386	452	590	808	718	1036	4164	allantoate deiminase
2.6.1.9	8724	13234	16194	18738	21080	22622	19448	120040	histidinol-phosphate transaminase
4.1.1.97	0	10	100	900	364	82	96	1552	2-oxo-4-hydroxy-4-carboxy-5-ureidoimidazoline decarboxylase
4.1.1.96	2346	5026	4314	3732	3050	2510	2022	23000	carboxynorspermidine decarboxylase
3.4.17.22	1482	48	56	38	38	34	218	1914	metallocarboxypeptidase D
3.5.3.1	546	1020	1222	730	2028	2162	4984	12692	arginase
3.4.17.20	6	142	144	90	80	14	6	482	carboxypeptidase U
3.5.3.3	38	14	60	76	34	32	26	280	creatinase
3.5.3.4	0	62	64	1472	318	16	134	2066	allantoicase
2.6.1.1	22254	24248	22552	24356	20600	24648	26980	165638	aspartate transaminase
3.5.3.6	3542	8226	6212	4790	5280	4798	3430	36278	arginine deiminase
3.5.3.7	0	12	12	8	6	14	34	86	guanidinobutyrase
2.4.1.280	184	1592	1334	1286	1148	1198	530	7272	N,N'-diacetylchitobiose phosphorylase
2.4.1.281	2032	5102	4012	2944	3202	3590	1892	22774	4-O-beta-D-mannosyl-D-glucose phosphorylase
2.4.1.287	178	400	304	244	106	212	24	1468	rhamnopyranosyl-N-acetylglucosaminyl-diphospho-decaprenol beta-1,4/1,5-galactofuranosyltransferase
2.4.1.288	502	1150	870	842	340	612	50	4366	galactofuranosylgalactofuranosylrhamnosyl-N-acetylglucosaminyl-diphospho-decaprenol beta-1,5/1,6-galactofuranosyltransferase
2.4.1.289	134	320	220	196	74	162	42	1148	N-acetylglucosaminyl-diphospho-decaprenol L-rhamnosyltransferase
1.2.1.88	8356	9724	15242	16596	19766	18358	21206	109248	L-glutamate gamma-semialdehyde dehydrogenase
1.2.1.81	658	764	552	558	492	736	264	4024	sulfoacetaldehyde dehydrogenase (acylating)
1.2.1.84	0	0	8	2	4	0	0	14	alcohol-forming fatty acyl-CoA reductase
1.2.1.85	14	176	32	38	32	20	448	760	2-hydroxymuconate-6-semialdehyde dehydrogenase
1.2.1.87	262	1482	2978	2708	3126	3180	1642	15378	propanal dehydrogenase (CoA-propanoylating)
2.1.1.35	12	170	2242	2906	2652	2294	632	10908	tRNA (uracil54-C5)-methyltransferase
2.1.1.34	1552	300	224	124	138	182	974	3494	tRNA (guanosine18-2'-O)-methyltransferase
2.1.1.37	10482	24944	24536	19136	26148	23362	16402	145010	DNA (cytosine-5-)-methyltransferase
2.1.1.33	4946	7480	7166	7168	9024	7554	9034	52372	tRNA (guanine46-N7)-methyltransferase
5.1.3.32	1130	2124	1716	1154	988	882	556	8550	L-rhamnose mutarotase
5.1.3.33	2	2	4	6	2	6	66	88	2-epi-5-epi-valiolone epimerase
5.1.3.30	556	1452	970	894	864	762	744	6242	D-psicose 3-epimerase
5.1.3.31	556	1452	970	894	864	762	744	6242	D-tagatose 3-epimerase
5.1.3.35	0	14	4	6	4	4	8	40	2-epi-5-epi-valiolone 7-phosphate 2-epimerase
2.7.1.28	54	180	330	1856	476	96	96	3088	triokinase
2.7.1.29	54	180	330	1856	476	96	96	3088	glycerone kinase
4.1.2.4	8218	12336	10148	9994	9778	10760	6312	67546	deoxyribose-phosphate aldolase
5.5.1.19	88	306	234	178	92	134	428	1460	lycopene beta-cyclase
2.7.1.20	1042	1548	1562	1776	1906	3360	4290	15484	adenosine kinase
2.7.1.21	5218	7244	5754	4858	5206	4834	6572	39686	thymidine kinase
2.7.1.22	36	490	410	310	624	614	224	2708	ribosylnicotinamide kinase
2.7.1.23	9582	12788	11720	13914	12766	14422	13550	88742	NAD+ kinase
2.7.1.24	6908	8972	8988	9620	9446	9526	8708	62168	dephospho-CoA kinase
2.7.1.25	4732	2364	2156	2410	3730	4510	9190	29092	adenylyl-sulfate kinase
2.7.1.26	10942	11976	13644	13268	13950	13748	12328	89856	riboflavin kinase
3.1.26.5	5814	7258	7428	8170	7512	9624	12016	57822	ribonuclease P
1.5.1.10	1278	274	210	236	294	432	628	3352	saccharopine dehydrogenase (NADP+, L-glutamate-forming)
1.5.1.15	8	50	8	0	0	2	0	68	methylenetetrahydrofolate dehydrogenase (NAD+)
2.1.1.193	6822	10766	9206	9386	10128	10462	9750	66520	16S rRNA (uracil1498-N3)-methyltransferase
2.1.1.192	10536	16146	15894	15612	16894	15650	15394	106126	23S rRNA (adenine2503-C2)-methyltransferase
2.1.1.191	8334	18546	14792	13928	14466	13838	13124	97028	23S rRNA (cytosine1962-C5)-methyltransferase
2.1.1.190	13024	19688	17706	17600	19764	18028	16412	122222	23S rRNA (uracil1939-C5)-methyltransferase
2.1.1.197	368	496	2006	3422	4188	3396	4686	18562	malonyl-[acyl-carrier protein] O-methyltransferase
2.1.1.196	1172	1268	1214	1834	926	2152	2682	11248	cobalt-precorrin-6B (C15)-methyltransferase [decarboxylating]
2.1.1.195	2630	3292	3176	4054	2620	4048	4608	24428	cobalt-precorrin-5B (C1)-methyltransferase
2.1.1.199	7922	14406	13658	12948	14512	13430	13672	90548	16S rRNA (cytosine1402-N4)-methyltransferase
2.1.1.198	11756	16612	15888	14836	17326	17550	15344	109312	16S rRNA (cytidine1402-2'-O)-methyltransferase
1.14.13.231	466	1592	2814	1436	2042	2168	4908	15426	tetracycline 11a-monooxygenase
2.3.1.235	0	0	0	0	2	6	0	8	tetracenomycin F2 synthase
2.4.1.33	0	0	0	0	0	0	6	6	mannuronan synthase
1.1.1.404	0	6	44	4	190	84	156	484	tetrachlorobenzoquinone reductase
2.3.1.191	7160	6790	7892	7298	9072	7848	12542	58602	UDP-3-O-(3-hydroxymyristoyl)glucosamine N-acyltransferase
2.3.1.193	0	110	132	34	72	38	4	390	tRNAMet cytidine acetyltransferase
2.4.1.132	0	64	0	0	0	0	0	64	GDP-Man:Man1GlcNAc2-PP-dolichol alpha-1,3-mannosyltransferase
3.1.8.1	0	64	0	0	0	0	0	64	aryldialkylphosphatase
3.2.1.108	0	2	2	8	0	0	0	12	lactase
3.2.1.101	0	378	0	0	0	0	0	378	mannan endo-1,6-alpha-mannosidase
3.1.4.3	268	174	330	246	468	506	1946	3938	phospholipase C
4.2.2.10	10	6	4	10	4	8	0	42	pectin lyase
3.1.4.1	10	100	0	0	0	0	0	110	phosphodiesterase I
3.1.2.1	8	146	14	12	4	16	0	200	acetyl-CoA hydrolase
2.3.1.229	0	0	0	0	0	0	12	12	4-coumaroyl-homoserine lactone synthase
2.3.1.228	0	0	0	0	0	0	12	12	isovaleryl-homoserine lactone synthase
3.1.2.4	0	124	0	0	0	0	0	124	3-hydroxyisobutyryl-CoA hydrolase
3.1.2.6	656	564	2232	2090	3252	3528	8126	20448	hydroxyacylglutathione hydrolase
2.3.1.223	0	32	38	16	16	4	16	122	3-oxo-5,6-didehydrosuberyl-CoA thiolase
2.3.1.222	0	78	106	30	62	34	168	478	phosphate propanoyltransferase
3.4.24.64	0	256	0	0	0	0	0	256	mitochondrial processing peptidase
3.5.1.78	0	44	68	56	44	46	2	260	glutathionylspermidine amidase
3.1.1.97	0	72	0	0	0	0	0	72	methylated diphthine methylhydrolase
2.4.1.129	28940	42814	45990	41522	58340	49964	57530	325100	peptidoglycan glycosyltransferase
5.1.3.8	1390	4600	4312	3288	2412	2802	1806	20610	N-acylglucosamine 2-epimerase
5.1.3.9	714	1272	1210	1438	750	1526	342	7252	N-acylglucosamine-6-phosphate 2-epimerase
6.3.2.29	6156	2172	2692	2098	6148	8978	6790	35034	cyanophycin synthase (L-aspartate-adding)
4.2.1.68	4	0	0	0	8	10	48	70	L-fuconate dehydratase
5.1.3.2	26916	31016	29426	34676	31462	37148	33882	224526	UDP-glucose 4-epimerase
5.1.3.3	9698	19062	14930	12252	13050	11906	6588	87486	aldose 1-epimerase
2.7.11.24	0	160	0	0	0	0	0	160	mitogen-activated protein kinase
5.1.3.1	6944	11106	10918	10726	11842	10884	11022	73442	ribulose-phosphate 3-epimerase
2.7.11.22	2	476	0	6	2	6	4	496	cyclin-dependent kinase
5.1.3.7	3350	1970	4160	2896	4114	3674	1774	21938	UDP-N-acetylglucosamine 4-epimerase
5.1.3.4	3208	7034	4994	4706	4956	5000	2566	32464	L-ribulose-5-phosphate 4-epimerase
5.1.3.5	6	50	100	102	118	146	362	884	UDP-arabinose 4-epimerase
3.1.3.64	0	64	0	0	0	0	12	76	phosphatidylinositol-3-phosphatase
3.4.14.4	3240	8800	6670	4564	6454	4336	4488	38552	dipeptidyl-peptidase III
3.4.14.5	7360	14112	11732	8802	11964	8026	18970	80966	dipeptidyl-peptidase IV
2.1.1.179	1644	1792	2070	2558	798	3040	556	12458	16S rRNA (guanine1405-N7)-methyltransferase
2.4.2.14	15850	22170	21786	21110	24230	24026	24438	153610	amidophosphoribosyltransferase
2.4.2.17	5708	8284	8078	9716	9074	10220	12628	63708	ATP phosphoribosyltransferase
2.4.1.308	0	2	0	0	12	0	0	14	GDP-Fuc:beta-D-Gal-1,3-alpha-D-GalNAc-1,3-alpha-GalNAc-diphosphoundecaprenol alpha-1,2-fucosyltransferase
2.4.2.10	8348	11140	10852	11160	11450	12686	13432	79068	orotate phosphoribosyltransferase
2.4.2.12	6	62	122	50	180	480	222	1122	nicotinamide phosphoribosyltransferase
2.1.1.171	762	1452	1894	2862	2090	1748	3602	14410	16S rRNA (guanine966-N2)-methyltransferase
2.1.1.170	6980	11414	10532	10164	11562	11366	9916	71934	16S rRNA (guanine527-N7)-methyltransferase
2.1.1.173	592	560	4178	6604	6612	5022	6982	30550	23S rRNA (guanine2445-N2)-methyltransferase
2.10.1.1	15516	15470	15682	20366	17226	25824	25492	135576	molybdopterin molybdotransferase
2.4.2.19	5800	6250	8660	9908	9428	10730	13066	63842	nicotinate-nucleotide diphosphorylase (carboxylating)
2.4.2.18	6862	9170	8388	11718	8350	12278	17448	74214	anthranilate phosphoribosyltransferase
2.1.1.177	4422	7220	6616	7014	6804	6882	7338	46296	23S rRNA (pseudouridine1915-N3)-methyltransferase
2.1.1.176	5140	9138	10844	12188	14662	14186	16168	82326	16S rRNA (cytosine967-C5)-methyltransferase
3.1.3.95	0	64	0	0	0	0	0	64	phosphatidylinositol-3,5-bisphosphate 3-phosphatase
3.1.6.8	4	2	4	14	14	8	4	50	cerebroside-sulfatase
3.6.4.3	6	14	6	20	0	12	4	62	microtubule-severing ATPase
3.1.6.4	72	14	18	22	2	14	0	142	N-acetylgalactosamine-6-sulfatase
3.1.6.6	242	516	568	398	252	250	276	2502	choline-sulfatase
3.1.6.1	3614	3702	3548	6046	3220	4678	6988	31796	arylsulfatase
3.1.6.2	0	4	6	2	0	0	2	14	steryl-sulfatase
3.1.2.25	0	8	6	18	0	4	0	36	phenylacetyl-CoA hydrolase
3.1.2.20	132	2	2	4	0	10	2	152	acyl-CoA hydrolase
1.3.5.4	14696	24484	24346	23438	25432	25068	26018	163482	fumarate reductase (quinol)
3.1.2.22	0	36	0	0	0	0	0	36	palmitoyl[protein] hydrolase
3.1.2.23	8	0	196	8	550	758	1010	2530	4-hydroxybenzoyl-CoA thioesterase
3.1.2.28	108	46	64	34	44	72	90	458	1,4-dihydroxy-2-naphthoyl-CoA hydrolase
1.14.14.9	778	92	92	50	58	54	474	1598	4-hydroxyphenylacetate 3-monooxygenase
2.1.3.9	1100	1134	1348	1678	976	1988	2958	11182	N-acetylornithine carbamoyltransferase
1.14.12.3	0	4	138	14	54	596	2	808	benzene 1,2-dioxygenase
1.14.12.1	0	0	6	48	66	316	282	718	anthranilate 1,2-dioxygenase (deaminating, decarboxylating)
1.14.12.7	0	2	76	10	176	66	4	334	phthalate 4,5-dioxygenase
2.1.3.1	194	292	172	94	68	102	118	1040	methylmalonyl-CoA carboxytransferase
5.1.99.1	3526	3276	2582	2406	2308	2766	2634	19498	methylmalonyl-CoA epimerase
2.1.3.3	7614	10158	7928	9152	7144	9884	8088	59968	ornithine carbamoyltransferase
2.1.3.2	11372	14074	12820	14904	14768	15742	16512	100192	aspartate carbamoyltransferase
5.1.99.4	22	146	228	62	830	1184	1706	4178	alpha-methylacyl-CoA racemase
5.1.99.6	632	78	30	8	12	0	0	760	NAD(P)H-hydrate epimerase
2.1.3.6	176	894	430	364	318	252	182	2616	putrescine carbamoyltransferase
6.3.1.20	7738	12652	10424	9900	8448	9618	5114	63894	lipoate---protein ligase
2.1.1.1	2	32	0	0	0	0	0	34	nicotinamide N-methyltransferase
2.7.1.165	7816	11636	12258	13612	15078	14878	8540	83818	glycerate 2-kinase
2.7.1.166	132	76	96	132	244	218	2972	3870	3-deoxy-D-manno-octulosonic acid kinase
3.1.1.22	4	10	70	8	1018	240	4970	6320	hydroxybutyrate-dimer hydrolase
2.7.1.160	0	20	0	0	0	0	0	20	2'-phosphotransferase
3.1.1.24	828	808	2134	5278	3058	3054	1070	16230	3-oxoadipate enol-lactonase
2.7.1.162	4	24	46	16	26	18	8	142	N-acetylhexosamine 1-kinase
2.7.1.163	46	286	506	148	102	398	122	1608	hygromycin B 4-O-kinase
3.1.1.29	6954	10258	10086	9498	9906	10008	8816	65526	aminoacyl-tRNA hydrolase
2.7.1.168	2626	1582	1524	1600	1968	1298	754	11352	D-glycero-alpha-D-manno-heptose-7-phosphate kinase
2.7.1.169	1782	1724	1410	2356	1424	3188	4126	16010	pantoate kinase
1.14.14.17	8	68	2	2	0	2	4	86	squalene monooxygenase
2.6.1.52	7284	11494	10356	10852	11306	10960	10840	73092	phosphoserine transaminase
3.5.3.13	0	2	126	4	288	116	82	618	formimidoylglutamate deiminase
2.6.1.51	224	272	154	134	74	222	176	1256	serine---pyruvate transaminase
2.6.1.57	736	1156	3588	5578	5450	4716	5726	26950	aromatic-amino-acid transaminase
2.6.1.55	372	648	678	678	548	458	394	3776	taurine---2-oxoglutarate transaminase
2.7.1.182	478	330	220	110	174	138	150	1600	phytol kinase
2.7.1.180	9420	14306	11530	8946	12386	10366	12708	79662	FAD:protein FMN transferase
2.7.1.181	1526	1232	1088	1700	854	1950	2938	11288	polymannosyl GlcNAc-diphospho-ditrans,octacis-undecaprenol kinase
2.7.1.184	242	78	106	54	52	60	26	618	sulfofructose kinase
3.6.4.7	0	48	0	0	0	0	0	48	peroxisome-assembly ATPase
3.2.1.70	424	796	452	414	264	250	120	2720	glucan 1,6-alpha-glucosidase
1.2.1.77	0	0	0	0	296	26	0	322	3,4-dehydroadipyl-CoA semialdehyde dehydrogenase (NADP+)
1.2.1.76	116	366	344	358	208	298	142	1832	succinate-semialdehyde dehydrogenase (acylating)
1.2.1.71	0	58	218	1480	612	56	730	3154	succinylglutamate-semialdehyde dehydrogenase
1.2.1.70	4984	3702	6190	8562	8594	10578	14116	56726	glutamyl-tRNA reductase
1.2.1.72	32	38	32	26	20	24	66	238	erythrose-4-phosphate dehydrogenase
1.12.2.1	0	38	24	12	8	0	4	86	cytochrome-c3 hydrogenase
1.2.1.79	3186	4246	6808	7520	9168	11676	16084	58688	succinate-semialdehyde dehydrogenase (NADP+)
1.8.4.14	1504	4074	2906	2100	3590	2142	5084	21400	L-methionine (R)-S-oxide reductase
1.8.4.12	9362	9954	9502	12826	8548	10642	11794	72628	peptide-methionine (R)-S-oxide reductase
1.8.4.10	5186	4252	4646	7030	5906	7616	9326	43962	adenylyl-sulfate reductase (thioredoxin)
1.8.4.11	8408	12328	11642	16802	11004	13694	13700	87578	peptide-methionine (S)-S-oxide reductase
1.21.4.2	7440	6216	6282	7918	8338	7814	10256	54264	glycine reductase
1.21.4.3	3876	3162	2710	3656	3782	3552	4166	24904	sarcosine reductase
1.21.4.1	466	546	662	566	438	338	260	3276	D-proline reductase (dithiol)
1.21.4.4	3872	3140	2978	3862	4194	3812	4358	26216	betaine reductase
1.10.3.9	0	0	0	4	0	0	6	10	photosystem II
1.1.1.346	140	714	550	1028	826	486	3054	6798	2,5-didehydrogluconate reductase (2-dehydro-L-gulonate-forming)
1.1.1.343	6048	10472	8948	7972	5050	7428	6236	52154	phosphogluconate dehydrogenase (NAD+-dependent, decarboxylating)
1.1.1.342	0	0	4	10	0	10	2	26	CDP-paratose synthase
2.3.1.46	2308	6156	5434	4990	4446	4546	2508	30388	homoserine O-succinyltransferase
2.5.1.19	11306	16402	13806	13892	17340	18234	22068	113048	3-phosphoshikimate 1-carboxyvinyltransferase
2.5.1.18	40	702	7028	10592	14786	12318	28692	74158	glutathione transferase
3.4.24.3	54	14	2	8	4	6	8	96	microbial collagenase
2.3.1.47	1974	5726	6690	6372	5986	4894	6808	38450	8-amino-7-oxononanoate synthase
2.5.1.10	10966	14106	13378	14432	13900	15348	15830	97960	(2E,6E)-farnesyl diphosphate synthase
2.5.1.17	6496	8260	8272	7584	8944	9316	9582	58454	cob(I)yrinic acid a,c-diamide adenosyltransferase
2.5.1.16	5046	3654	3324	3322	5674	6836	7546	35402	spermidine synthase
2.5.1.15	10418	12078	14028	15112	16776	19380	20164	107956	dihydropteroate synthase
4.2.1.22	12	320	230	136	840	234	7846	9618	cystathionine beta-synthase
3.2.1.78	3304	9850	7292	5272	7432	6004	4608	43762	mannan endo-1,4-beta-mannosidase
4.2.1.25	0	2	0	6	0	0	0	8	L-arabinonate dehydratase
3.4.22.8	16	8	12	14	14	22	64	150	clostripain
3.2.1.73	6	94	152	100	82	24	18	476	licheninase
3.6.3.12	378	3656	4724	7556	6382	2902	18352	43950	K+-transporting ATPase
2.7.4.16	6592	8500	9788	10298	11094	11312	13494	71078	thiamine-phosphate kinase
2.7.4.14	0	80	0	0	0	0	86	166	UMP/CMP kinase
4.7.1.1	0	28	64	48	10	22	200	372	alpha-D-ribose 1-methylphosphonate 5-phosphate C-P-lyase
1.1.1.38	7034	9024	8206	12284	8350	9748	10328	64974	malate dehydrogenase (oxaloacetate-decarboxylating)
3.4.17.19	1096	2512	1964	1750	1678	1522	880	11402	carboxypeptidase Taq
3.4.17.18	3676	74	42	54	10	28	142	4026	carboxypeptidase T
1.1.1.30	78	282	600	1096	2118	2182	4306	10662	3-hydroxybutyrate dehydrogenase
1.1.1.31	646	1736	9836	10902	13056	11880	5826	53882	3-hydroxyisobutyrate dehydrogenase
3.4.17.14	4020	12358	8096	7004	7904	7538	5310	52230	zinc D-Ala-D-Ala carboxypeptidase
3.4.17.13	4054	4616	4074	3466	3870	4638	6804	31522	muramoyltetrapeptide carboxypeptidase
1.1.1.35	2822	2766	13706	16182	22850	24200	25906	108432	3-hydroxyacyl-CoA dehydrogenase
3.4.17.11	238	724	1334	2204	2556	2270	2310	11636	glutamate carboxypeptidase
1.1.1.37	3422	4388	7346	7442	7768	7124	7852	45342	malate dehydrogenase
5.4.2.2	17356	25466	23522	25684	23480	23904	29018	168430	phosphoglucomutase (alpha-D-glucose-1,6-bisphosphate-dependent)
2.3.1.8	5916	9786	12998	13664	13264	12072	5834	73534	phosphate acetyltransferase
2.9.1.1	5020	3894	3988	4716	3998	6964	4528	33108	L-seryl-tRNASec selenium transferase
3.4.13.22	1602	2706	2024	1614	3312	3134	5140	19532	D-Ala-D-Ala dipeptidase
5.4.2.7	2160	6492	4502	4766	4430	4266	2302	28918	phosphopentomutase
3.4.13.21	1380	2762	2546	2112	1318	1730	2028	13876	dipeptidase E
2.3.1.1	6546	8766	13436	17474	17218	19002	13580	96022	amino-acid N-acetyltransferase
3.5.1.94	0	16	30	22	36	2	8	114	gamma-glutamyl-gamma-aminobutyrate hydrolase
5.4.2.8	15510	17470	19476	22774	25710	23032	30888	154860	phosphomannomutase
5.4.2.9	610	1578	1220	1462	2716	1842	586	10014	phosphoenolpyruvate mutase
2.3.1.4	0	42	2	0	14	6	2	66	glucosamine-phosphate N-acetyltransferase
2.3.1.7	0	302	0	0	0	2	0	304	carnitine O-acetyltransferase
2.3.3.9	294	1134	4758	5650	7186	7064	10008	36094	malate synthase
2.3.3.8	4070	4270	3120	5232	2790	6288	10016	35786	ATP citrate synthase
5.4.4.2	2364	3368	3174	2508	1516	2072	3250	18252	isochorismate synthase
1.5.1.1	0	2	10	14	12	20	160	218	1-piperideine-2-carboxylate/1-pyrroline-2-carboxylate reductase [NAD(P)H]
3.4.24.37	0	70	8	0	6	2	0	86	saccharolysin
2.3.3.1	8006	8992	9170	11184	10978	11192	15042	74564	citrate (Si)-synthase
6.3.2.39	0	0	8	0	0	0	2	10	aerobactin synthase
2.3.3.5	14	120	764	2654	2462	2684	4864	13562	2-methylcitrate synthase
1.5.1.3	3138	6464	6734	5772	7612	5898	7320	42938	dihydrofolate reductase
5.1.3.25	296	178	102	104	114	170	752	1716	dTDP-L-rhamnose 4-epimerase
5.1.3.24	14	36	26	6	0	0	0	82	N-acetylneuraminate epimerase
5.1.3.26	592	446	268	190	278	134	278	2186	N-acetyl-alpha-D-glucosaminyl-diphospho-ditrans,octacis-undecaprenol 4-epimerase
1.1.2.7	8	4	2	2	12	2	8	38	methanol dehydrogenase (cytochrome c)
5.1.3.20	2036	774	608	384	514	278	776	5370	ADP-glyceromanno-heptose 6-epimerase
5.1.3.23	3022	754	688	448	478	696	234	6320	UDP-2,3-diacetamido-2,3-dideoxyglucuronic acid 2-epimerase
1.1.2.4	2062	2286	2426	2566	1920	4954	5648	21862	D-lactate dehydrogenase (cytochrome)
2.3.3.15	250	18	32	432	490	544	760	2526	sulfoacetaldehyde acetyltransferase
2.3.3.14	3678	3214	2892	4180	2612	4802	5316	26694	homocitrate synthase
2.3.3.13	13382	20334	21140	21980	24346	26058	23984	151224	2-isopropylmalate synthase
2.3.3.10	5320	5508	4328	7028	3376	9010	9608	44178	hydroxymethylglutaryl-CoA synthase
1.2.99.8	74	42	16	4	4	16	78	234	glyceraldehyde dehydrogenase (FAD-containing)
2.8.4.3	12398	18234	16898	16756	18570	16120	16656	115632	tRNA-2-methylthio-N6-dimethylallyladenosine synthase
2.8.4.2	128	384	268	218	54	176	20	1248	arsenate-mycothiol transferase
2.8.4.1	8274	7372	6236	10902	5604	13186	17438	69012	coenzyme-B sulfoethylthiotransferase
1.5.1.7	2706	5874	4850	4082	3370	2986	1840	25708	saccharopine dehydrogenase (NAD+, L-lysine-forming)
1.2.99.5	16938	14564	12090	19934	10730	23818	31490	129564	formylmethanofuran dehydrogenase
2.8.4.5	9894	15982	12774	11516	11816	11560	9008	82550	tRNA (N6-L-threonylcarbamoyladenosine37-C2)-methylthiotransferase
2.8.4.4	11086	15616	14854	15136	16440	16318	13788	103238	[ribosomal protein S12] (aspartate89-C3)-methylthiotransferase
2.7.1.39	2776	3472	6546	9512	8664	7108	7904	45982	homoserine kinase
2.7.1.33	9162	12104	11868	11352	12594	12014	11646	80740	pantothenate kinase
2.7.1.32	0	74	0	0	0	0	0	74	choline kinase
2.7.1.31	0	44	100	108	460	118	3280	4110	glycerate 3-kinase
2.7.1.30	8382	14664	16360	16254	15232	17294	9170	97356	glycerol kinase
2.7.1.36	4154	3044	2386	3830	1752	4718	5368	25252	mevalonate kinase
2.7.1.35	2146	4580	3846	3340	4798	4402	7184	30296	pyridoxal kinase
1.14.11.36	0	0	0	0	0	0	20	20	pentalenolactone F synthase
1.14.11.33	110	250	374	168	944	1516	1066	4428	DNA oxidative demethylase
3.2.2.28	134	394	326	348	228	234	88	1752	double-stranded uracil-DNA glycosylase
2.1.1.184	6240	10070	7724	6154	5722	4982	3728	44620	23S rRNA (adenine2085-N6)-dimethyltransferase
2.1.1.185	8586	13210	12526	12402	12558	12356	10558	82196	23S rRNA (guanosine2251-2'-O)-methyltransferase
2.1.1.186	126	376	276	286	600	226	3478	5368	23S rRNA (cytidine2498-2'-O)-methyltransferase
2.1.1.187	980	2416	3798	4534	3894	3298	1522	20442	23S rRNA (guanine745-N1)-methyltransferase
2.1.1.180	0	0	0	0	24	60	44	128	16S rRNA (adenine1408-N1)-methyltransferase
2.1.1.181	30	122	2604	2552	3206	2184	4152	14850	23S rRNA (adenine1618-N6)-methyltransferase
2.1.1.182	11044	15360	14566	14670	15170	16424	15512	102746	16S rRNA (adenine1518-N6/adenine1519-N6)-dimethyltransferase
2.1.1.183	0	118	0	0	0	0	0	118	18S rRNA (adenine1779-N6/adenine1780-N6)-dimethyltransferase
1.1.1.34	446	522	366	514	324	640	216	3028	hydroxymethylglutaryl-CoA reductase (NADPH)
2.1.1.189	2	32	70	46	28	20	62	260	23S rRNA (uracil747-C5)-methyltransferase
3.4.17.12	0	0	0	0	4	4	0	8	carboxypeptidase M
6.4.1.2	10646	15030	19658	22440	23738	23704	28270	143486	acetyl-CoA carboxylase
1.1.1.36	6	144	996	588	1984	2468	6542	12728	acetoacetyl-CoA reductase
6.4.1.3	4734	5026	4926	4946	6568	9150	9848	45198	propionyl-CoA carboxylase
2.3.1.187	440	214	224	286	130	138	1052	2484	acetyl-S-ACP:malonate ACP transferase
2.3.1.184	0	0	0	0	12	2	12	26	acyl-homoserine-lactone synthase
2.3.1.182	4684	6698	5882	6174	3890	6306	6068	39702	(R)-citramalate synthase
2.3.1.183	1542	4394	5554	5248	5770	4766	4700	31974	phosphinothricin acetyltransferase
2.3.1.180	11824	14070	12398	10524	14268	14242	24012	101338	beta-ketoacyl-[acyl-carrier-protein] synthase III
2.3.1.181	1270	2446	4102	4360	4852	5154	6282	28466	lipoyl(octanoyl) transferase
2.4.1.9	0	8	10	0	2	0	0	20	inulosucrase
2.3.1.189	92	358	190	208	116	172	64	1200	mycothiol synthase
2.4.1.65	96	70	112	68	52	24	4	426	3-galactosyl-N-acetylglucosaminide 4-alpha-L-fucosyltransferase
2.4.1.64	2698	3622	2580	2426	1490	2116	966	15898	alpha,alpha-trehalose phosphorylase
3.4.22.15	166	0	4	0	4	0	30	204	cathepsin L
3.4.11.10	1018	1452	1356	1604	1190	1900	1356	9876	bacterial leucyl aminopeptidase
3.5.3.26	12	82	120	118	172	80	142	726	(S)-ureidoglycine aminohydrolase
3.4.23.51	454	182	192	182	206	284	190	1690	HycI peptidase
3.4.11.19	1520	2638	1728	1068	2498	1286	5096	15834	D-stereospecific aminopeptidase
2.4.1.4	320	278	256	328	82	352	130	1746	amylosucrase
3.5.1.68	4	0	308	12	1108	1832	706	3970	N-formylglutamate deformylase
3.2.1.139	2912	6450	4414	4202	4740	4610	2002	29330	alpha-glucuronidase
3.2.1.136	814	1574	1054	776	872	596	194	5880	glucuronoarabinoxylan endo-1,4-beta-xylanase
3.2.1.135	9262	11678	9940	9418	7848	10436	4312	62894	neopullulanase
3.2.1.133	4530	6178	5534	6390	3020	6896	1624	34172	glucan 1,4-alpha-maltohydrolase
3.2.1.132	16	122	90	124	28	96	30	506	chitosanase
3.2.1.130	14	66	62	6	2	2	0	152	glycoprotein endo-alpha-1,2-mannosidase
2.4.1.83	7788	7950	6280	7128	6342	7536	13396	56420	dolichyl-phosphate beta-D-mannosyltransferase
2.4.1.82	12	2	0	24	24	24	6	92	galactinol---sucrose galactosyltransferase
3.4.24.17	52	98	78	74	28	20	12	362	stromelysin 1
2.4.1.80	90	196	76	50	22	66	66	566	ceramide glucosyltransferase
2.7.9.1	30974	31262	24884	22658	23672	22114	16116	171680	pyruvate, phosphate dikinase
2.3.1.231	0	100	0	0	0	0	0	100	tRNAPhe {7-[3-amino-3-(methoxycarbonyl)propyl]wyosine37-N}-methoxycarbonyltransferase
2.7.9.3	4932	5968	4836	4932	6236	7808	5990	40702	selenide, water dikinase
2.7.9.2	5546	7820	10172	13858	12828	14830	17610	82664	pyruvate, water dikinase
2.3.1.15	10724	12302	20706	20336	23232	23806	20502	131608	glycerol-3-phosphate 1-O-acyltransferase
4.2.1.91	28	118	86	150	104	130	152	768	arogenate dehydratase
2.7.11.11	0	130	8	8	12	4	6	168	cAMP-dependent protein kinase
2.3.1.16	3376	744	3168	6284	6522	5806	8074	33974	acetyl-CoA C-acyltransferase
2.7.11.17	0	160	0	0	0	0	4	164	Ca2+/calmodulin-dependent protein kinase
4.2.1.96	160	100	156	128	604	620	1594	3362	4a-hydroxytetrahydrobiopterin dehydratase
2.3.1.12	6110	11802	15966	19642	16724	17754	19298	107296	dihydrolipoyllysine-residue acetyltransferase
3.1.11.6	15602	20624	17668	20240	17118	19898	21248	132398	exodeoxyribonuclease VII
4.2.1.99	90	610	1666	5598	4776	4438	10410	27588	2-methylisocitrate dehydratase
3.1.11.5	17292	31252	41878	44326	55784	47960	52158	290650	exodeoxyribonuclease V
2.3.1.19	1892	2166	1664	1396	1194	1238	766	10316	phosphate butyryltransferase
2.3.1.18	62	458	502	604	540	462	328	2956	galactoside O-acetyltransferase
3.1.11.1	48	426	538	276	1914	1818	4506	9526	exodeoxyribonuclease I
1.17.3.2	0	178	0	0	0	0	0	178	xanthine oxidase
2.3.1.9	18602	14508	28774	32642	41638	50214	40810	227188	acetyl-CoA C-acetyltransferase
3.1.31.1	2632	4346	3722	4792	2572	5558	5792	29414	micrococcal nuclease
5.4.2.3	0	60	0	0	0	0	0	60	phosphoacetylglucosamine mutase
2.5.1.7	14198	22018	19790	20918	20588	21370	18186	137068	UDP-N-acetylglucosamine 1-carboxyvinyltransferase
1.17.1.1	658	1844	1696	1260	2610	2684	2200	12952	CDP-4-dehydro-6-deoxyglucose reductase
2.5.1.3	6264	7418	7160	9752	7878	11054	15946	65472	thiamine phosphate synthase
1.17.1.5	414	344	298	208	182	182	162	1790	nicotinate dehydrogenase
2.5.1.1	10966	14106	13378	14432	13900	15348	15830	97960	dimethylallyltranstransferase
1.17.1.8	9662	12568	12860	13488	12704	13996	14430	89708	4-hydroxy-tetrahydrodipicolinate reductase
5.4.2.6	904	1752	1208	1144	946	1158	546	7658	beta-phosphoglucomutase
2.5.1.9	3932	4786	6426	8978	7210	8250	10170	49752	riboflavin synthase
3.3.1.1	13976	14780	14856	16554	16388	18942	20094	115590	adenosylhomocysteinase
4.2.2.1	30	252	232	222	136	98	26	996	hyaluronate lyase
2.1.1.168	0	8	0	0	0	0	0	8	21S rRNA (uridine2791-2'-O)-methyltransferase
2.1.1.163	5474	5796	7770	7592	9062	8308	8656	52658	demethylmenaquinone methyltransferase
1.17.7.4	5720	8008	7298	7340	7984	8210	8212	52772	4-hydroxy-3-methylbut-2-en-1-yl diphosphate reductase
2.1.1.166	1266	1374	2908	4342	4098	4490	6108	24586	23S rRNA (uridine2552-2'-O)-methyltransferase
1.17.7.3	10682	14702	15356	14590	16346	15106	13790	100572	(E)-4-hydroxy-3-methylbut-2-enyl-diphosphate synthase (flavodoxin)
3.6.1.28	10	4	6	4	4	0	2	30	thiamine-triphosphatase
1.17.7.1	10682	14702	15356	14590	16346	15106	13790	100572	(E)-4-hydroxy-3-methylbut-2-enyl-diphosphate synthase (ferredoxin)
4.1.1.11	3592	3648	4512	5860	4460	6464	7850	36386	aspartate 1-decarboxylase
3.4.19.1	228	136	30	74	10	28	10	516	acylaminoacyl-peptidase
1.2.1.91	12	44	456	416	252	138	230	1548	3-oxo-5,6-dehydrosuberyl-CoA semialdehyde dehydrogenase
2.4.99.21	122	160	326	496	480	632	472	2688	dolichyl-phosphooligosaccharide-protein glycotransferase
3.5.3.23	0	44	166	1470	592	72	944	3288	N-succinylarginine dihydrolase
1.3.1.38	2	56	0	2	0	0	0	60	trans-2-enoyl-CoA reductase (NADPH)
1.3.1.34	746	1044	7996	10726	12170	11240	9944	53866	2,4-dienoyl-CoA reductase (NADPH)
1.3.1.32	0	0	0	0	0	0	10	10	maleylacetate reductase
1.3.1.33	58	82	40	6	6	2	4	198	protochlorophyllide reductase
3.3.2.6	8	104	0	0	0	0	0	112	leukotriene-A4 hydrolase
1.3.1.31	1600	2532	2348	2942	3152	2922	1772	17268	2-enoate reductase
3.1.1.57	6	38	140	18	634	996	558	2390	2-pyrone-4,6-dicarboxylate lactonase
3.1.4.37	0	62	0	0	0	0	0	62	2',3'-cyclic-nucleotide 3'-phosphodiesterase
3.1.1.53	6554	15214	11414	9760	12666	10682	11516	77806	sialate O-acetylesterase
2.7.8.1	0	72	0	0	0	0	0	72	ethanolaminephosphotransferase
1.1.1.48	6	0	2	0	2	2	30	42	D-galactose 1-dehydrogenase
2.7.2.15	0	38	146	70	88	60	2	404	propionate kinase
2.7.2.11	5020	7778	8496	9190	9256	9090	8468	57298	glutamate 5-kinase
2.6.1.45	224	272	154	134	74	222	176	1256	serine---glyoxylate transaminase
2.6.1.44	224	272	154	142	76	222	180	1270	alanine---glyoxylate transaminase
2.1.1.268	0	56	0	0	0	2	0	58	tRNAThr (cytosine32-N3)-methyltransferase
2.6.1.40	0	0	0	8	2	0	4	14	(R)-3-amino-2-methylpropionate---pyruvate transaminase
2.6.1.42	11328	12222	12386	13414	14554	14928	18228	97060	branched-chain-amino-acid transaminase
3.1.27.6	0	26	16	30	22	20	0	114	Enterobacter ribonuclease
3.1.27.1	0	74	1472	1294	1420	1338	1014	6612	ribonuclease T2
3.1.27.3	2	64	176	38	600	832	354	2066	ribonuclease T1
3.1.21.3	98020	103778	102006	108504	99594	101020	82480	695402	type I site-specific deoxyribonuclease
3.1.21.2	4748	9682	7206	6998	7122	6910	5520	48186	deoxyribonuclease IV
3.1.21.1	38	38	52	40	42	16	106	332	deoxyribonuclease I
3.1.21.7	264	128	120	318	498	316	676	2320	deoxyribonuclease V
3.1.21.5	28890	32378	30076	29372	26850	31928	34482	213976	type III site-specific deoxyribonuclease
3.1.21.4	286	924	850	550	2106	2508	1440	8664	type II site-specific deoxyribonuclease
1.1.3.48	124	186	402	432	490	378	1020	3032	3-deoxy-alpha-D-manno-octulosonate 8-oxidase
1.1.2.3	34	300	2872	3434	6182	6906	4740	24468	L-lactate dehydrogenase (cytochrome)
4.1.2.14	3550	7680	6106	5598	6836	5380	8596	43746	2-dehydro-3-deoxy-phosphogluconate aldolase
2.7.7.9	4044	4384	6386	7236	7318	7306	8366	45040	UTP---glucose-1-phosphate uridylyltransferase
2.7.7.8	17690	29750	24132	23300	24788	22644	24560	166864	polyribonucleotide nucleotidyltransferase
4.1.2.13	17630	24980	20304	24592	19790	26608	28414	162318	fructose-bisphosphate aldolase
2.7.7.3	5948	7564	7730	8148	7602	8734	8916	54642	pantetheine-phosphate adenylyltransferase
2.7.7.2	11814	12810	14300	14526	14710	15314	14308	97782	FAD synthetase
2.7.7.1	1182	1778	1636	2328	2734	4480	3564	17702	nicotinamide-nucleotide adenylyltransferase
2.7.7.7	176666	265292	243886	247506	249542	262996	264732	1710620	DNA-directed DNA polymerase
2.7.7.6	96342	131686	126668	132888	131302	136476	142112	897474	DNA-directed RNA polymerase
2.7.7.4	6228	4266	9148	10094	14150	14716	15296	73898	sulfate adenylyltransferase
5.1.3.22	156	540	408	306	334	216	122	2082	L-ribulose-5-phosphate 3-epimerase
5.2.1.2	4	6	202	2780	1468	818	3108	8386	maleylacetoacetate isomerase
1.1.1.354	134	72	180	122	158	210	52	928	farnesol dehydrogenase (NAD+)
1.1.1.350	212	86	76	98	94	110	106	782	ureidoglycolate dehydrogenase (NAD+)
5.2.1.4	6	70	142	116	644	788	634	2400	maleylpyruvate isomerase
5.2.1.8	44390	50602	58698	56416	64152	61306	66452	402016	peptidylprolyl isomerase
1.1.2.8	12	8	6	8	10	16	24	84	alcohol dehydrogenase (cytochrome c)
1.1.1.156	0	120	0	0	0	0	0	120	glycerol 2-dehydrogenase (NADP+)
2.5.1.29	10868	13748	11080	11126	9902	11778	10622	79124	geranylgeranyl diphosphate synthase
2.5.1.26	3074	3958	3790	5094	2994	5166	1670	25746	alkylglycerone-phosphate synthase
5.1.3.29	584	2062	1758	1646	1026	1376	438	8890	L-fucose mutarotase
2.5.1.21	228	276	154	142	100	182	188	1270	squalene synthase
1.15.1.2	1624	2752	2366	2636	2970	2476	1596	16420	superoxide reductase
3.2.1.40	13624	29336	27930	22664	14560	17388	7670	133172	alpha-L-rhamnosidase
3.2.1.41	4160	3558	3454	2640	2246	1720	1152	18930	pullulanase
3.2.1.46	0	82	28	0	22	12	14	158	galactosylceramidase
3.2.1.45	2454	5844	4922	3800	3956	3900	3090	27966	glucosylceramidase
2.1.1.144	164	332	370	304	1142	1204	942	4458	trans-aconitate 2-methyltransferase
1.5.3.1	3528	3064	13126	8990	15682	15184	6498	66072	sarcosine oxidase
1.13.12.16	366	860	2804	3810	4790	4072	7508	24210	nitronate monooxygenase
1.8.2.2	32	58	242	170	1054	1492	4244	7292	thiosulfate dehydrogenase
1.8.2.3	0	68	20	8	6	2	12	116	sulfide-cytochrome-c reductase (flavocytochrome c)
1.5.5.1	480	510	4160	6224	8010	6382	9198	34964	electron-transferring-flavoprotein dehydrogenase
1.5.5.2	628	1736	8308	10114	13294	11282	15352	60714	proline dehydrogenase
2.7.7.40	118	346	308	318	176	194	76	1536	D-ribitol-5-phosphate cytidylyltransferase
2.7.7.41	8062	12086	10296	10724	11186	10850	12962	76166	phosphatidate cytidylyltransferase
2.7.7.42	1120	1760	7936	8824	11892	11114	15086	57732	[glutamine synthetase] adenylyltransferase
2.7.7.43	950	1130	844	964	532	1140	420	5980	N-acylneuraminate cytidylyltransferase
1.8.4.8	5186	4252	4646	7030	5906	7616	9326	43962	phosphoadenylyl-sulfate reductase (thioredoxin)
2.7.7.46	42	114	66	96	190	240	166	914	gentamicin 2''-nucleotidyltransferase
2.7.7.47	910	1420	3494	3048	4044	4640	7582	25138	streptomycin 3''-adenylyltransferase
4.2.1.101	0	26	8	42	14	42	36	168	trans-feruloyl-CoA hydratase
2.7.7.49	3038	2364	1916	1782	974	1690	1084	12848	RNA-directed DNA polymerase
4.2.1.103	0	10	6	20	14	10	38	98	cyclohexyl-isocyanide hydratase
4.3.1.29	0	2	14	22	36	22	12	108	D-glucosaminate-6-phosphate ammonia-lyase
4.2.1.104	26	18	44	716	280	148	118	1350	cyanase
4.2.1.107	8	30	16	4	0	4	6	68	3alpha,7alpha,12alpha-trihydroxy-5beta-cholest-24-enoyl-CoA hydratase
1.1.1.29	3238	5512	6152	6774	7136	4990	3216	37018	glycerate dehydrogenase
1.1.1.28	736	3122	2388	2120	3036	2096	2230	15728	D-lactate dehydrogenase
1.1.1.23	8502	14010	13954	16060	16364	17804	16560	103254	histidinol dehydrogenase
1.1.1.22	12412	15456	15756	19952	18824	18124	18080	118604	UDP-glucose 6-dehydrogenase
1.1.1.27	2222	3722	2508	2396	2482	2402	1686	17418	L-lactate dehydrogenase
1.1.1.26	60	76	52	112	114	134	126	674	glyoxylate reductase
1.1.1.25	7278	11266	11540	11714	13510	13036	15408	83752	shikimate dehydrogenase
3.5.4.9	11736	15400	16622	17450	16470	19028	16620	113326	methenyltetrahydrofolate cyclohydrolase
3.5.4.3	1698	2970	5156	5980	7020	6348	3014	32186	guanine deaminase
3.5.4.2	7740	7914	8276	10908	8414	11454	11284	65990	adenine deaminase
1.14.15.3	42	144	1966	2906	2676	2344	546	10624	alkane 1-monooxygenase
3.5.4.6	0	244	0	0	0	0	0	244	AMP deaminase
3.5.4.5	4194	7402	6034	5422	5346	5462	3664	37524	cytidine deaminase
3.5.4.4	1122	1326	2328	1698	3660	3242	1202	14578	adenosine deaminase
1.2.99.7	2132	3312	3294	3350	2720	2690	3544	21042	aldehyde dehydrogenase (FAD-independent)
1.2.1.54	0	2	0	0	0	2	0	4	gamma-guanidinobutyraldehyde dehydrogenase
3.4.21.48	0	78	0	0	0	0	0	78	cerevisin
2.7.1.47	0	0	0	0	0	0	4	4	D-ribulokinase
1.5.98.1	1596	1484	1354	2210	1098	2702	3506	13950	methylenetetrahydromethanopterin dehydrogenase
2.4.1.226	0	0	0	0	0	0	12	12	N-acetylgalactosaminyl-proteoglycan 3-beta-glucuronosyltransferase
1.5.3.22	20	10	22	26	58	80	58	274	coenzyme F420H2 oxidase
1.14.19.9	0	0	2	4	12	2	426	446	tryptophan 7-halogenase
1.14.19.4	0	68	0	0	0	0	0	68	acyl-lipid (11-3)-desaturase
1.14.19.1	10	170	5164	5970	8604	7310	8392	35620	stearoyl-CoA 9-desaturase
1.14.19.3	290	550	1940	3060	2336	2160	3876	14212	acyl-CoA 6-desaturase
1.14.19.2	14	86	228	120	124	120	1530	2222	stearoyl-[acyl-carrier-protein] 9-desaturase
4.2.3.90	2	0	4	0	0	2	0	8	5-epi-alpha-selinene synthase
1.2.7.11	39830	47690	39690	38754	35224	42724	32108	276020	2-oxoacid oxidoreductase (ferredoxin)
1.2.7.10	32	10	40	236	100	228	52	698	oxalate oxidoreductase
2.7.1.213	4	0	0	0	0	0	0	4	cytidine kinase
4.1.2.40	160	1026	788	668	812	604	352	4410	tagatose-bisphosphate aldolase
2.7.1.215	0	0	0	0	0	0	14	14	erythritol kinase (D-erythritol 1-phosphate-forming)
3.2.1.122	156	476	598	404	530	218	222	2604	maltose-6'-phosphate glucosidase
3.2.1.123	242	294	204	224	96	236	158	1454	endoglycosylceramidase
3.5.1.18	5694	9866	11100	12072	11654	12244	13730	76360	succinyl-diaminopimelate desuccinylase
3.5.1.19	3394	3758	5276	6202	5834	6116	7394	37974	nicotinamidase
3.6.5.5	0	344	0	0	0	0	0	344	dynamin GTPase
3.5.1.15	12	4	6	8	2	6	0	38	aspartoacylase
3.5.1.16	2612	5802	4312	3434	4810	4218	7558	32746	acetylornithine deacetylase
3.5.1.10	474	1448	7652	6560	10742	9468	5840	42184	formyltetrahydrofolate deformylase
3.5.1.11	3262	490	594	562	1530	1202	7138	14778	penicillin amidase
3.8.1.5	272	140	258	288	768	246	3574	5546	haloalkane dehalogenase
3.8.1.3	6	142	180	134	80	66	30	638	haloacetate dehalogenase
3.8.1.2	988	3810	3096	2580	2874	2696	1686	17730	(S)-2-haloacid dehalogenase
3.4.25.1	3028	2858	1996	3410	1764	4322	6072	23450	proteasome endopeptidase complex
3.4.25.2	1250	2212	2026	2064	2672	3130	4304	17658	HslU---HslV peptidase
3.3.2.8	6	6	4	4	22	0	4	46	limonene-1,2-epoxide hydrolase
2.4.1.141	0	8	0	0	0	0	0	8	N-acetylglucosaminyldiphosphodolichol N-acetylglucosaminyltransferase
2.4.1.142	0	38	0	0	0	0	0	38	chitobiosyldiphosphodolichol beta-mannosyltransferase
3.6.1.1	24480	30486	28120	31884	22978	28428	29926	196302	inorganic diphosphatase
3.6.1.3	28	264	68	58	12	32	12	474	adenosinetriphosphatase
3.6.1.59	0	34	0	0	0	0	0	34	5'-(N7-methyl 5'-triphosphoguanosine)-[mRNA] diphosphatase
3.6.1.7	2296	1632	1888	2670	1500	2850	3034	15870	acylphosphatase
3.6.1.9	272	148	192	220	642	326	3516	5316	nucleotide diphosphatase
4.2.1.83	28	242	290	142	934	1012	710	3358	4-oxalomesaconate hydratase
4.2.1.80	164	454	2562	2246	4022	4072	6788	20308	2-oxopent-4-enoate hydratase
3.4.23.43	3328	4462	6092	7024	8656	7690	9746	46998	prepilin peptidase
4.2.1.85	146	118	116	74	22	28	18	522	dimethylmaleate hydratase
4.2.1.84	0	14	8	10	4	4	0	40	nitrile hydratase
3.4.23.48	10	0	0	0	0	0	14	24	plasminogen activator Pla
4.4.1.8	7968	13484	14470	13666	14240	15340	11130	90298	cystathionine beta-lyase
4.4.1.1	632	648	412	480	692	436	3976	7276	cystathionine gamma-lyase
4.4.1.2	38	0	4	16	6	10	200	274	homocysteine desulfhydrase
1.8.99.5	376	206	168	676	642	756	688	3512	dissimilatory sulfite reductase
1.8.99.2	310	312	382	250	364	218	142	1978	adenylyl-sulfate reductase
1.11.1.21	1814	1910	5874	7026	7272	6974	5964	36834	catalase-peroxidase
2.1.1.156	0	0	0	0	0	2	0	2	glycine/sarcosine N-methyltransferase
2.1.1.152	112	292	316	206	178	178	60	1342	precorrin-6A synthase (deacetylating)
2.1.1.151	1594	2056	1972	2878	1578	2854	3398	16330	cobalt-factor II C20-methyltransferase
1.3.1.6	0	4	2	4	4	4	4	22	fumarate reductase (NADH)
2.1.1.265	6	50	2482	3404	2902	2092	508	11444	tellurite methyltransferase
4.2.1.146	0	66	0	0	0	0	0	66	L-galactonate dehydratase
1.3.1.2	116	80	18	6	14	22	184	440	dihydropyrimidine dehydrogenase (NADP+)
1.3.1.1	394	1006	1324	1062	1280	1018	1206	7290	dihydropyrimidine dehydrogenase (NAD+)
1.3.1.9	7442	12134	11896	11182	10864	9956	12030	75504	enoyl-[acyl-carrier-protein] reductase (NADH)
4.2.3.152	2	0	4	0	0	0	0	6	2-epi-5-epi-valiolone synthase
4.2.3.153	1362	1342	1068	1858	904	2226	3056	11816	(5-formylfuran-3-yl)methyl phosphate synthase
6.2.1.4	14	160	18	10	6	4	0	212	succinate---CoA ligase (GDP-forming)
6.2.1.5	8946	10042	13738	15172	14922	19620	16420	98860	succinate---CoA ligase (ADP-forming)
1.3.1.22	276	632	256	312	1420	1024	782	4702	3-oxo-5alpha-steroid 4-dehydrogenase (NADP+)
5.2.1.13	2836	5348	4352	4514	3580	4188	1900	26718	prolycopene isomerase
6.2.1.1	26762	32182	34660	45488	35850	49738	61868	286548	acetate---CoA ligase
6.2.1.2	10	0	0	2	2	6	16	36	butyrate---CoA ligase
6.2.1.3	45398	51144	44532	38388	51440	46392	37588	314882	long-chain-fatty-acid---CoA ligase
3.1.26.12	1558	2126	9438	12002	13464	11162	12990	62740	ribonuclease E
1.3.1.28	0	28	88	92	100	58	868	1234	2,3-dihydro-2,3-dihydroxybenzoate dehydrogenase
3.1.26.11	7470	8240	6622	7138	5810	8258	7500	51038	tRNase Z
6.2.1.9	18	0	4	0	2	4	92	120	malate---CoA ligase
3.5.4.40	448	332	256	210	210	402	288	2146	aminodeoxyfutalosine deaminase
3.1.1.45	734	706	1018	566	2592	3266	5166	14048	carboxymethylenebutenolidase
3.5.4.43	30	130	62	68	48	68	16	422	hydroxydechloroatrazine ethylaminohydrolase
3.5.4.44	8	0	6	2	2	6	54	78	ectoine hydrolase
3.1.3.48	6970	10448	11124	11992	13316	14018	12450	80318	protein-tyrosine-phosphatase
3.1.1.41	1854	3622	1736	1054	2304	1684	1810	14064	cephalosporin-C deacetylase
3.1.3.45	2170	2608	3488	3020	4740	4482	5368	25876	3-deoxy-manno-octulosonate-8-phosphatase
3.1.3.46	0	236	0	0	0	0	0	236	fructose-2,6-bisphosphate 2-phosphatase
3.1.3.41	976	1926	1514	1834	1020	1866	550	9686	4-nitrophenylphosphatase
3.1.3.43	0	186	0	0	0	0	0	186	[pyruvate dehydrogenase (acetyl-transferring)]-phosphatase
4.6.1.1	5960	5636	5776	8170	5810	7468	7420	46240	adenylate cyclase
3.7.1.22	838	2378	1756	1592	1462	1580	778	10384	3D-(3,5/4)-trihydroxycyclohexane-1,2-dione acylhydrolase (ring-opening)
3.7.1.21	86	8	4	0	0	4	192	294	6-oxocyclohex-1-ene-1-carbonyl-CoA hydratase
3.7.1.20	0	90	290	142	1168	1666	1600	4956	3-fumarylpyruvate hydrolase
1.1.98.3	210	488	288	328	132	228	42	1716	decaprenylphospho-beta-D-ribofuranose 2-dehydrogenase
1.1.98.2	60	220	146	222	40	172	22	882	glucose-6-phosphate dehydrogenase (coenzyme-F420)
1.1.1.292	18	14	22	14	8	28	56	160	1,5-anhydro-D-fructose reductase (1,5-anhydro-D-mannitol-forming)
1.1.1.291	26	70	76	64	42	88	170	536	2-hydroxymethylglutarate dehydrogenase
1.1.1.290	2888	5192	5842	6174	6152	5258	2798	34304	4-phosphoerythronate dehydrogenase
1.1.1.298	0	2	0	4	6	0	0	12	3-hydroxypropionate dehydrogenase (NADP+)
3.2.1.8	4980	10484	6830	6598	6488	7512	4546	47438	endo-1,4-beta-xylanase
3.2.1.4	12954	28132	21140	18530	23648	20544	13338	138286	cellulase
3.2.1.6	0	266	0	0	0	0	0	266	endo-1,3(4)-beta-glucanase
3.2.1.1	9810	16426	13528	12166	12682	14000	6468	85080	alpha-amylase
3.2.1.3	1530	4580	3254	1784	3248	2046	2144	18586	glucan 1,4-alpha-glucosidase
4.2.1.70	2360	3940	3458	3610	2236	3664	1008	20276	pseudouridylate synthase
4.99.1.9	944	2478	5472	5864	6542	5612	9336	36248	coproporphyrin ferrochelatase
1.1.1.369	2184	4030	3236	3740	1996	3424	1310	19920	D-chiro-inositol 1-dehydrogenase
1.1.1.368	40	0	0	0	0	0	140	180	6-hydroxycyclohex-1-ene-1-carbonyl-CoA dehydrogenase
1.1.1.363	3388	6566	5432	4358	2874	3500	6966	33084	glucose-6-phosphate dehydrogenase [NAD(P)+]
4.99.1.3	4692	4836	4086	6416	3968	7562	9784	41344	sirohydrochlorin cobaltochelatase
4.99.1.2	0	0	18	2868	754	76	162	3878	alkylmercury lyase
1.1.1.367	3514	4106	4702	3914	5702	4878	2316	29132	UDP-2-acetamido-2,6-beta-L-arabino-hexul-4-ose reductase
4.99.1.4	2708	2404	5074	6958	5812	6626	8848	38430	sirohydrochlorin ferrochelatase
1.1.1.169	6332	8012	7148	9288	8960	10202	15292	65234	2-dehydropantoate 2-reductase
1.7.1.15	1054	1768	6122	8432	6746	5852	1276	31250	nitrite reductase (NADH)
1.7.1.13	834	1654	3376	3872	4242	4408	5130	23516	preQ1 synthase
3.4.21.83	2224	4276	4098	3748	2520	2990	10310	30166	oligopeptidase B
2.5.1.30	2202	4380	3324	3288	3184	3726	2216	22320	heptaprenyl diphosphate synthase
2.5.1.32	1152	2152	1344	668	2794	2538	2436	13084	15-cis-phytoene synthase
2.5.1.39	4070	2614	4090	5726	5326	7126	10808	39760	4-hydroxybenzoate polyprenyltransferase
3.2.1.55	9010	18092	12464	11188	13918	12704	6534	83910	non-reducing end alpha-L-arabinofuranosidase
3.2.1.54	4530	6178	5534	6390	3020	6896	1624	34172	cyclomaltodextrinase
3.2.1.51	34936	63890	53442	44430	39306	40574	28440	305018	alpha-L-fucosidase
3.2.1.50	14	1216	1074	714	1048	242	36	4344	alpha-N-acetylglucosaminidase
3.2.1.52	15186	25906	26538	23276	24484	22742	25474	163606	beta-N-acetylhexosaminidase
3.2.1.58	28	140	30	36	8	16	2	260	glucan 1,3-beta-glucosidase
3.4.11.15	0	152	0	0	0	0	0	152	aminopeptidase Y
2.1.1.114	0	62	0	0	0	0	0	62	polyprenyldihydroxybenzoate methyltransferase
3.4.11.14	0	0	18	6	0	10	0	34	cytosol alanyl aminopeptidase
2.7.7.53	2246	1814	1856	2408	1198	2942	2866	15330	ATP adenylyltransferase
4.2.1.118	54	56	130	1158	530	24	66	2018	3-dehydroshikimate dehydratase
4.2.1.119	8	30	16	4	0	4	6	68	enoyl-CoA hydratase 2
2.7.7.56	1848	1716	3760	4568	4666	4094	5750	26402	tRNA nucleotidyltransferase
2.6.1.98	48	50	126	222	192	256	130	1024	UDP-2-acetamido-2-deoxy-ribo-hexuluronate aminotransferase
2.6.1.96	0	14	14	4	34	34	614	714	4-aminobutyrate---pyruvate transaminase
4.2.1.113	590	708	546	606	378	496	522	3846	o-succinylbenzoate synthase
2.7.7.59	978	1058	5148	6948	8902	8172	12344	43550	[protein-PII] uridylyltransferase
2.7.7.58	64	26	130	150	254	132	1496	2252	(2,3-dihydroxybenzoyl)adenylate synthase
4.2.1.116	6	2	2	8	8	12	14	52	3-hydroxypropionyl-CoA dehydratase
4.2.1.117	34	302	6458	5844	10722	8642	9568	41570	2-methylcitrate dehydratase (2-methyl-trans-aconitate forming)
4.2.1.114	3252	3122	2514	4404	2328	5226	7684	28530	methanogen homoaconitase
4.2.1.115	26	50	16	20	26	18	68	224	UDP-N-acetylglucosamine 4,6-dehydratase (configuration-inverting)
1.1.1.18	2184	4030	3236	3740	1996	3424	1310	19920	inositol 2-dehydrogenase
1.1.1.17	1406	2922	2632	2226	1544	1792	1062	13584	mannitol-1-phosphate 5-dehydrogenase
1.1.1.14	3506	5666	4040	3780	3140	3756	2038	25926	L-iditol 2-dehydrogenase
3.4.22.10	90	100	52	0	42	32	68	384	streptopain
1.1.1.11	0	26	10	6	20	52	12	126	D-arabinitol 4-dehydrogenase
3.4.17.21	0	184	12	12	16	8	6	238	glutamate carboxypeptidase II
4.2.3.4	7464	13724	12992	12460	14394	12228	14116	87378	3-dehydroquinate synthase
4.2.3.5	9704	13524	13146	14506	16102	16828	17592	101402	chorismate synthase
4.2.3.1	14294	24162	23154	24910	22554	26442	22996	158512	threonine synthase
4.2.3.3	1022	3090	2082	2088	2364	1930	1718	14294	methylglyoxal synthase
2.4.1.69	8	0	0	0	0	0	0	8	type 1 galactoside alpha-(1,2)-fucosyltransferase
3.4.11.18	11264	16172	16222	16392	17698	18306	17012	113066	methionyl aminopeptidase
3.4.21.53	29916	41584	38598	38472	38842	40210	34196	261818	endopeptidase La
3.4.21.50	3014	978	1146	1530	478	1914	388	9448	lysyl endopeptidase
2.1.1.85	0	48	0	0	0	0	0	48	protein-histidine N-methyltransferase
2.1.1.86	11944	10568	9036	15728	8084	18268	25212	98840	tetrahydromethanopterin S-methyltransferase
2.1.1.80	3472	11730	9634	9234	12040	9996	13060	69166	protein-glutamate O-methyltransferase
2.7.1.11	22452	31744	25948	24638	23122	26066	20308	174278	6-phosphofructokinase
2.7.1.12	488	1246	682	648	572	450	434	4520	gluconokinase
2.7.1.15	5876	10122	8538	8860	6554	9452	13594	62996	ribokinase
2.7.1.14	138	422	440	346	384	236	178	2144	sedoheptulokinase
2.7.1.17	12510	26368	21448	20544	18008	20622	14750	134250	xylulokinase
2.7.1.16	5048	10018	7532	6622	7312	7290	4818	48640	ribulokinase
2.7.1.19	1716	1436	1094	2056	946	2400	3596	13244	phosphoribulokinase
1.1.1.258	0	0	14	208	16	0	0	238	6-hydroxyhexanoate dehydrogenase
3.1.26.8	974	1456	1296	1376	1032	994	562	7690	ribonuclease M5
3.1.26.3	7932	11740	11308	10272	11178	11522	10298	74250	ribonuclease III
3.1.26.4	14376	20228	20608	21078	21768	22986	20442	141486	ribonuclease H
1.1.3.15	5312	8126	7552	8450	7828	10626	17522	65416	(S)-2-hydroxy-acid oxidase
6.3.5.11	5800	6790	6128	8480	5866	10056	11944	55064	cobyrinate a,c-diamide synthase
6.3.5.10	4012	5852	5572	6358	5116	8242	8424	43576	adenosylcobyric acid synthase (glutamine-hydrolysing)
1.3.1.101	4602	4522	3662	6256	3316	7404	10384	40146	2,3-bis-O-geranylgeranyl-sn-glycerol 1-phosphate reductase [NAD(P)H]
1.14.15.7	0	0	2	0	2	8	106	118	choline monooxygenase
1.3.1.104	20	68	106	122	80	44	84	524	enoyl-[acyl-carrier-protein] reductase (NADPH)
1.3.1.106	474	910	914	980	814	832	466	5390	cobalt-precorrin-6A reductase
2.4.2.8	6474	8314	7400	8384	7498	6810	7868	52748	hypoxanthine phosphoribosyltransferase
3.4.22.70	3644	15514	11034	10718	8176	9166	4104	62356	sortase A
3.4.24.26	26	14	2	6	10	22	92	172	pseudolysin
1.17.1.4	7892	11254	8278	5620	14910	15244	10698	73896	xanthine dehydrogenase
3.2.1.156	1326	3788	2702	2390	3352	2898	1964	18420	oligosaccharide reducing-end xylanase
3.2.1.152	30	10	8	4	2	12	2	68	mannosylglycoprotein endo-beta-mannosidase
5.1.1.1	15616	20262	21002	22268	21330	21230	17784	139492	alanine racemase
5.1.1.3	7270	12410	11586	11516	11390	11852	7914	73938	glutamate racemase
5.1.1.4	28	38	32	36	32	28	28	222	proline racemase
3.2.1.158	10	2	0	0	0	0	0	12	alpha-agarase
5.1.1.7	8020	10124	10472	11300	11992	12314	14984	79206	diaminopimelate epimerase
2.3.1.234	13620	21468	19430	20616	19204	21380	21844	137562	N6-L-threonylcarbamoyladenine synthase
1.8.1.15	224	512	414	322	192	274	62	2000	mycothione reductase
2.4.1.131	32	100	2	4	0	0	0	138	GDP-Man:Man3GlcNAc2-PP-dolichol alpha-1,2-mannosyltransferase
1.8.1.19	0	4	6	2	0	4	0	16	sulfide dehydrogenase
2.4.1.152	96	70	112	68	52	24	4	426	4-galactosyl-N-acetylglucosaminide 3-alpha-L-fucosyltransferase
2.4.1.153	26	12	44	24	14	14	2	136	UDP-N-acetylglucosamine---dolichyl-phosphate N-acetylglucosaminyltransferase
1.14.99.39	0	4	0	0	0	0	0	4	ammonia monooxygenase
1.8.1.4	16880	25124	27358	31270	28602	30474	33800	193508	dihydrolipoyl dehydrogenase
1.8.1.7	78	608	1040	4698	3448	3032	6202	19106	glutathione-disulfide reductase
2.4.1.8	1896	3994	2608	2392	2432	2982	1230	17534	maltose phosphorylase
1.8.1.2	520	1496	10786	14774	16526	14462	21656	80220	assimilatory sulfite reductase (NADPH)
2.4.1.7	1310	2008	1544	1312	808	1364	532	8878	sucrose phosphorylase
[truncated: 599 more rows]
